# Supplementary material for: A gene signature consisting of ubiquitin ligases and deubiquitinating enzymes of SKP2 is associated with clinical outcome in breast cancer
Source: Sci Rep. 2022 Feb 15;12:2478. doi: 10.1038/s41598-022-06451-w (PMC8847659; doi:10.1038/s41598-022-06451-w)
Supplement: Supplementary file 1 — Supplementary Table S1. [file 41598_2022_6451_MOESM1_ESM.xlsx]

## Sheet: All
	UbiquitinationSignature_logFC	UbiquitinationSignature_AveExpr	UbiquitinationSignature_t	UbiquitinationSignature_P.Value	UbiquitinationSignature_adj.P.Val	UbiquitinationSignature_B	SKP2Expression_logFC	SKP2Expression_AveExpr	SKP2Expression_t	SKP2Expression_P.Value	SKP2Expression_adj.P.Val	SKP2Expression_B
A1BG	-0.59627	7.1663	-6.30462	5.00989e-10	3.31102e-09	11.9637	-0.850021	7.1663	-11.0645	2.08352e-26	7.52013e-25	49.0503
A1CF	0.0369712	0.110847	1.53226	0.125892	0.183852	-6.16019	0.0385753	0.110847	1.87147	0.061681	0.093502	-5.61267
A2BP1	-0.153689	0.590887	-1.86312	0.0628485	0.0997026	-5.60235	-0.1704	0.590887	-2.4201	0.0157605	0.0271085	-4.44608
A2LD1	-0.160741	6.35748	-2.43392	0.015176	0.0279721	-4.38735	-0.231004	6.35748	-4.12202	4.18837e-05	0.000112052	1.02021
A2M	-0.00124645	13.4636	-0.0148874	0.988126	1	-7.32876	-0.048794	13.4636	-0.681876	0.495534	0.575317	-7.12326
A2ML1	2.78239	3.09238	10.7168	5.55089e-25	3.01055e-23	45.8193	2.62252	3.09238	12.0209	1.72893e-30	8.97337e-29	58.3469
A4GALT	-0.0728814	8.08548	-0.774988	0.438599	0.528831	-7.02955	-0.417121	8.08548	-5.28445	1.66828e-07	6.35479e-07	6.30904
A4GNT	0.0174429	0.624282	0.308577	0.757731	0.819058	-7.2814	0.0112921	0.624282	0.233649	0.815323	0.864536	-7.32783
AAA1	-0.040904	0.0603703	-1.53458	0.125323	0.183149	-6.15667	0.00219481	0.0603703	0.0961568	0.923423	0.955729	-7.35044
AAAS	-0.184245	9.44108	-4.99294	7.45098e-07	3.00398e-06	4.89111	-0.215919	9.44108	-6.94948	8.159e-12	5.44491e-11	15.9598
AACS	0.160654	9.92077	3.05896	0.00230264	0.00502998	-2.69349	0.0104316	9.92077	0.230849	0.817497	0.866303	-7.32848
AACSL	0.362939	0.714053	3.48273	0.00052602	0.00129443	-1.33156	0.322644	0.714053	3.62377	0.000310564	0.000727643	-0.865185
AADAC	-0.0829532	1.15071	-0.634811	0.525752	0.612481	-7.12801	0.225312	1.15071	2.02185	0.043558	0.0682396	-5.32224
AADACL2	-0.0661473	0.145158	-1.42201	0.155451	0.220899	-6.3221	0.0382048	0.145158	0.959929	0.33741	0.416075	-6.89582
AADACL3	-0.0118253	0.178872	-0.250626	0.802174	0.856396	-7.29755	-0.00063535	0.178872	-0.0157494	0.987439	1	-7.35493
AADACL4	-0.00438846	0.0419366	-0.300131	0.764163	0.824445	-7.28396	-0.000147859	0.0419366	-0.0118274	0.990567	1	-7.35498
AADAT	1.1499	5.38716	9.14366	5.94763e-19	1.41947e-17	32.1186	0.760676	5.38716	6.91701	1.01197e-11	6.67084e-11	15.7493
AAGAB	-0.234318	10.6446	-5.40399	8.84194e-08	4.13478e-07	6.94505	-0.160514	10.6446	-4.29909	1.94879e-05	5.5114e-05	1.74603
AAK1	-0.0705915	9.78585	-1.64119	0.10119	0.151722	-5.98844	0.138276	9.78585	3.79016	0.000163022	0.000398629	-0.26145
AAMP	0.0119869	11.2133	0.286508	0.77457	0.832809	-7.28794	-0.207264	11.2133	-5.93265	4.6098e-09	2.17254e-08	9.78353
AANAT	0.118272	0.408465	2.58551	0.00991696	0.0190015	-4.01126	0.0542454	0.408465	1.38251	0.167241	0.22712	-6.40316
AARS	1.16507	11.432	25.409	1.98169e-102	1.01566e-98	222.661	0.436968	11.432	8.50662	1.01642e-16	1.24182e-15	27.0394
AARS2	0.151083	8.77696	3.22691	0.00130746	0.00298521	-2.17424	0.0827389	8.77696	2.05831	0.0399157	0.0630198	-5.24846
AARSD1	-0.0764547	8.9336	-1.44363	0.149274	0.213214	-6.2913	-0.31643	8.9336	-7.22466	1.27129e-12	9.31807e-12	17.7787
AASDH	-0.0793512	8.20411	-1.67456	0.0944503	0.142871	-5.93349	0.114065	8.20411	2.82548	0.00485038	0.00919017	-3.39568
AASDHPPT	0.0307836	9.68061	0.619545	0.535752	0.622009	-7.13755	0.139947	9.68061	3.31835	0.000950583	0.00204769	-1.90516
AASS	-0.670962	7.39892	-7.32496	6.36034e-13	6.3175e-12	18.4772	-0.489217	7.39892	-6.18498	1.03585e-09	5.29972e-09	11.2347
AATF	0.133206	10.2696	2.6975	0.00714804	0.0141573	-3.71909	0.0226003	10.2696	0.532763	0.594361	0.667598	-7.21353
AATK	-0.444207	5.73688	-3.87959	0.000114127	0.000318026	0.0983367	-0.524421	5.73688	-5.40818	8.64515e-08	3.45217e-07	6.94376
ABAT	-1.85573	9.73666	-12.5614	6.81623e-33	8.36763e-31	63.8371	-1.1716	9.73666	-8.84962	6.61567e-18	9.30233e-17	29.7284
ABCA1	0.0907668	9.46793	1.14643	0.251996	0.334466	-6.67419	0.268643	9.46793	4.00872	6.73478e-05	0.000175016	0.571068
ABCA10	-1.15056	3.73361	-8.09164	2.46914e-15	3.48142e-14	23.9222	-0.681468	3.73361	-5.47887	5.90365e-08	2.40953e-07	7.31243
ABCA11P	-0.412738	6.69997	-6.97586	6.84497e-12	5.97397e-11	16.1524	-0.0536123	6.69997	-1.02682	0.304849	0.382034	-6.82965
ABCA12	-0.783724	6.90835	-3.12713	0.00183559	0.00408376	-2.48598	0.16416	6.90835	0.761336	0.446703	0.526859	-7.06611
ABCA13	1.15753	1.99061	6.48158	1.67415e-10	1.17782e-09	13.0315	1.03521	1.99061	6.79858	2.20411e-11	1.39035e-10	14.9886
ABCA17P	-0.22338	3.46945	-2.03053	0.0426666	0.0706663	-5.27906	-0.268248	3.46945	-2.85995	0.00435851	0.00833291	-3.29904
ABCA2	-0.326225	10.2885	-4.89435	1.21558e-06	4.73686e-06	4.42098	-0.202117	10.2885	-3.51938	0.000459493	0.00104714	-1.2306
ABCA3	-0.475262	10.7892	-5.06132	5.27984e-07	2.18406e-06	5.22232	-0.429549	10.7892	-5.36167	1.10855e-07	4.34124e-07	6.70359
ABCA4	-0.091117	4.87254	-0.507599	0.611888	0.691376	-7.20043	-0.216057	4.87254	-1.40949	0.159119	0.217329	-6.3657
ABCA5	-0.218482	7.89603	-2.33219	0.0199626	0.0357208	-4.6272	-0.218816	7.89603	-2.73583	0.00637396	0.0118042	-3.64168
ABCA6	-0.912163	6.09401	-6.64543	5.93052e-11	4.48145e-10	14.0436	-0.317478	6.09401	-2.63929	0.00848586	0.0153506	-3.8979
ABCA7	-0.422413	8.24453	-5.38443	9.81768e-08	4.55676e-07	6.84395	-0.20578	8.24453	-3.02755	0.00255258	0.00510043	-2.81279
ABCA8	-1.48471	5.74443	-7.25951	1.0003e-12	9.6413e-12	18.0339	-0.767905	5.74443	-4.29411	1.99194e-05	5.62645e-05	1.72522
ABCA9	-1.10453	5.58491	-7.33699	5.85048e-13	5.84791e-12	18.5591	-0.421109	5.58491	-3.17893	0.00154083	0.00320697	-2.35041
ABCB1	-0.834821	5.88239	-6.50765	1.4214e-10	1.01216e-09	13.191	-0.366847	5.88239	-3.27537	0.00110527	0.00235739	-2.04442
ABCB10	0.0652057	9.04303	1.34798	0.178085	0.248328	-6.42407	0.239787	9.04303	5.92912	4.70542e-09	2.21201e-08	9.7636
ABCB11	-0.0726059	0.870529	-0.818673	0.413241	0.503737	-6.99487	0.0181299	0.870529	0.239004	0.811169	0.861111	-7.32656
ABCB4	-0.193054	4.66704	-2.20005	0.0281173	0.0486136	-4.92369	-0.242749	4.66704	-3.24829	0.00121437	0.00257269	-2.13124
ABCB5	-0.67751	2.08631	-4.92352	1.0526e-06	4.13872e-06	4.55919	-0.464217	2.08631	-3.9225	9.59344e-05	0.00024335	0.237319
ABCB6	0.321613	8.84858	4.43454	1.06526e-05	3.52925e-05	2.34489	0.246522	8.84858	3.96532	8.05441e-05	0.000206948	0.402182
ABCB7	-0.116981	8.77602	-3.14849	0.00170828	0.00381789	-2.42005	0.0228009	8.77602	0.713195	0.475954	0.556129	-7.10149
ABCB8	-0.231321	9.43622	-4.52826	6.94813e-06	2.37525e-05	2.75236	-0.333741	9.43622	-7.84879	1.50443e-14	1.41739e-13	22.1284
ABCB9	0.205482	7.4699	2.52004	0.0119473	0.0225723	-4.17644	0.0409213	7.4699	0.584591	0.559004	0.634489	-7.18467
ABCC1	0.13648	10.3105	2.59956	0.00952377	0.0183262	-3.97528	0.309675	10.3105	7.10143	2.94479e-12	2.06468e-11	16.9565
ABCC10	0.33692	8.69678	7.31715	6.71489e-13	6.63431e-12	18.4241	0.187997	8.69678	4.67771	3.45905e-06	1.08998e-05	3.39499
ABCC11	-2.17871	7.82862	-8.23785	8.14205e-16	1.23279e-14	25.0122	-1.38491	7.82862	-6.00084	3.09559e-09	1.48694e-08	10.1703
ABCC12	-0.558421	2.44322	-2.71058	0.006875	0.013664	-3.68419	-0.471148	2.44322	-2.67458	0.00765038	0.0139612	-3.80529
ABCC13	-1.33274	2.75455	-5.26806	1.81822e-07	8.08574e-07	6.2492	-0.325856	2.75455	-1.48084	0.139083	0.192945	-6.26315
ABCC2	0.3168	3.35953	2.20213	0.0279697	0.0483846	-4.91917	0.493245	3.35953	4.04162	5.87401e-05	0.000153836	0.700256
ABCC3	-0.518351	8.41507	-4.12229	4.1836e-05	0.000125318	1.04564	-0.295739	8.41507	-2.73327	0.00642329	0.0118859	-3.6486
ABCC4	0.484689	7.12869	4.04431	5.80848e-05	0.000170382	0.735277	0.675453	7.12869	6.71862	3.70405e-11	2.26609e-10	14.4816
ABCC5	-0.177464	10.2431	-1.94016	0.0527465	0.0853074	-5.45699	0.0624638	10.2431	0.797042	0.425687	0.50656	-7.03839
ABCC6	-1.21705	5.58271	-7.9515	7.04392e-15	9.26098e-14	22.8928	-0.645802	5.58271	-4.80827	1.8509e-06	6.09674e-06	3.99398
ABCC6P1	-0.601081	1.65872	-4.84206	1.57047e-06	6.01688e-06	4.17521	-0.235864	1.65872	-2.19461	0.0285069	0.0464812	-4.96119
ABCC6P2	-0.866366	3.93661	-6.68802	4.51213e-11	3.47495e-10	14.3103	-0.410274	3.93661	-3.62792	0.000305697	0.000716894	-0.850424
ABCC8	-2.54693	5.86759	-10.6808	7.76588e-25	4.14605e-23	45.4875	-2.0574	5.86759	-10.0078	3.5465e-22	8.02504e-21	39.4248
ABCC9	-0.321552	7.41879	-3.06619	0.00224836	0.00492085	-2.67168	-0.0437583	7.41879	-0.485003	0.62782	0.69871	-7.23776
ABCD1	0.536934	8.68262	7.77066	2.66536e-14	3.23138e-13	21.5868	0.187366	8.68262	3.06728	0.00224028	0.00452761	-2.69356
ABCD2	-0.0752981	3.80625	-0.547579	0.584149	0.666201	-7.17941	0.443598	3.80625	3.80988	0.000150786	0.000371234	-0.188169
ABCD3	-0.40512	10.9971	-5.74284	1.3681e-08	7.25488e-08	8.75071	-0.154569	10.9971	-2.51753	0.0120319	0.0211513	-4.20818
ABCD4	-0.337414	8.73938	-7.20427	1.46203e-12	1.38508e-11	17.6624	-0.374449	8.73938	-9.58871	1.38369e-20	2.65608e-19	35.8093
ABCE1	0.29935	10.6488	6.95331	7.95381e-12	6.86573e-11	16.0057	0.425401	10.6488	12.3009	1.00167e-31	5.72013e-30	61.1668
ABCF1	0.337309	10.7921	9.14978	5.65334e-19	1.35396e-17	32.1686	0.241656	10.7921	7.53906	1.41262e-13	1.17533e-12	19.9313
ABCF2	0.229096	10.3777	6.81762	1.94627e-11	1.57647e-10	15.1313	0.205681	10.3777	7.18287	1.69251e-12	1.22228e-11	17.4985
ABCF3	0.130817	10.1935	3.63097	0.000302176	0.000781987	-0.814838	-0.0808929	10.1935	-2.61491	0.00911	0.0163828	-3.96118
ABCG1	-0.358984	9.84022	-4.35926	1.49317e-05	4.8413e-05	2.02342	-0.425085	9.84022	-6.11145	1.60925e-09	8.03097e-09	10.8062
ABCG2	-0.976048	5.80093	-8.72418	1.8146e-17	3.50292e-16	28.753	-0.719721	5.80093	-7.42555	3.15074e-13	2.51336e-12	19.145
ABCG4	0.0800448	1.72208	1.18242	0.237425	0.317739	-6.63247	0.0538546	1.72208	0.930165	0.352594	0.431993	-6.92384
ABCG5	-0.152736	1.33303	-2.29993	0.0217347	0.038552	-4.70117	-0.0207269	1.33303	-0.363771	0.716134	0.777662	-7.28907
ABCG8	0.0518205	0.454626	0.852679	0.394118	0.485012	-6.96656	0.1088	0.454626	2.09925	0.036139	0.0575758	-5.16409
ABHD1	-0.611282	4.02198	-5.71747	1.57859e-08	8.28961e-08	8.61203	-0.701587	4.02198	-7.81763	1.89101e-14	1.75897e-13	21.9039
ABHD10	-0.0480201	9.31583	-1.14521	0.252501	0.33505	-6.67558	-0.0564318	9.31583	-1.5754	0.1156	0.163702	-6.1195
ABHD11	0.205366	9.86156	2.87072	0.00421439	0.00876348	-3.24331	-0.16934	9.86156	-2.76762	0.00579039	0.0108074	-3.55536
ABHD12	0.104221	10.6036	1.84572	0.065339	0.103174	-5.63437	-0.185226	10.6036	-3.86702	0.000120045	0.000299506	0.0262005
ABHD12B	-0.943984	2.54263	-4.73433	2.6423e-06	9.70784e-06	3.67661	-0.682114	2.54263	-3.98384	7.46374e-05	0.000192616	0.474046
ABHD13	-0.0585371	8.73773	-1.33468	0.182399	0.253431	-6.44182	0.0297036	8.73773	0.791529	0.428894	0.509872	-7.04275
ABHD14A	-0.478808	7.83986	-6.8772	1.31634e-11	1.09446e-10	15.5133	-0.679046	7.83986	-12.1191	6.39878e-31	3.43407e-29	59.3309
ABHD14B	-0.295029	10.4536	-5.1374	3.58189e-07	1.52476e-06	5.59577	-0.434753	10.4536	-9.18954	4.0618e-19	6.58293e-18	32.4773
ABHD15	-0.0863061	8.46105	-1.44549	0.148752	0.212617	-6.28863	-0.159933	8.46105	-3.14983	0.00170054	0.00350874	-2.441
ABHD2	-0.428778	12.0892	-4.36053	1.4848e-05	4.81645e-05	2.02877	-0.0912969	12.0892	-1.07289	0.283675	0.359344	-6.78147
ABHD3	-0.261447	8.98036	-3.3473	0.000858027	0.00202935	-1.78543	-0.0753557	8.98036	-1.12082	0.262734	0.336434	-6.72913
ABHD4	-0.0390196	9.76313	-0.743642	0.457333	0.546948	-7.05326	-0.20483	9.76313	-4.63103	4.31014e-06	1.33801e-05	3.18457
ABHD5	0.0893786	9.58819	2.13421	0.0331598	0.0563735	-5.06506	0.141915	9.58819	3.99435	7.14729e-05	0.000185149	0.514939
ABHD6	-0.174053	6.91971	-2.60854	0.00927966	0.0179051	-3.95217	-0.077256	6.91971	-1.34967	0.177543	0.23932	-6.44779
ABHD8	-0.28088	8.02523	-4.34257	1.60819e-05	5.18633e-05	1.95284	-0.380572	8.02523	-7.02107	5.05965e-12	3.4576e-11	16.427
ABI1	0.195716	10.5526	5.61944	2.72999e-08	1.37886e-07	8.0815	0.232842	10.5526	7.98365	5.54537e-15	5.47619e-14	23.1083
ABI2	-0.126084	10.3084	-2.948	0.00330084	0.0070074	-3.02171	-0.000402697	10.3084	-0.0109478	0.991268	1	-7.35499
ABI3	-0.140828	7.48719	-1.94647	0.0519833	0.0842058	-5.44483	-0.262199	7.48719	-4.28076	2.11217e-05	5.93336e-05	1.66953
ABI3BP	-0.875467	8.00085	-5.73038	1.46786e-08	7.74784e-08	8.6825	-0.134912	8.00085	-1.01103	0.31234	0.389754	-6.84567
ABL1	-0.154837	11.0314	-3.92915	9.33763e-05	0.000264042	0.287307	0.0458527	11.0314	1.34842	0.177942	0.239826	-6.44946
ABL2	-0.0470427	10.1982	-1.04902	0.294519	0.381134	-6.78064	0.123541	10.1982	3.24302	0.00123671	0.0026165	-2.14804
ABLIM1	-0.0875768	11.0544	-1.17813	0.239131	0.319687	-6.63752	0.260309	11.0544	4.13993	3.88137e-05	0.000104466	1.0923
ABLIM2	-0.264967	6.09436	-2.85848	0.00437856	0.00905911	-3.27789	-0.401813	6.09436	-5.13243	3.67437e-07	1.34012e-06	5.54788
ABLIM3	-1.48615	8.82094	-11.2971	2.22643e-27	1.65624e-25	51.2742	-1.16192	8.82094	-10.1856	7.23461e-23	1.77625e-21	40.9943
ABO	-0.184448	2.76497	-1.21442	0.224982	0.303425	-6.59431	-0.232356	2.76497	-1.79151	0.0736274	0.109666	-5.75807
ABP1	1.11884	3.67379	6.53805	1.17362e-10	8.45709e-10	13.3778	0.274747	3.67379	1.8292	0.0677785	0.101626	-5.69031
ABR	-0.197719	10.7019	-4.30091	1.9333e-05	6.14015e-05	1.77781	-0.148723	10.7019	-3.77314	0.000174327	0.000424889	-0.324391
ABRA	0.0579782	0.440068	0.995839	0.31966	0.407597	-6.83477	-0.0685193	0.440068	-1.37741	0.168809	0.229067	-6.41016
ABT1	0.237035	9.19741	6.24182	7.34638e-10	4.74058e-09	11.5911	0.0516797	9.19741	1.55332	0.120781	0.170252	-6.15383
ABTB1	-0.26385	8.62736	-3.86888	0.000119149	0.000330941	0.0578174	-0.622251	8.62736	-11.4817	3.69026e-28	1.55988e-26	53.0396
ABTB2	0.995183	6.77891	8.6128	4.40293e-17	8.06653e-16	27.8808	0.836382	6.77891	8.45195	1.5587e-16	1.85569e-15	26.6189
ACAA1	-0.193461	10.1672	-3.47721	0.000536791	0.00131809	-1.35041	-0.46521	10.1672	-10.3956	1.07771e-23	2.94982e-22	42.8749
ACAA2	0.302947	9.82291	5.0847	4.68894e-07	1.9574e-06	5.33652	0.207307	9.82291	4.04399	5.8161e-05	0.000152398	0.70962
ACACA	-0.020198	11.0594	-0.278773	0.780498	0.837529	-7.29012	0.261943	11.0594	4.28141	2.10611e-05	5.92038e-05	1.67227
ACACB	-0.6462	8.59684	-5.69315	1.80979e-08	9.43124e-08	8.4796	-0.591253	8.59684	-6.11259	1.59834e-09	7.97846e-09	10.8128
ACAD10	0.0191525	9.01356	0.41725	0.676619	0.748699	-7.24208	-0.0483963	9.01356	-1.23437	0.217466	0.285878	-6.59603
ACAD11	-0.434682	8.17262	-8.45009	1.5815e-16	2.65539e-15	26.6231	-0.149822	8.17262	-3.27463	0.00110813	0.00236251	-2.0468
ACAD8	-0.127403	8.74331	-2.42287	0.0156416	0.0287237	-4.41389	-0.101123	8.74331	-2.2481	0.0248689	0.0410233	-4.8435
ACAD9	0.158511	9.81859	4.40205	1.23319e-05	4.04824e-05	2.20548	0.0826067	9.81859	2.66111	0.00796025	0.014479	-3.84079
ACADL	-0.495462	2.42045	-2.81422	0.00502167	0.0102672	-3.40168	0.0498788	2.42045	0.32961	0.74179	0.800518	-7.30088
ACADM	-0.135505	9.8551	-2.34416	0.0193382	0.0347126	-4.5995	0.107886	9.8551	2.1819	0.0294361	0.0478717	-4.98874
ACADS	-0.443002	8.08863	-4.612	4.71183e-06	1.65946e-05	3.12328	-0.796459	8.08863	-10.2237	5.13379e-23	1.28665e-21	41.3331
ACADSB	-1.16729	10.6428	-9.94077	6.42148e-22	2.35083e-20	38.8543	-0.985407	10.6428	-9.79889	2.23518e-21	4.71435e-20	37.6078
ACADVL	-0.172344	11.7727	-3.01292	0.00267729	0.00578613	-2.83111	-0.294658	11.7727	-6.14121	1.3472e-09	6.79598e-09	10.9791
ACAN	0.677648	5.84686	4.76431	2.2884e-06	8.50053e-06	3.81434	0.203783	5.84686	1.65333	0.0986949	0.142587	-5.99447
ACAP1	0.0358972	6.37493	0.24221	0.808686	0.861687	-7.29962	0.171861	6.37493	1.358	0.174886	0.236328	-6.43657
ACAP2	0.0404933	10.2119	0.814975	0.415353	0.505711	-6.99787	0.282447	10.2119	6.85746	1.49893e-11	9.64824e-11	15.3653
ACAP3	0.065405	9.21032	0.942839	0.346076	0.436273	-6.88594	-0.0979254	9.21032	-1.65321	0.0987204	0.142606	-5.99467
ACAT1	-0.0617763	9.9848	-1.01288	0.311455	0.398838	-6.81773	-0.04047	9.9848	-0.775887	0.438068	0.518697	-7.05497
ACAT2	0.594018	8.89614	9.29816	1.63715e-19	4.28883e-18	33.3898	0.408991	8.89614	7.33632	5.87761e-13	4.53336e-12	18.5341
ACBD3	0.112209	11.035	2.32262	0.0204747	0.0365541	-4.64925	0.223865	11.035	5.51158	4.94106e-08	2.03284e-07	7.48456
ACBD4	-0.865176	7.51396	-10.3522	1.60086e-23	7.2289e-22	42.4986	-0.908184	7.51396	-13.2141	6.95185e-36	5.43969e-34	70.6511
ACBD5	0.103605	9.70998	1.94781	0.0518221	0.0839581	-5.44223	0.167288	9.70998	3.70355	0.000228708	0.000546792	-0.578966
ACBD6	-0.0489538	9.17214	-1.11671	0.264486	0.34778	-6.70766	-0.126527	9.17214	-3.39976	0.000711252	0.00156734	-1.63661
ACBD7	0.776802	5.43033	6.17485	1.101e-09	6.90683e-09	11.1974	0.768638	5.43033	7.21096	1.39657e-12	1.01926e-11	17.6867
ACCN1	-0.245175	1.87648	-1.43299	0.152291	0.217101	-6.30652	-0.199054	1.87648	-1.3606	0.17406	0.235399	-6.43305
ACCN2	0.207725	6.36165	1.83235	0.0673082	0.105893	-5.65877	0.240531	6.36165	2.48648	0.0131249	0.0228979	-4.28501
ACCN3	-0.40141	4.15785	-2.9969	0.00282025	0.00606631	-2.87852	-0.333086	4.15785	-2.90764	0.00375262	0.00725299	-3.16344
ACCN4	0.140541	1.43825	1.48166	0.138863	0.200524	-6.23599	-0.0245878	1.43825	-0.302757	0.762161	0.818366	-7.30934
ACCN5	0.108148	0.103455	4.04131	5.88157e-05	0.000172378	0.72346	0.0316796	0.103455	1.37113	0.170756	0.231465	-6.41874
ACCS	0.0103654	7.27998	0.125919	0.899831	0.937369	-7.32096	-0.237235	7.27998	-3.39747	0.000717143	0.00157918	-1.64426
ACCSL	0.00389105	0.0465285	0.236794	0.812883	0.865216	-7.30091	0.0160132	0.0465285	1.14083	0.254316	0.327208	-6.7066
ACD	0.565821	8.26381	11.4865	3.52044e-28	2.95789e-26	53.0982	0.0371594	8.26381	0.812125	0.416986	0.497997	-7.0263
ACE	0.290429	8.93451	3.705	0.000227428	0.000602313	-0.549008	-0.0566036	8.93451	-0.837136	0.402791	0.483836	-7.00574
ACE2	1.05548	2.40455	5.52011	4.71641e-08	2.29507e-07	7.55247	1.25316	2.40455	7.81946	1.86575e-14	1.73626e-13	21.9171
ACER1	-0.146157	0.828574	-1.73268	0.083576	0.128018	-5.83515	-0.0439119	0.828574	-0.607789	0.543517	0.620207	-7.17088
ACER2	-0.807559	6.50381	-6.94782	8.24958e-12	7.09713e-11	15.97	-0.315676	6.50381	-3.09641	0.00203402	0.00413932	-2.60517
ACER3	0.121507	8.45484	1.47807	0.139823	0.201725	-6.24128	0.376001	8.45484	5.4498	6.90977e-08	2.79348e-07	7.16029
ACHE	0.644325	4.04935	4.79511	1.97258e-06	7.40386e-06	3.95664	0.183998	4.04935	1.57959	0.114635	0.162627	-6.11292
ACIN1	-0.144281	11.5884	-4.63008	4.32933e-06	1.53609e-05	3.2042	-0.0899677	11.5884	-3.35388	0.000838171	0.00182413	-1.78873
ACLY	0.0697044	12.049	1.39311	0.164013	0.231383	-6.36255	0.142744	12.049	3.35816	0.000825491	0.00179883	-1.77462
ACMSD	-1.03328	1.7743	-5.61074	2.86496e-08	1.44169e-07	8.03479	-0.617813	1.7743	-3.88118	0.000113395	0.000283953	0.0798319
ACN9	0.453828	6.63047	4.14327	3.8265e-05	0.000115567	1.13012	0.207042	6.63047	2.19245	0.0286629	0.0467067	-4.96588
ACO1	-0.110959	9.72983	-1.97557	0.0485811	0.0793468	-5.38822	-0.0492656	9.72983	-1.02396	0.306195	0.383487	-6.83256
ACO2	0.163281	11.2922	3.6305	0.000302708	0.00078297	-0.816483	0.0380457	11.2922	0.98125	0.326796	0.404641	-6.87521
ACOT1	-0.403519	9.05418	-5.73972	1.39243e-08	7.3725e-08	8.73362	-0.621396	9.05418	-10.9078	9.23718e-26	3.10955e-24	47.5781
ACOT11	0.719436	5.30843	6.68579	4.5772e-11	3.5211e-10	14.2964	0.348381	5.30843	3.71013	0.00022295	0.000534209	-0.555079
ACOT12	-0.0281296	0.181818	-0.85963	0.390276	0.481151	-6.96063	-0.0259695	0.181818	-0.92834	0.353539	0.432995	-6.92553
ACOT13	0.313629	9.27637	7.1916	1.5945e-12	1.50362e-11	17.5775	0.107915	9.27637	2.81174	0.00506013	0.00955315	-3.43389
ACOT2	-0.37347	8.44748	-5.90334	5.46394e-09	3.06642e-08	9.64091	-0.461713	8.44748	-8.76864	1.2707e-17	1.72979e-16	29.0857
ACOT4	-0.848121	7.81203	-8.857	6.23206e-18	1.29446e-16	29.8049	-0.835528	7.81203	-10.3911	1.12283e-23	3.06105e-22	42.8344
ACOT6	-0.388707	1.88997	-4.05294	5.60273e-05	0.000164782	0.76936	-0.379557	1.88997	-4.64493	4.03762e-06	1.25913e-05	3.24703
ACOT7	0.704026	8.97769	10.0071	3.56712e-22	1.33692e-20	39.4345	0.346196	8.97769	5.50751	5.05197e-08	2.07598e-07	7.46309
ACOT8	0.255599	8.37345	5.08479	4.68661e-07	1.95683e-06	5.337	-0.0116246	8.37345	-0.265818	0.790454	0.843489	-7.31981
ACOT9	0.440853	8.59203	6.50465	1.44847e-10	1.03001e-09	13.1726	0.288308	8.59203	4.91657	1.0894e-06	3.70685e-06	4.50262
ACOX1	0.122813	10.5457	2.70179	0.00705739	0.013994	-3.70766	0.151021	10.5457	3.90701	0.000102163	0.000257967	0.178059
ACOX2	-1.38097	7.64589	-7.68136	5.09512e-14	5.94846e-13	20.9512	-0.957572	7.64589	-6.14518	1.31551e-09	6.64797e-09	11.0022
ACOX3	-0.191552	9.26404	-2.74401	0.00621907	0.0124679	-3.59421	-0.303532	9.26404	-5.15116	3.33742e-07	1.2242e-06	5.64053
ACOXL	0.198873	1.86469	1.63438	0.102612	0.153552	-5.99953	0.116689	1.86469	1.12057	0.26284	0.336499	-6.72941
ACP1	0.126194	10.6888	3.39247	0.000730147	0.00174868	-1.63598	0.116357	10.6888	3.66344	0.000266921	0.000631304	-0.723597
ACP2	0.00851879	10.1925	0.170734	0.86448	0.908205	-7.31433	-0.104243	10.1925	-2.45375	0.0143712	0.0248985	-4.36496
ACP5	0.095696	10.196	1.02718	0.304677	0.392204	-6.80321	-0.225829	10.196	-2.84894	0.0045105	0.00860343	-3.33004
ACP6	-0.356809	8.1587	-5.0098	6.84691e-07	2.77628e-06	4.97238	-0.360268	8.1587	-5.95724	3.99503e-09	1.89676e-08	9.92253
ACPL2	-0.280409	8.86566	-5.12575	3.80245e-07	1.60929e-06	5.53823	0.0234046	8.86566	0.491687	0.623089	0.694387	-7.23451
ACPP	-0.0875717	4.63989	-0.7299	0.465686	0.555092	-7.06335	0.161057	4.63989	1.57222	0.116336	0.16463	-6.12448
ACPT	-0.0255943	0.271709	-0.518372	0.604356	0.68479	-7.19492	-0.0606215	0.271709	-1.43786	0.150903	0.207184	-6.32552
ACR	0.130028	1.76945	1.36606	0.172341	0.241419	-6.39966	-0.025308	1.76945	-0.310614	0.756183	0.813012	-7.30694
ACRBP	-0.111655	4.69765	-1.41955	0.156166	0.221716	-6.32557	0.0287053	4.69765	0.42633	0.669994	0.736096	-7.26442
ACRC	-0.123163	3.93482	-1.66501	0.0963406	0.145408	-5.94932	-0.106226	3.93482	-1.67973	0.0934401	0.135763	-5.95076
ACRV1	0.581937	1.07008	7.75786	2.92578e-14	3.53664e-13	21.4953	0.538837	1.07008	8.46271	1.43309e-16	1.71611e-15	26.7015
ACSBG1	0.12416	2.34213	1.5521	0.121073	0.177712	-6.12978	-0.0931622	2.34213	-1.36167	0.173725	0.235039	-6.43161
ACSBG2	-0.355223	1.20436	-5.37316	1.04269e-07	4.81989e-07	6.78581	-0.189853	1.20436	-3.31904	0.000948297	0.00204298	-1.90293
ACSF2	-0.568676	9.53217	-5.92135	4.92244e-09	2.7831e-08	9.74222	-0.866504	9.53217	-11.1546	8.7932e-27	3.27762e-25	49.9034
ACSF3	0.440236	8.23544	8.28274	5.77323e-16	8.96931e-15	25.3501	-0.112154	8.23544	-2.36839	0.0181265	0.030765	-4.5686
ACSL1	0.350063	10.6665	3.43253	0.000631832	0.00153093	-1.50184	0.397199	10.6665	4.58382	5.37347e-06	1.64543e-05	2.97382
ACSL3	0.0268651	11.7422	0.437402	0.661949	0.735774	-7.23349	0.0529924	11.7422	1.00974	0.312955	0.390451	-6.84696
ACSL4	0.234237	9.29807	2.76768	0.00578933	0.0116922	-3.52984	0.421254	9.29807	5.92979	4.68718e-09	2.20596e-08	9.76737
ACSL5	-0.205853	8.55643	-2.041	0.0416112	0.0690914	-5.25792	0.208279	8.55643	2.41816	0.0158439	0.0272337	-4.45072
ACSL6	0.486582	3.45833	3.43898	0.000617196	0.00149759	-1.48008	0.603042	3.45833	5.03039	6.17303e-07	2.18195e-06	5.04854
ACSM1	-1.3121	4.68183	-8.16023	1.4702e-15	2.13762e-14	24.4315	-1.17582	4.68183	-8.59218	5.18301e-17	6.53889e-16	27.7021
ACSM2A	-0.125748	0.275637	-2.14842	0.0320098	0.0546361	-5.0349	-0.0668959	0.275637	-1.33423	0.182546	0.24519	-6.4684
ACSM2B	-0.0273223	0.162247	-0.616029	0.538068	0.624098	-7.13971	-0.0118722	0.162247	-0.31303	0.754347	0.811519	-7.30619
ACSM3	-0.225748	5.00278	-1.97086	0.0491187	0.0801163	-5.39744	-0.0140452	5.00278	-0.143042	0.886297	0.925198	-7.34485
ACSM4	0.0572768	0.102237	2.55063	0.0109567	0.0208273	-4.09978	0.0748863	0.102237	3.92418	9.52823e-05	0.000241875	0.243747
ACSM5	-0.89181	4.09618	-7.58413	1.02445e-13	1.14703e-12	20.2663	-0.596335	4.09618	-5.84265	7.7507e-09	3.54523e-08	9.27918
ACSS1	-0.126003	9.80715	-1.29996	0.194026	0.267266	-6.48731	-0.399714	9.80715	-4.89663	1.20201e-06	4.06239e-06	4.40816
ACSS2	0.0272542	9.6315	0.556414	0.578099	0.660927	-7.17454	-0.0870518	9.6315	-2.08449	0.0374638	0.0594876	-5.1947
ACSS3	-0.403111	7.50949	-2.90318	0.00380575	0.00798093	-3.15092	-0.525152	7.50949	-4.45804	9.57727e-06	2.82672e-05	2.42226
ACTA1	0.357288	4.08302	1.72953	0.0841386	0.128832	-5.84057	-0.108792	4.08302	-0.614867	0.538835	0.616133	-7.16657
ACTA2	-0.139805	12.517	-1.45097	0.147219	0.210838	-6.28074	-0.355307	12.517	-4.36294	1.4689e-05	4.22828e-05	2.01488
ACTB	0.1647	16.4608	3.46542	0.000560485	0.00137151	-1.39055	0.0679201	16.4608	1.66105	0.0971338	0.140552	-5.98175
ACTBL2	0.296832	1.45898	2.6388	0.00849799	0.0165527	-3.87374	0.414521	1.45898	4.34506	1.59051e-05	4.55725e-05	1.9392
ACTC1	0.0199936	1.90749	0.137644	0.89056	0.929932	-7.31942	-0.193715	1.90749	-1.56246	0.118614	0.167496	-6.13967
ACTG1	0.0238127	16.1619	0.566776	0.571041	0.654603	-7.16874	0.0133981	16.1619	0.372949	0.709295	0.77146	-7.28569
ACTG2	0.620121	8.00883	3.22705	0.00130682	0.00298408	-2.17379	-0.0172516	8.00883	-0.104263	0.91699	0.950463	-7.34963
ACTL6A	0.413847	10.3189	9.29048	1.74617e-19	4.54291e-18	33.3262	0.451977	10.3189	12.3396	6.73871e-32	3.88063e-30	61.5592
ACTL6B	0.0154233	0.140699	0.205115	0.83754	0.886169	-7.30789	0.0734559	0.140699	1.14361	0.253161	0.325906	-6.70344
ACTL7A	0.00101328	0.0526181	0.0697591	0.944405	0.972584	-7.32644	-0.0126511	0.0526181	-1.01948	0.308316	0.385626	-6.83713
ACTL7B	-0.0500705	0.165346	-1.89781	0.0581174	0.092938	-5.53762	-0.0519823	0.165346	-2.30726	0.0213204	0.0356749	-4.71005
ACTL8	1.88628	2.49294	8.69474	2.29562e-17	4.36167e-16	28.5216	1.47517	2.49294	7.88667	1.13828e-14	1.08539e-13	22.4022
ACTL9	0.00447726	0.0186284	0.429198	0.667907	0.741029	-7.23704	-0.0036106	0.0186284	-0.404857	0.685701	0.750217	-7.27332
ACTN1	0.143633	12.4735	2.42407	0.0155903	0.0286398	-4.411	0.0695957	12.4735	1.37007	0.171089	0.231824	-6.42019
ACTN2	0.874948	2.66109	4.35468	1.52395e-05	4.93486e-05	2.00401	0.407207	2.66109	2.34907	0.019087	0.0322432	-4.61369
ACTN3	0.0948508	0.935841	1.24177	0.214723	0.291564	-6.56089	0.0700867	0.935841	1.07294	0.283655	0.359341	-6.78143
ACTN4	0.311139	13.264	7.03378	4.64612e-12	4.11984e-11	16.5313	0.0412823	13.264	1.05705	0.29084	0.366969	-6.79828
ACTR10	-0.0972345	9.98709	-2.95502	0.0032275	0.00686735	-3.00129	-0.11552	9.98709	-4.12949	4.05764e-05	0.000108939	1.05023
ACTR1A	0.0172491	11.3593	0.534489	0.593167	0.674463	-7.18646	-0.0624185	11.3593	-2.26982	0.0235103	0.0389892	-4.79489
ACTR1B	0.0883903	10.1825	2.22213	0.0265812	0.0462049	-4.87533	-0.152274	10.1825	-4.52491	7.05587e-06	2.12349e-05	2.7137
ACTR2	0.229407	12.6752	5.31576	1.41439e-07	6.39393e-07	6.49149	0.380891	12.6752	10.9285	7.59196e-26	2.57261e-24	47.772
ACTR3	0.349572	12.0048	8.07298	2.84141e-15	3.94927e-14	23.7843	0.400163	12.0048	11.2149	4.92583e-27	1.87703e-25	50.4764
ACTR3B	0.449103	7.71149	6.35236	3.73689e-10	2.50934e-09	12.2491	0.396435	7.71149	6.57074	9.54392e-11	5.57436e-10	13.5579
ACTR3C	0.65452	4.96637	8.44489	1.64685e-16	2.76285e-15	26.5832	0.384584	4.96637	5.65929	2.1872e-08	9.45588e-08	8.27341
ACTR5	0.193735	7.91981	4.58911	5.24272e-06	1.82729e-05	3.02126	0.0852037	7.91981	2.33593	0.0197659	0.0333021	-4.64416
ACTR6	0.137493	9.23162	3.47276	0.000545611	0.00133767	-1.36556	0.179785	9.23162	5.37135	1.05283e-07	4.13965e-07	6.75339
ACTR8	-0.073481	8.86304	-1.98857	0.0471235	0.0771998	-5.36267	-0.00557014	8.86304	-0.175841	0.860468	0.902516	-7.33963
ACTRT1	0.023306	0.0492398	1.1714	0.241823	0.322783	-6.64539	0.0174008	0.0492398	1.02275	0.306765	0.384013	-6.83379
ACTRT2	-0.00553508	0.00657968	-0.740104	0.459476	0.548999	-7.05588	0.00727472	0.00657968	1.13846	0.255302	0.328271	-6.70929
ACVR1	-0.0961388	9.74765	-1.99751	0.0461419	0.0757612	-5.345	-0.0394975	9.74765	-0.957861	0.338451	0.417083	-6.8978
ACVR1B	-0.340415	10.2248	-6.62074	6.94392e-11	5.19742e-10	13.8897	-0.193269	10.2248	-4.32433	1.74352e-05	4.96857e-05	1.85184
ACVR1C	-0.497746	4.48227	-3.31467	0.000962998	0.00225834	-1.89216	-0.1018	4.48227	-0.787342	0.431338	0.512362	-7.04605
ACVR2A	0.0156978	8.19083	0.267115	0.789456	0.845268	-7.2933	-0.00924958	8.19083	-0.184089	0.853995	0.897052	-7.33815
ACVR2B	-0.204204	8.49469	-3.25844	0.00117233	0.00270501	-2.07372	0.0993413	8.49469	1.84501	0.065442	0.0985765	-5.66148
ACVRL1	-0.197946	8.73945	-3.03887	0.00245976	0.00534758	-2.75379	-0.297008	8.73945	-5.40508	8.79013e-08	3.50528e-07	6.92769
ACY1	-0.07085	9.39789	-1.16772	0.243302	0.324418	-6.64967	-0.293864	9.39789	-5.78866	1.05507e-08	4.75071e-08	8.98001
ACY3	0.091492	2.98205	0.545499	0.585578	0.667274	-7.18054	0.316588	2.98205	2.21479	0.027084	0.044373	-4.91712
ACYP1	0.0349801	6.19859	0.507389	0.612036	0.691401	-7.20054	0.0938723	6.19859	1.59513	0.111118	0.158151	-6.08841
ACYP2	0.242771	6.76883	3.83277	0.000137673	0.0003788	-0.0780689	-0.0652359	6.76883	-1.19383	0.232935	0.3032	-6.64501
ADA	0.302546	7.06701	3.87492	0.000116294	0.000323668	0.080639	0.316845	7.06701	4.77122	2.21359e-06	7.19989e-06	3.82245
ADAD1	0.0546374	0.0544943	1.7173	0.0863494	0.131823	-5.86149	0.0734452	0.0544943	2.70819	0.00692414	0.0127391	-3.71597
ADAD2	-0.039975	0.977952	-0.482443	0.629637	0.706794	-7.21284	-0.355073	0.977952	-5.10028	4.33107e-07	1.56709e-06	5.38955
ADAL	-0.32628	7.31414	-6.10411	1.68121e-09	1.01731e-08	10.7858	-0.107248	7.31414	-2.2972	0.0218907	0.0365636	-4.73299
ADAM10	0.0218791	10.4686	0.290839	0.771258	0.83009	-7.2867	0.260058	10.4686	4.08942	4.80738e-05	0.000127366	0.889744
ADAM11	0.0759093	3.14669	0.710117	0.477859	0.567328	-7.07754	0.00405801	3.14669	0.0443869	0.964608	0.987044	-7.35407
ADAM12	-0.506655	10.6183	-4.15394	3.65624e-05	0.000110981	1.17323	-0.0702756	10.6183	-0.666267	0.505452	0.584316	-7.13375
ADAM15	0.155855	12.0499	2.30788	0.0212858	0.0378309	-4.68303	0.112991	12.0499	1.955	0.050966	0.0785428	-5.45409
ADAM17	0.315328	9.36105	5.02727	6.27086e-07	2.55432e-06	5.05688	0.553607	9.36105	10.954	5.96091e-26	2.04356e-24	48.0111
ADAM18	0.156547	0.101118	3.52422	0.000451306	0.00112649	-1.18902	0.0495537	0.101118	1.29531	0.195623	0.261013	-6.51931
ADAM19	0.37495	8.59212	4.0023	6.91627e-05	0.000199987	0.570413	0.539469	8.59212	6.8755	1.33116e-11	8.64432e-11	15.4813
ADAM2	0.235599	0.30654	2.72005	0.00668303	0.0133096	-3.6588	0.0859516	0.30654	1.15588	0.248109	0.320252	-6.68939
ADAM20	-0.195212	1.11891	-3.48951	0.000513071	0.0012653	-1.30838	-0.206205	1.11891	-4.33049	1.69664e-05	4.84575e-05	1.87777
ADAM21	-0.768027	2.70219	-8.00091	4.87571e-15	6.54169e-14	23.254	0.114486	2.70219	1.33902	0.180984	0.243373	-6.46204
ADAM21P1	-0.408671	1.29571	-5.28055	1.70278e-07	7.6054e-07	6.31246	0.148128	1.29571	2.20432	0.0278142	0.0454498	-4.94003
ADAM22	-0.423593	5.22036	-3.06985	0.00222134	0.00486639	-2.66063	0.0777537	5.22036	0.655054	0.51264	0.59116	-7.14113
ADAM23	-0.551898	4.39546	-4.27354	2.18001e-05	6.85783e-05	1.66371	-0.0953206	4.39546	-0.853104	0.393883	0.47472	-6.9923
ADAM28	-0.371586	6.54372	-3.32225	0.000937618	0.0022021	-1.86747	0.11877	6.54372	1.23401	0.217599	0.286016	-6.59647
ADAM29	-0.294254	1.18866	-1.91553	0.0558166	0.0896854	-5.50409	-0.635773	1.18866	-4.90805	1.13622e-06	3.85337e-06	4.46221
ADAM30	-0.00266963	0.0618481	-0.121706	0.903166	0.939988	-7.32148	0.0141007	0.0618481	0.752188	0.452181	0.532401	-7.07301
ADAM32	0.531561	3.677	3.39607	0.000720761	0.00172799	-1.62398	0.361415	3.677	2.69292	0.0072461	0.0132707	-3.75669
ADAM33	-1.38225	5.52505	-9.08528	9.6424e-19	2.21613e-17	31.6426	-1.04998	5.52505	-7.97732	5.81309e-15	5.71853e-14	23.062
ADAM3A	0.0335951	0.0167723	3.04067	0.0024453	0.00531896	-2.7484	0.00829384	0.0167723	0.872998	0.382953	0.463481	-6.97519
ADAM5P	-0.00656624	0.0334907	-0.384552	0.700682	0.769717	-7.25515	0.0292997	0.0334907	2.01247	0.0445385	0.0696291	-5.34099
ADAM6	0.287878	13.6434	1.38167	0.167497	0.235502	-6.37833	0.269032	13.6434	1.51066	0.131309	0.183302	-6.2188
ADAM7	-0.0386676	0.0576684	-0.825275	0.409486	0.500052	-6.98946	0.0763132	0.0576684	1.90893	0.0566643	0.0865372	-5.5424
ADAM8	0.340901	8.34269	3.26449	0.00114795	0.00265502	-2.05434	0.1553	8.34269	1.7304	0.0839833	0.123263	-5.86494
ADAM9	0.450636	10.8904	4.85307	1.48829e-06	5.71803e-06	4.22676	0.479968	10.8904	6.10065	1.71614e-09	8.54156e-09	10.7437
ADAMDEC1	1.0655	5.95124	5.4778	5.93788e-08	2.84888e-07	7.32979	1.41391	5.95124	8.76065	1.35485e-17	1.83824e-16	29.0226
ADAMTS1	-0.169878	9.4949	-1.44738	0.148221	0.212006	-6.28591	0.0774028	9.4949	0.770568	0.441213	0.521765	-7.05907
ADAMTS10	-0.500622	6.63435	-4.66295	3.70894e-06	1.33002e-05	3.35209	-0.510797	6.63435	-5.60051	3.03188e-08	1.2837e-07	7.95717
ADAMTS12	-0.202286	7.71613	-1.37487	0.169594	0.238042	-6.38765	0.423809	7.71613	3.3913	0.000733217	0.0016118	-1.66481
ADAMTS13	-0.598302	6.04007	-5.89168	5.84473e-09	3.26493e-08	9.57553	-0.440836	6.04007	-5.04663	5.68732e-07	2.02072e-06	5.12737
ADAMTS14	-0.207644	6.59874	-1.74068	0.0821626	0.126098	-5.82136	-0.200843	6.59874	-1.97045	0.0491661	0.0760663	-5.42401
ADAMTS15	-2.12169	7.25208	-10.9399	6.81179e-26	4.13161e-24	47.8924	-1.15657	7.25208	-6.65771	5.48166e-11	3.29076e-10	14.099
ADAMTS16	-1.21856	6.3909	-6.11107	1.61287e-09	9.78335e-09	10.8262	-0.808345	6.3909	-4.69386	3.20419e-06	1.01482e-05	3.46824
ADAMTS17	-0.438253	5.74046	-3.57276	0.000376537	0.000954424	-1.02022	-0.281304	5.74046	-2.6721	0.00770656	0.014055	-3.81183
ADAMTS18	-0.714874	4.06355	-4.14085	3.86623e-05	0.000116733	1.12033	-0.328911	4.06355	-2.20997	0.0274182	0.0448734	-4.92769
ADAMTS19	-0.830635	3.35241	-3.85745	0.000124741	0.000345397	0.0146737	-0.277915	3.35241	-1.49667	0.134913	0.187693	-6.23971
ADAMTS2	-0.159368	8.76163	-1.30264	0.19311	0.266198	-6.48384	0.109818	8.76163	1.04948	0.294305	0.370565	-6.80621
ADAMTS20	-0.220151	0.782061	-2.15203	0.0317233	0.0541831	-5.0272	-0.0273196	0.782061	-0.311394	0.755591	0.812545	-7.3067
ADAMTS3	0.258113	4.81559	2.31462	0.0209115	0.0372303	-4.66761	0.409102	4.81559	4.33003	1.70012e-05	4.85433e-05	1.87582
ADAMTS4	0.118839	9.21461	1.19371	0.232983	0.312631	-6.61913	0.225195	9.21461	2.65597	0.00808141	0.0146815	-3.85429
ADAMTS5	-0.115725	7.72359	-1.04671	0.295581	0.382147	-6.78304	-0.0234954	7.72359	-0.248388	0.803904	0.85497	-7.32428
ADAMTS6	-0.464626	5.77166	-4.81459	1.79503e-06	6.80346e-06	4.04705	-0.150015	5.77166	-1.79387	0.0732492	0.109164	-5.75386
ADAMTS7	0.173715	7.27789	1.86184	0.0630287	0.099942	-5.60471	-0.0304841	7.27789	-0.381281	0.703106	0.765989	-7.28256
ADAMTS8	-1.08407	4.05772	-6.66035	5.38965e-11	4.1045e-10	14.1369	-0.523491	4.05772	-3.68608	0.000244674	0.000582721	-0.642156
ADAMTS9	0.0347534	7.92699	0.357237	0.721018	0.787218	-7.26525	0.146904	7.92699	1.76988	0.0771665	0.11438	-5.79631
ADAMTSL1	-0.333913	6.6333	-3.32426	0.000930959	0.00218771	-1.86088	-0.132329	6.6333	-1.53178	0.126012	0.176761	-6.18686
ADAMTSL2	-0.491612	7.2653	-4.93574	9.90787e-07	3.90919e-06	4.6173	-0.651167	7.2653	-7.8327	1.69322e-14	1.58723e-13	22.0124
ADAMTSL3	-0.162596	6.62901	-1.3297	0.184035	0.255375	-6.44842	0.0995551	6.62901	0.951711	0.34156	0.420433	-6.90365
ADAMTSL4	-0.0401335	7.45356	-0.402177	0.687672	0.758123	-7.24823	-0.0028512	7.45356	-0.0334154	0.973353	0.994007	-7.35449
ADAMTSL5	-1.45173	5.72955	-10.8223	2.06688e-25	1.18031e-23	46.7955	-1.17359	5.72955	-10.1469	1.02439e-22	2.46781e-21	40.6509
ADAP1	-0.0781026	7.42426	-0.767693	0.442919	0.532787	-7.03515	-0.369873	7.42426	-4.30446	1.9033e-05	5.39092e-05	1.76849
ADAP2	-0.0766603	7.97414	-1.16292	0.245245	0.326754	-6.65524	0.0383317	7.97414	0.679714	0.496902	0.576644	-7.12473
ADAR	0.161774	13.4783	3.26053	0.00116387	0.0026876	-2.06704	0.258847	13.4783	6.21691	8.54285e-10	4.42333e-09	11.4222
ADARB1	0.182739	8.98924	3.32652	0.000923565	0.00217183	-1.85351	0.0927047	8.98924	1.96421	0.0498867	0.077059	-5.43619
ADARB2	-0.467812	1.53756	-3.7807	0.000169219	0.000458763	-0.27184	-0.389557	1.53756	-3.68051	0.00024998	0.00059446	-0.662237
ADAT1	0.663888	7.9234	8.78014	1.15846e-17	2.3193e-16	29.1947	0.529652	7.9234	8.13765	1.74456e-15	1.83223e-14	24.2444
ADAT2	0.217477	6.51021	2.95474	0.00323037	0.00687132	-3.00209	0.494937	6.51021	8.16939	1.37148e-15	1.45985e-14	24.4808
ADAT3	-0.37106	5.30254	-3.68803	0.000242838	0.00063949	-0.610391	-0.432914	5.30254	-5.07386	4.9545e-07	1.77916e-06	5.26011
ADC	-0.654649	7.52039	-9.86447	1.25787e-21	4.43848e-20	38.1909	-0.541978	7.52039	-9.51262	2.65757e-20	4.91722e-19	35.1656
ADCK1	0.0618324	7.3755	1.32601	0.185253	0.256856	-6.45329	-0.11068	7.3755	-2.78765	0.00544772	0.0102274	-3.50043
ADCK2	-0.0671688	9.83105	-1.61236	0.107317	0.15975	-6.03504	-0.149298	9.83105	-4.23569	2.57116e-05	7.13183e-05	1.4828
ADCK4	-0.166537	9.21934	-3.31723	0.000954355	0.00223884	-1.88382	-0.275252	9.21934	-6.54996	1.08857e-10	6.31031e-10	13.4296
ADCK5	0.329493	7.30007	3.79429	0.000160387	0.000436418	-0.221518	-0.077345	7.30007	-1.03237	0.302244	0.379211	-6.82396
ADCY1	-1.26837	8.62676	-6.73742	3.28001e-11	2.57539e-10	14.6216	-0.862791	8.62676	-5.3002	1.53547e-07	5.88168e-07	6.38908
ADCY10	-0.0907163	1.88266	-0.825097	0.409587	0.500116	-6.98961	0.0208089	1.88266	0.221277	0.824939	0.872542	-7.33063
ADCY2	-0.525213	6.04715	-2.7502	0.00610391	0.0122659	-3.57741	0.0578846	6.04715	0.352726	0.724396	0.784887	-7.29301
ADCY3	0.110018	9.7298	1.81128	0.0705096	0.11032	-5.69687	0.230141	9.7298	4.48244	8.57091e-06	2.55247e-05	2.52812
ADCY4	-0.755119	7.00466	-8.04845	3.4161e-15	4.69394e-14	23.6034	-0.658815	7.00466	-8.22845	8.74809e-16	9.52441e-15	24.9228
ADCY5	-1.58632	6.02228	-7.63521	7.10442e-14	8.13895e-13	20.6252	-1.08696	6.02228	-6.03339	2.55624e-09	1.24213e-08	10.3563
ADCY6	-0.350033	10.7079	-5.82683	8.4859e-09	4.62439e-08	9.21378	-0.32186	10.7079	-6.28988	5.48251e-10	2.9141e-09	11.854
ADCY7	0.428349	9.0283	5.34583	1.20602e-07	5.51272e-07	6.64532	0.549875	9.0283	8.2322	8.50132e-16	9.27051e-15	24.9509
ADCY8	0.201356	0.538207	2.09218	0.0367683	0.0618111	-5.15306	0.146238	0.538207	1.77578	0.0761871	0.1131	-5.78592
ADCY9	-0.586765	9.85234	-7.69439	4.63712e-14	5.43232e-13	21.0436	-0.329238	9.85234	-4.93671	9.86056e-07	3.37088e-06	4.59835
ADCYAP1	-0.143072	3.31021	-0.803161	0.422144	0.512549	-7.0074	-0.00703483	3.31021	-0.0461705	0.963187	0.98623	-7.35399
ADCYAP1R1	-0.47482	1.47869	-4.079	5.02284e-05	0.000148741	0.872653	-0.103174	1.47869	-1.02578	0.305339	0.382578	-6.83071
ADD1	-0.214236	12.1669	-6.44952	2.04581e-10	1.42803e-09	12.8361	-0.219368	12.1669	-7.82223	1.82832e-14	1.70297e-13	21.937
ADD2	0.684424	4.74524	5.14826	3.38751e-07	1.44772e-06	5.6495	0.487998	4.74524	4.26985	2.21551e-05	6.20156e-05	1.62416
ADD3	0.00926586	9.95331	0.100168	0.920239	0.953445	-7.32387	0.191977	9.95331	2.43732	0.0150353	0.0259811	-4.4047
ADH1A	-0.841266	1.97802	-5.27847	1.72154e-07	7.68415e-07	6.30189	-0.467212	1.97802	-3.39146	0.000732796	0.00161105	-1.66427
ADH1B	-2.00334	7.19302	-6.4385	2.19131e-10	1.52337e-09	12.7691	-1.04086	7.19302	-3.8442	0.000131534	0.000326502	-0.0597764
ADH1C	-1.02421	3.2404	-5.58962	3.21993e-08	1.61044e-07	7.92173	-0.597559	3.2404	-3.77137	0.000175544	0.000427466	-0.330925
ADH4	-0.143451	0.707162	-1.62559	0.104471	0.156003	-6.01377	-0.113305	0.707162	-1.5014	0.133687	0.186202	-6.23267
ADH5	0.158605	10.9066	4.77076	2.21848e-06	8.26176e-06	3.84407	0.0685521	10.9066	2.38423	0.0173702	0.0296015	-4.53132
ADH6	-0.155324	0.662262	-2.00976	0.044826	0.0738194	-5.32067	0.102781	0.662262	1.55378	0.120673	0.170122	-6.15312
ADH7	-0.111559	0.304197	-1.04786	0.295051	0.381631	-6.78184	0.124862	0.304197	1.37253	0.170323	0.230954	-6.41684
ADHFE1	-0.899159	5.92317	-8.20785	1.02367e-15	1.52627e-14	24.7872	-0.719464	5.92317	-7.63792	6.96696e-14	6.03675e-13	20.6244
ADI1	0.146371	10.3062	2.38239	0.0174568	0.0316962	-4.51011	0.0204065	10.3062	0.387026	0.69885	0.762041	-7.28036
ADIG	-0.00572882	0.0610904	-0.303937	0.761263	0.822008	-7.28281	-0.0179496	0.0610904	-1.11476	0.265323	0.33941	-6.73588
ADIPOQ	-1.77923	6.89872	-5.61742	2.76076e-08	1.39268e-07	8.07065	-0.750008	6.89872	-2.72526	0.00657965	0.01215	-3.67019
ADIPOR1	0.0359272	11.9243	0.818563	0.413304	0.503754	-6.99496	-0.0369018	11.9243	-0.983607	0.325636	0.403424	-6.87291
ADIPOR2	-0.0827173	11.5048	-1.10093	0.271292	0.355315	-6.72508	0.0363896	11.5048	0.566148	0.571468	0.645775	-7.19525
ADK	0.0776526	8.60398	1.64059	0.101315	0.151887	-5.98943	0.0338657	8.60398	0.835733	0.40358	0.484613	-7.00691
ADM	0.639117	7.02395	4.97862	8.00413e-07	3.21435e-06	4.82228	0.445426	7.02395	4.03543	6.02743e-05	0.000157653	0.675891
ADM2	0.62758	7.87211	6.30037	5.14188e-10	3.38977e-09	11.9384	0.269439	7.87211	3.10116	0.00200211	0.00408046	-2.59069
ADNP	0.0922579	11.7149	1.85436	0.0640925	0.101488	-5.61851	0.338423	11.7149	8.30544	4.84915e-16	5.47037e-15	25.5028
ADNP2	-0.0686571	9.49421	-1.49343	0.135759	0.196429	-6.2186	0.216691	9.49421	5.62306	2.67571e-08	1.14424e-07	8.07817
ADO	0.00307337	9.3917	0.0936049	0.925449	0.957585	-7.3245	0.0741731	9.3917	2.6551	0.008102	0.0147147	-3.85656
ADORA1	0.0354196	7.60403	0.250327	0.802406	0.856598	-7.29763	-0.204347	7.60403	-1.69247	0.0909845	0.132477	-5.92941
ADORA2A	-0.354166	7.8555	-2.79529	0.00532199	0.0108348	-3.45405	-0.40805	7.8555	-3.78358	0.000167308	0.000408673	-0.285819
ADORA2B	0.353177	5.18047	3.00781	0.00272213	0.00587435	-2.84625	0.534163	5.18047	5.39285	9.38567e-08	3.72465e-07	6.86436
ADORA3	-0.319058	7.26611	-3.6704	0.000259884	0.000681227	-0.673872	-0.26132	7.26611	-3.51352	0.000469567	0.00106891	-1.25079
ADPGK	0.00462206	9.95374	0.137879	0.890374	0.92987	-7.31939	0.0665568	9.95374	2.33091	0.0200308	0.0337125	-4.65576
ADPRH	0.153987	7.90342	2.63884	0.00849716	0.0165527	-3.87365	0.141053	7.90342	2.82928	0.00479381	0.00908971	-3.38509
ADPRHL1	-0.158301	6.8318	-1.84199	0.0658839	0.103907	-5.6412	-0.314037	6.8318	-4.31846	1.78936e-05	5.08789e-05	1.82717
ADPRHL2	0.20699	9.49467	4.59675	5.05938e-06	1.7688e-05	3.05527	-0.00496964	9.49467	-0.127253	0.898775	0.935604	-7.34697
ADRA1A	-0.127391	1.21453	-1.26475	0.206365	0.281726	-6.53223	-0.0384449	1.21453	-0.44601	0.655723	0.723714	-7.25586
ADRA1B	-0.0487076	3.74259	-0.378341	0.705288	0.77371	-7.25751	-0.499952	3.74259	-4.60762	4.8092e-06	1.48439e-05	3.07984
ADRA1D	-0.176659	2.22029	-1.65708	0.0979338	0.147433	-5.96241	-0.36234	2.22029	-4.01158	6.65546e-05	0.000173042	0.582257
ADRA2A	-1.2659	8.32416	-9.89149	9.9182e-22	3.55477e-20	38.4254	-1.02494	8.32416	-9.30293	1.57269e-19	2.6646e-18	33.4125
ADRA2B	0.279708	3.85878	2.59473	0.00965729	0.01855	-3.98767	-0.0100286	3.85878	-0.108314	0.913776	0.947947	-7.3492
ADRA2C	0.0345615	5.20075	0.209884	0.833817	0.883004	-7.30691	-0.739077	5.20075	-5.35191	1.16767e-07	4.55708e-07	6.65342
ADRB1	-0.678296	3.0585	-3.78586	0.000165809	0.000450293	-0.252734	-0.422375	3.0585	-2.74473	0.00620554	0.0115214	-3.61762
ADRB2	-0.85556	5.29288	-8.05566	3.23624e-15	4.45875e-14	23.6565	-0.39121	5.29288	-4.17738	3.30712e-05	9.0027e-05	1.24402
ADRB3	-0.0649847	0.763836	-0.828814	0.407481	0.498049	-6.98654	0.0469587	0.763836	0.700423	0.483887	0.563883	-7.11048
ADRBK1	0.140982	10.9781	2.70831	0.00692171	0.0137435	-3.69026	0.0198503	10.9781	0.443852	0.657282	0.725169	-7.25682
ADRBK2	-0.380411	9.16308	-5.53739	4.29096e-08	2.10251e-07	7.6439	-0.0310501	9.16308	-0.517943	0.604655	0.676898	-7.2213
ADRM1	0.51635	10.6919	8.45594	1.51092e-16	2.55151e-15	26.668	0.0386002	10.6919	0.705741	0.480575	0.56052	-7.10676
ADSL	0.336526	9.63106	8.30607	4.82562e-16	7.61001e-15	25.5263	0.222304	9.63106	6.29844	5.20278e-10	2.77477e-09	11.905
ADSS	-0.0394527	11.0189	-0.808391	0.41913	0.509764	-7.0032	0.127842	11.0189	3.08246	0.00213051	0.00432109	-2.6476
ADSSL1	-0.213088	6.70625	-2.19474	0.0284978	0.0491843	-4.93525	-0.532523	6.70625	-6.58188	8.89223e-11	5.21154e-10	13.6269
AEBP1	-0.403708	13.5152	-3.73966	0.000198763	0.000532242	-0.422781	-0.422066	13.5152	-4.59493	5.10257e-06	1.56692e-05	3.02324
AEBP2	0.0797599	9.19289	1.75024	0.0804981	0.123877	-5.80478	0.232606	9.19289	6.10865	1.63629e-09	8.16196e-09	10.79
AEN	0.152401	8.92127	3.11939	0.00188382	0.0041833	-2.50976	-0.0313062	8.92127	-0.744813	0.456625	0.536801	-7.07851
AES	-0.419898	12.7056	-7.91986	8.90641e-15	1.1593e-13	22.6625	-0.403991	12.7056	-9.01676	1.69482e-18	2.55294e-17	31.0697
AFAP1	-0.0472663	10.2346	-0.83384	0.404645	0.49535	-6.98238	0.143141	10.2346	2.97003	0.00307573	0.00604213	-2.98271
AFAP1L1	-0.102241	7.684	-1.45363	0.146479	0.209904	-6.27689	-0.180811	7.684	-3.02126	0.0026055	0.00519402	-2.83151
AFAP1L2	-0.67419	8.64271	-6.65473	5.58742e-11	4.24094e-10	14.1017	-0.438689	8.64271	-5.00112	7.15183e-07	2.50204e-06	4.90701
AFARP1	0.0599258	1.78587	0.843527	0.399211	0.490044	-6.97429	-0.0261267	1.78587	-0.43	0.667323	0.733672	-7.26286
AFF1	-0.494566	10.8399	-8.27938	5.92405e-16	9.16596e-15	25.3247	-0.0798909	10.8399	-1.49773	0.134637	0.187348	-6.23814
AFF2	0.0469858	4.43743	0.377191	0.706142	0.774441	-7.25794	0.107705	4.43743	1.01193	0.311909	0.389336	-6.84476
AFF3	-1.96029	10.1043	-9.72709	4.18061e-21	1.36259e-19	37.006	-1.52185	10.1043	-8.73352	1.68392e-17	2.25634e-16	28.8086
AFF4	-0.27868	11.5895	-4.4524	9.82538e-06	3.26891e-05	2.42192	0.0886815	11.5895	1.63809	0.101835	0.146517	-6.01939
AFG3L1	0.69594	7.67484	13.4245	7.21808e-37	1.18382e-34	72.9022	0.252948	7.67484	5.20323	2.55003e-07	9.50684e-07	5.89983
AFG3L2	0.319494	10.476	7.22098	1.30383e-12	1.24614e-11	17.7745	0.322637	10.476	8.6526	3.21098e-17	4.16634e-16	28.1733
AFM	-0.00186687	0.054684	-0.0738057	0.941185	0.969756	-7.32615	-0.0190929	0.054684	-0.883361	0.377333	0.457653	-6.96612
AFMID	-0.171358	9.12905	-2.66331	0.00790881	0.0155038	-3.80958	-0.354562	9.12905	-6.60399	7.72639e-11	4.56744e-10	13.764
AFP	-0.846891	2.20093	-4.05593	5.53318e-05	0.000162912	0.781165	-0.958907	2.20093	-5.41789	8.20584e-08	3.28763e-07	6.99415
AFTPH	-0.175155	10.8916	-4.02377	6.32712e-05	0.000184024	0.65448	-0.041639	10.8916	-1.10752	0.268436	0.342729	-6.74388
AG2	-0.318984	7.37726	-3.08049	0.00214451	0.00471419	-2.62843	-0.577501	7.37726	-6.67673	4.85182e-11	2.93847e-10	14.2181
AGA	0.0842164	9.06737	1.63629	0.102211	0.153052	-5.99642	-0.167538	9.06737	-3.83877	0.000134415	0.000333129	-0.0801495
AGAP1	-0.157073	9.06355	-3.01266	0.00267956	0.00578997	-2.83188	-0.00626319	9.06355	-0.139641	0.888983	0.927577	-7.34533
AGAP11	-0.780898	4.85222	-7.29576	7.78756e-13	7.5989e-12	18.279	-0.593489	4.85222	-6.43628	2.22181e-10	1.24011e-09	12.7339
AGAP2	0.158894	6.47999	1.60878	0.108099	0.160788	-6.04078	0.178172	6.47999	2.11272	0.034965	0.0559053	-5.13597
AGAP3	0.182254	10.2729	3.34558	0.000863279	0.00204036	-1.79108	-0.150516	10.2729	-3.23007	0.00129329	0.00272606	-2.18926
AGAP4	-0.307563	7.40094	-4.47007	9.06788e-06	3.0361e-05	2.49839	-0.233613	7.40094	-3.95986	8.2367e-05	0.000211129	0.381072
AGAP5	-0.467796	5.41339	-6.54694	1.10954e-10	8.03769e-10	13.4325	-0.210556	5.41339	-3.37556	0.000775793	0.00169848	-1.71712
AGAP6	-0.213871	6.65224	-2.92596	0.00354101	0.00747469	-3.08551	-0.0790776	6.65224	-1.25938	0.208297	0.275463	-6.56499
AGAP7	-0.163273	3.34115	-1.72278	0.0853533	0.130458	-5.85214	-0.0684418	3.34115	-0.843377	0.399295	0.480227	-7.00052
AGAP8	-0.271622	4.73271	-2.90503	0.00378366	0.00794193	-3.14564	-0.0828106	4.73271	-1.03071	0.303018	0.380135	-6.82565
AGBL1	0.0830238	0.144708	2.23063	0.0260097	0.0453191	-4.85659	0.0671819	0.144708	2.11048	0.0351582	0.056166	-5.14067
AGBL2	-0.990785	4.06134	-8.73978	1.6016e-17	3.11817e-16	28.8759	-0.52953	4.06134	-5.2966	1.56489e-07	5.98431e-07	6.37077
AGBL3	-0.226225	2.45862	-2.71534	0.00677782	0.0134905	-3.67143	0.0474453	2.45862	0.662941	0.507579	0.586213	-7.13595
AGBL4	-0.701107	2.96619	-6.20324	9.27855e-10	5.88915e-09	11.3639	-0.38182	2.96619	-3.89068	0.000109136	0.000274024	0.115874
AGBL5	0.164413	9.32823	3.4513	0.000590123	0.00143683	-1.43843	0.201742	9.32823	4.99693	7.30362e-07	2.55036e-06	4.88682
AGER	0.0230711	4.83325	0.208017	0.835274	0.884227	-7.30729	-0.0791936	4.83325	-0.835551	0.403682	0.484678	-7.00707
AGFG1	0.124839	10.6113	2.79007	0.00540767	0.0109972	-3.46844	0.312478	10.6113	8.52113	9.07051e-17	1.1135e-15	27.1514
AGFG2	-0.30948	8.41463	-5.30966	1.46066e-07	6.57989e-07	6.46043	-0.352815	8.41463	-7.18933	1.6194e-12	1.17312e-11	17.5417
AGGF1	-0.243287	9.85559	-5.9008	5.54469e-09	3.10494e-08	9.62668	-0.00680954	9.85559	-0.188722	0.850364	0.894016	-7.33729
AGK	0.172207	9.15205	4.72293	2.79012e-06	1.02125e-05	3.62449	0.188699	9.15205	6.1138	1.5869e-09	7.92523e-09	10.8198
AGL	-0.0929956	10.1005	-0.886206	0.375799	0.466416	-6.93752	0.417299	10.1005	4.71947	2.83661e-06	9.05673e-06	3.58489
AGMAT	0.371166	5.01063	4.09204	4.75451e-05	0.000141305	0.924582	0.50167	5.01063	6.58378	8.78607e-11	5.15521e-10	13.6386
AGPAT1	0.136758	10.8213	4.01226	6.63684e-05	0.000192341	0.609348	0.0364729	10.8213	1.23927	0.215644	0.283786	-6.58999
AGPAT2	-0.0327101	9.79271	-0.405106	0.685519	0.756366	-7.24706	-0.390043	9.79271	-5.77768	1.12305e-08	5.04129e-08	8.91946
AGPAT3	-0.0137746	11.1746	-0.351357	0.725423	0.791016	-7.26732	0.01464	11.1746	0.436804	0.662383	0.729533	-7.25991
AGPAT4	0.178603	7.22326	1.96038	0.0503327	0.081849	-5.41787	0.195396	7.22326	2.51279	0.0121933	0.0214093	-4.21996
AGPAT5	-0.0484277	9.36904	-0.756515	0.449586	0.539066	-7.04364	0.258917	9.36904	4.80345	1.89464e-06	6.23068e-06	3.97159
AGPAT6	0.0250071	11.1181	0.363184	0.716573	0.783267	-7.26311	-0.11535	11.1181	-1.96448	0.0498544	0.0770266	-5.43565
AGPAT9	0.0256625	5.83484	0.233284	0.815606	0.867529	-7.30174	0.0555191	5.83484	0.590436	0.555082	0.631076	-7.18124
AGPHD1	-0.130703	5.2955	-2.12264	0.0341214	0.0578691	-5.08945	-0.0869154	5.2955	-1.64897	0.0995867	0.143706	-6.00163
AGPS	-0.106339	9.86249	-1.24186	0.214688	0.291536	-6.56077	0.124398	9.86249	1.7008	0.0894083	0.130376	-5.91538
AGR2	-2.84283	11.8017	-11.0065	3.62151e-26	2.28445e-24	48.5169	-1.96936	11.8017	-8.67352	2.71863e-17	3.56457e-16	28.3371
AGR3	-3.76085	9.34656	-12.6868	1.84545e-33	2.40978e-31	65.1308	-3.04738	9.34656	-11.8908	6.40176e-30	3.19325e-28	57.0513
AGRN	0.0897373	12.1852	1.20591	0.228244	0.307218	-6.60456	-0.233274	12.1852	-3.69721	0.000234386	0.000559648	-0.601932
AGRP	0.0850822	0.47439	1.77434	0.0764247	0.118435	-5.76261	0.021119	0.47439	0.514127	0.60732	0.679473	-7.22326
AGT	-0.891625	7.21288	-4.84782	1.52699e-06	5.86121e-06	4.20214	-0.0972046	7.21288	-0.608569	0.543	0.619755	-7.17041
AGTPBP1	0.463875	8.17567	7.1779	1.75096e-12	1.64382e-11	17.4859	0.705946	8.17567	13.8883	4.5478e-39	4.43974e-37	77.9174
AGTR1	-1.92473	6.49362	-8.48515	1.20255e-16	2.05275e-15	26.8924	-1.73019	6.49362	-8.96847	2.51701e-18	3.73922e-17	30.6801
AGTR2	-0.238765	0.375412	-3.44761	0.000598119	0.0014544	-1.45093	-0.150474	0.375412	-2.53192	0.0115534	0.0203643	-4.17226
AGTRAP	0.0280626	9.93519	0.482107	0.629875	0.706939	-7.213	-0.21916	9.93519	-4.46306	9.36161e-06	2.76824e-05	2.44397
AGXT	-0.105218	0.693497	-0.941175	0.346928	0.437119	-6.8875	-0.10722	0.693497	-1.12208	0.262199	0.335896	-6.72772
AGXT2	-0.212881	0.392919	-3.41042	0.000684443	0.00164905	-1.57605	-0.260992	0.392919	-4.93238	1.00745e-06	3.43998e-06	4.57773
AGXT2L1	-0.635224	1.65523	-3.97024	7.8934e-05	0.000225978	0.445714	-0.0908561	1.65523	-0.657312	0.511189	0.589585	-7.13965
AGXT2L2	-0.365355	8.36834	-6.85309	1.54257e-11	1.27134e-10	15.3584	-0.448557	8.36834	-10.1971	6.52056e-23	1.61058e-21	41.097
AHCTF1	0.206939	10.8299	4.19873	3.01706e-05	9.27466e-05	1.35534	0.421981	10.8299	10.6372	1.16477e-24	3.50131e-23	45.0731
AHCY	0.16869	11.9534	3.11022	0.00194249	0.00430472	-2.53786	0.221423	11.9534	4.8188	1.7587e-06	5.80409e-06	4.04298
AHCYL1	-0.268861	11.8892	-5.77018	1.17191e-08	6.27293e-08	8.90075	-0.0415355	11.8892	-1.0203	0.307926	0.385232	-6.83629
AHCYL2	-0.0797717	9.26567	-1.23472	0.217333	0.294523	-6.56957	-0.0645745	9.26567	-1.16894	0.242813	0.31446	-6.67429
AHDC1	-0.0378987	9.48206	-0.668703	0.503897	0.592237	-7.10599	-0.0578081	9.48206	-1.19384	0.23293	0.3032	-6.645
AHI1	-0.145302	8.45457	-2.65074	0.0082063	0.0160486	-3.84257	0.203529	8.45457	4.37865	1.36946e-05	3.95983e-05	2.0816
AHNAK	-0.534233	14.8476	-7.04112	4.42252e-12	3.93858e-11	16.5795	-0.296582	14.8476	-4.48449	8.49113e-06	2.52982e-05	2.53704
AHNAK2	0.00973984	9.77711	0.0835545	0.933434	0.963561	-7.32539	0.117009	9.77711	1.17518	0.240307	0.311629	-6.667
AHR	-0.421505	10.6561	-5.02562	6.3231e-07	2.57458e-06	5.0489	0.0666166	10.6561	0.913821	0.361114	0.440955	-6.93886
AHRR	-0.0415932	5.20193	-0.380579	0.703627	0.772476	-7.25666	0.239805	5.20193	2.57792	0.0101355	0.0180607	-4.0561
AHSA1	0.347563	10.8704	8.15354	1.54671e-15	2.24093e-14	24.3817	0.138799	10.8704	3.6793	0.000251144	0.000596882	-0.666587
AHSA2	-0.473136	8.40014	-5.58046	3.3868e-08	1.68772e-07	7.87284	-0.354939	8.40014	-4.87264	1.35241e-06	4.53627e-06	4.295
AHSG	0.162382	0.192543	3.37901	0.000766252	0.00182662	-1.6807	0.0830747	0.192543	2.01188	0.0446014	0.0697038	-5.34218
AHSP	-0.0683713	0.238032	-1.60213	0.109561	0.162691	-6.05138	-0.0490938	0.238032	-1.34488	0.179084	0.241143	-6.45421
AICDA	0.209238	0.864612	2.10121	0.0359664	0.0606324	-5.13431	0.273691	0.864612	3.22789	0.00130302	0.00274432	-2.19616
AIDA	-0.00379493	10.3181	-0.0883917	0.92959	0.960512	-7.32497	0.0302436	10.3181	0.824327	0.410024	0.491117	-7.01635
AIF1	-0.126381	8.45311	-1.564	0.118252	0.174233	-6.11136	-0.127657	8.45311	-1.84903	0.0648597	0.0978144	-5.65412
AIF1L	1.16439	9.36874	9.12229	7.10078e-19	1.6656e-17	31.944	0.958817	9.36874	8.74998	1.47593e-17	1.98673e-16	28.9384
AIFM1	0.247379	10.123	5.79753	1.00311e-08	5.4232e-08	9.05154	0.145252	10.123	3.93386	9.16e-05	0.000233134	0.280893
AIFM2	-0.0228323	8.45952	-0.323231	0.746613	0.809131	-7.27678	-0.0472113	8.45952	-0.782016	0.43446	0.515384	-7.05021
AIFM3	0.0736208	4.38647	0.642839	0.520531	0.607919	-7.1229	-0.257295	4.38647	-2.63958	0.00847866	0.015339	-3.89714
AIG1	-0.284919	9.39365	-4.53521	6.72939e-06	2.30316e-05	2.78289	-0.310485	9.39365	-5.83234	8.22227e-09	3.75256e-08	9.22187
AIM1	0.0795854	10.6015	0.740766	0.459075	0.548679	-7.05539	0.490056	10.6015	5.44063	7.26033e-08	2.92712e-07	7.11246
AIM1L	0.438082	4.10577	2.96862	0.00308976	0.00659276	-2.96162	0.348639	4.10577	2.76108	0.00590629	0.0110097	-3.57319
AIM2	0.811629	4.19101	5.30558	1.49254e-07	6.71757e-07	6.4396	0.854014	4.19101	6.59577	8.14104e-11	4.79183e-10	13.713
AIMP1	0.0596808	10.1814	1.53455	0.12533	0.183149	-6.15671	0.0438933	10.1814	1.31953	0.187408	0.251016	-6.48781
AIMP2	0.198301	8.80781	4.54496	6.4334e-06	2.2096e-05	2.82582	0.162049	8.80781	4.33884	1.63498e-05	4.67746e-05	1.91297
AIP	0.0352916	9.68571	0.591824	0.554152	0.638671	-7.15428	-0.230506	9.68571	-4.58506	5.34253e-06	1.63659e-05	2.97933
AIPL1	0.203327	0.265018	3.90716	0.000102098	0.000286965	0.203185	0.234989	0.265018	5.32816	1.32455e-07	5.12825e-07	6.5317
AIRE	-0.0471622	0.258477	-1.18966	0.234568	0.314429	-6.62393	0.0320434	0.258477	0.945082	0.344931	0.423794	-6.90991
AJAP1	-0.37672	3.00316	-3.42571	0.000647639	0.00156682	-1.52477	-0.441881	3.00316	-4.73376	2.64941e-06	8.49478e-06	3.65027
AK1	-0.0330039	9.16255	-0.522843	0.601243	0.681755	-7.1926	-0.330384	9.16255	-6.28472	5.65795e-10	2.99725e-09	11.8233
AK2	0.204568	11.17	4.9375	9.82217e-07	3.8791e-06	4.62565	0.187143	11.17	5.29614	1.56869e-07	5.99659e-07	6.36843
AK3	-0.0777354	10.1188	-1.65151	0.0990662	0.148963	-5.97157	-0.0683731	10.1188	-1.69923	0.0897037	0.130742	-5.91803
AK3L1	0.470981	7.66888	3.82701	0.000140865	0.000386906	-0.099607	0.666132	7.66888	6.44473	2.10792e-10	1.18072e-09	12.7852
AK5	-1.57324	6.42913	-8.25581	7.09678e-16	1.08414e-14	25.1472	-1.11541	6.42913	-6.74821	3.0586e-11	1.89726e-10	14.6686
AK7	-0.598738	4.2448	-4.59721	5.04862e-06	1.76564e-05	3.0573	-0.183306	4.2448	-1.62576	0.104434	0.149814	-6.03938
AKAP1	0.0533277	10.7387	0.89639	0.370341	0.461009	-6.92848	0.156687	10.7387	3.09916	0.00201548	0.00410443	-2.59679
AKAP10	-0.144473	8.63049	-2.08445	0.0374676	0.062899	-5.16907	0.0962593	8.63049	1.62254	0.105122	0.150664	-6.04459
AKAP11	-0.244858	10.2828	-3.78552	0.000166036	0.000450789	-0.254018	0.116634	10.2828	2.09488	0.036527	0.0581442	-5.17317
AKAP12	-0.715111	9.0295	-6.5559	1.0484e-10	7.63953e-10	13.4878	-0.284213	9.0295	-2.97936	0.00298468	0.00587846	-2.95535
AKAP13	-0.0742753	11.3413	-1.39691	0.162866	0.229938	-6.35728	0.0543382	11.3413	1.1949	0.232517	0.30279	-6.64374
AKAP14	-0.30615	0.755708	-2.67601	0.00761807	0.0149854	-3.77609	0.248438	0.755708	2.53873	0.011333	0.0200257	-4.15519
AKAP2	0.0119662	8.76296	0.0957822	0.92372	0.95629	-7.32429	0.486613	8.76296	4.62226	4.49088e-06	1.39054e-05	3.1453
AKAP3	0.138043	4.23004	1.30193	0.193353	0.266465	-6.48476	0.321472	4.23004	3.57309	0.000376069	0.000869394	-1.04386
AKAP4	0.0324444	0.0582619	1.9509	0.0514522	0.083451	-5.43625	0.00207487	0.0582619	0.145555	0.884313	0.923551	-7.34448
AKAP5	-0.495541	7.21205	-4.23537	2.57474e-05	8.01835e-05	1.50573	-0.212326	7.21205	-2.10328	0.0357845	0.0570642	-5.1557
AKAP6	0.00926534	5.54548	0.0930056	0.925925	0.95798	-7.32456	0.292875	5.54548	3.46692	0.000557407	0.00125259	-1.41032
AKAP7	-0.12197	6.84123	-1.83359	0.0671228	0.105633	-5.65651	0.0178386	6.84123	0.312966	0.754396	0.811519	-7.30621
AKAP8	-0.112474	9.38873	-3.40979	0.000686004	0.00165242	-1.57816	-0.0520788	9.38873	-1.83635	0.0667139	0.100242	-5.67731
AKAP8L	-0.144412	9.81334	-2.70835	0.00692086	0.0137432	-3.69015	-0.242608	9.81334	-5.40035	9.01588e-08	3.58718e-07	6.90319
AKAP9	-0.365725	11.2623	-4.80002	1.92634e-06	7.25021e-06	3.97938	-0.0608333	11.2623	-0.919949	0.357904	0.437531	-6.93326
AKD1	-0.210056	7.02639	-2.81215	0.00505382	0.0103268	-3.40744	0.0288011	7.02639	0.448621	0.653839	0.722022	-7.2547
AKIRIN1	0.145813	10.153	3.35819	0.000825419	0.00195742	-1.74958	0.330675	10.153	9.35642	1.00213e-19	1.72644e-18	33.8568
AKIRIN2	0.178542	9.29577	4.71492	2.89871e-06	1.05779e-05	3.58794	0.130337	9.29577	4.00931	6.71822e-05	0.000174607	0.573393
AKNA	-0.113599	9.25056	-1.46616	0.143036	0.205608	-6.2587	0.0821379	9.25056	1.23943	0.215584	0.28375	-6.58979
AKNAD1	-0.0026207	1.48553	-0.0321965	0.974324	0.994702	-7.32835	-0.209315	1.48553	-3.02668	0.00255982	0.0051134	-2.81537
AKR1A1	-0.0740504	11.1665	-1.58349	0.113744	0.168208	-6.08088	-0.108114	11.1665	-2.7131	0.00682343	0.0125685	-3.70283
AKR1B1	0.197364	9.25681	2.61068	0.00922251	0.0178167	-3.94667	0.0111184	9.25681	0.171225	0.864095	0.905526	-7.34043
AKR1B10	0.338779	2.71513	1.53533	0.125139	0.182895	-6.15553	0.351145	2.71513	1.86277	0.0628984	0.0950943	-5.62881
AKR1B15	0.703268	2.17882	3.72899	0.000207198	0.000553095	-0.461736	0.559819	2.17882	3.46754	0.000556137	0.00125041	-1.4082
AKR1C1	-0.283793	6.39816	-1.55745	0.119799	0.176134	-6.12153	-0.178061	6.39816	-1.14209	0.253791	0.326634	-6.70516
AKR1C2	-0.24736	5.98558	-1.20127	0.230037	0.309227	-6.61012	-0.156442	5.98558	-0.888229	0.374711	0.454984	-6.96183
AKR1C3	-0.292043	7.88314	-2.41112	0.0161505	0.0295574	-4.44198	-0.381792	7.88314	-3.70672	0.000225916	0.00054062	-0.567459
AKR1C4	0.125855	0.100688	4.93174	1.01063e-06	3.98441e-06	4.59826	0.0324071	0.100688	1.46327	0.143826	0.198557	-6.28887
AKR1CL1	0.0060435	0.19813	0.173166	0.862569	0.906522	-7.31392	0.0360374	0.19813	1.20896	0.22707	0.296657	-6.62692
AKR1D1	-0.317937	1.10581	-2.58687	0.00987828	0.0189337	-4.00779	0.10903	1.10581	1.03363	0.301653	0.378562	-6.82266
AKR1E2	0.956168	4.02527	6.36494	3.45791e-10	2.33116e-09	12.3247	0.69159	4.02527	5.34259	1.22694e-07	4.77476e-07	6.60561
AKR7A2	-0.114049	10.1241	-2.18524	0.0291896	0.0502702	-4.95586	-0.304672	10.1241	-7.03347	4.6556e-12	3.19533e-11	16.5084
AKR7A3	-1.3939	7.91815	-6.53598	1.18904e-10	8.5652e-10	13.3651	-1.49506	7.91815	-8.34141	3.67525e-16	4.18591e-15	25.7753
AKR7L	-0.663546	4.9863	-5.2099	2.46325e-07	1.07194e-06	5.95646	-0.788145	4.9863	-7.36705	4.74511e-13	3.70025e-12	18.7438
AKT1	0.052484	12.0467	1.03686	0.300148	0.387441	-6.79326	-0.136319	12.0467	-3.1693	0.00159211	0.00330531	-2.38049
AKT1S1	-0.0164485	10.1499	-0.364189	0.715823	0.782797	-7.26275	-0.219151	10.1499	-5.80494	9.61658e-09	4.35017e-08	9.06992
AKT2	0.0367467	11.3343	0.845728	0.397983	0.488741	-6.97244	-0.157185	11.3343	-4.28227	2.09825e-05	5.8991e-05	1.67582
AKT3	-0.00374644	8.80939	-0.0349473	0.972131	0.993057	-7.32826	0.245857	8.80939	2.69583	0.00718372	0.0131706	-3.74895
AKTIP	0.412331	9.09308	9.6862	5.96236e-21	1.89805e-19	36.6558	0.0753406	9.09308	1.95334	0.0511627	0.0788221	-5.45731
ALAD	-0.395336	10.2942	-8.01841	4.27799e-15	5.7928e-14	23.3824	-0.340874	10.2942	-8.09284	2.44696e-15	2.52721e-14	23.912
ALAS1	0.107964	9.90294	2.88386	0.0040444	0.00844416	-3.20604	0.129068	9.90294	4.05468	5.56207e-05	0.000146152	0.751834
ALAS2	-0.122556	0.469271	-1.91265	0.0561853	0.090186	-5.50956	-0.0516447	0.469271	-0.940926	0.347055	0.426123	-6.91382
ALB	-0.829307	3.88525	-3.34249	0.000872782	0.00206092	-1.80121	-0.635265	3.88525	-2.99026	0.00288151	0.00569221	-2.92331
ALCAM	-0.622751	11.7329	-5.59508	3.12424e-08	1.56487e-07	7.95093	-0.421369	11.7329	-4.39283	1.28522e-05	3.72678e-05	2.14204
ALDH16A1	-0.178079	9.26178	-2.48742	0.0130904	0.0244926	-4.25717	-0.368337	9.26178	-6.14602	1.30897e-09	6.62108e-09	11.0071
ALDH18A1	0.0523259	11.3836	1.28556	0.199005	0.273098	-6.50583	0.152298	11.3836	4.43014	1.08666e-05	3.1848e-05	2.30188
ALDH1A1	-0.524373	8.38301	-4.42996	1.08758e-05	3.59851e-05	2.32515	-0.25127	8.38301	-2.46021	0.0141171	0.0244893	-4.34926
ALDH1A2	-0.812372	4.68708	-5.69641	1.77699e-08	9.26976e-08	8.49732	-0.445898	4.68708	-3.61006	0.000327135	0.000763676	-0.913747
ALDH1A3	0.157845	8.52604	1.23993	0.2154	0.29227	-6.56316	0.345857	8.52604	3.19662	0.00145063	0.00303216	-2.29494
ALDH1B1	0.23882	9.77183	3.96748	7.98307e-05	0.000228385	0.43506	0.19104	9.77183	3.70716	0.000225529	0.000539822	-0.565856
ALDH1L1	-0.30415	3.81521	-1.55682	0.119948	0.176314	-6.1225	-0.690778	3.81521	-4.17805	3.29771e-05	8.97945e-05	1.24672
ALDH1L2	0.239827	8.24461	2.11564	0.0347151	0.0587643	-5.10416	0.456669	8.24461	4.77045	2.22185e-06	7.22444e-06	3.81888
ALDH2	-0.37852	10.8738	-3.93108	9.26438e-05	0.000262152	0.294728	-0.315321	10.8738	-3.82824	0.000140182	0.000346457	-0.11964
ALDH3A1	-0.234137	2.23417	-1.4129	0.158114	0.224123	-6.33494	-0.325092	2.23417	-2.29975	0.0217451	0.0363381	-4.72719
ALDH3A2	-0.398454	10.6123	-5.00522	7.00594e-07	2.83627e-06	4.9503	-0.352382	10.6123	-5.18369	2.82177e-07	1.04534e-06	5.80224
ALDH3B1	0.153487	7.8266	1.89169	0.0589289	0.0940596	-5.54911	-0.056072	7.8266	-0.806696	0.420105	0.501052	-7.03067
ALDH3B2	-0.3263	10.06	-1.65569	0.0982161	0.147782	-5.9647	-0.480431	10.06	-2.86196	0.00433127	0.00828238	-3.29336
ALDH4A1	-0.0853453	9.39464	-1.03615	0.300479	0.387745	-6.794	-0.234084	9.39464	-3.3471	0.000858613	0.00186437	-1.81104
ALDH5A1	0.389865	8.75699	4.1876	3.16506e-05	9.69618e-05	1.30994	0.0553471	8.75699	0.687336	0.49209	0.571902	-7.11953
ALDH6A1	-0.498698	8.50291	-5.90261	5.48703e-09	3.07769e-08	9.63682	-0.23715	8.50291	-3.23011	0.00129311	0.00272598	-2.18913
ALDH7A1	0.296291	10.5237	5.86948	6.6433e-09	3.68691e-08	9.45125	0.0374623	10.5237	0.848587	0.396391	0.477266	-6.99613
ALDH8A1	-0.364769	3.4187	-3.35849	0.000824541	0.00195557	-1.74859	-0.252055	3.4187	-2.70715	0.00694562	0.0127717	-3.71874
ALDH9A1	-0.173531	11.5899	-3.71197	0.000221364	0.000587316	-0.523698	-0.0842127	11.5899	-2.09359	0.0366427	0.0583013	-5.17587
ALDOA	0.062787	14.783	0.96455	0.335091	0.424637	-6.86531	-0.121649	14.783	-2.19164	0.0287217	0.0467989	-4.96764
ALDOB	-0.0463751	1.52301	-0.573515	0.566474	0.650713	-7.16492	0.190479	1.52301	2.76912	0.00576403	0.0107621	-3.55125
ALDOC	0.676474	7.58556	5.14482	3.44795e-07	1.47171e-06	5.63247	0.223934	7.58556	1.9619	0.050155	0.0774501	-5.44068
ALG1	-0.204504	9.56366	-4.58643	5.30858e-06	1.84836e-05	3.00934	-0.20168	9.56366	-5.31593	1.41308e-07	5.44337e-07	6.46925
ALG10	-0.0163807	6.8247	-0.271902	0.785774	0.842265	-7.29201	0.275433	6.8247	5.45561	6.69627e-08	2.71198e-07	7.19063
ALG10B	-0.340905	8.16182	-4.98817	7.63084e-07	3.07273e-06	4.86818	-0.130747	8.16182	-2.2077	0.0275766	0.0451087	-4.93264
ALG11	0.165247	4.29575	2.33066	0.020044	0.0358477	-4.63074	0.250829	4.29575	4.17155	3.39086e-05	9.21596e-05	1.22032
ALG12	-0.0184926	9.10042	-0.363955	0.715998	0.782842	-7.26283	-0.245266	9.10042	-5.77345	1.15033e-08	5.15586e-08	8.89618
ALG13	-0.29622	8.81869	-7.21618	1.34743e-12	1.28184e-11	17.7423	-0.258514	8.81869	-7.37713	4.42271e-13	3.45936e-12	18.8128
ALG14	-0.411798	7.68055	-9.66312	7.28172e-21	2.30019e-19	36.4587	-0.287329	7.68055	-7.72238	3.78626e-14	3.36318e-13	21.2226
ALG1L	1.01138	3.72802	5.75728	1.26079e-08	6.71538e-08	8.82988	0.438883	3.72802	2.87396	0.00417189	0.00800298	-3.25943
ALG1L2	0.273719	0.291697	5.77267	1.15542e-08	6.19277e-08	8.91448	0.134042	0.291697	3.25674	0.00117927	0.00250427	-2.1042
ALG2	-0.0844596	9.73287	-2.11794	0.0345187	0.0584607	-5.09932	-0.0651288	9.73287	-1.90918	0.0566328	0.0864955	-5.54194
ALG3	0.475595	9.88836	8.94427	3.06708e-18	6.6679e-17	30.503	0.30219	9.88836	6.48939	1.59415e-10	9.04558e-10	13.0576
ALG5	-0.0978404	9.25443	-2.16899	0.0304065	0.0521512	-4.9909	-0.208183	9.25443	-5.49117	5.52214e-08	2.26057e-07	7.37703
ALG6	0.0152168	8.60083	0.328974	0.74227	0.805403	-7.27491	0.268489	8.60083	7.01464	5.28217e-12	3.59767e-11	16.385
ALG8	-0.0917641	10.0189	-1.25877	0.208518	0.284249	-6.53974	-0.104182	10.0189	-1.67295	0.0947664	0.137476	-5.96204
ALG9	-0.0704471	8.9358	-1.78322	0.0749669	0.11644	-5.74693	0.0434168	8.9358	1.28411	0.199513	0.26546	-6.53369
ALK	0.430998	1.92712	3.83196	0.000138115	0.000379876	-0.0810793	0.218063	1.92712	2.25296	0.0245592	0.0405548	-4.83266
ALKBH1	-0.238043	8.0334	-6.0363	2.51275e-09	1.48166e-08	10.3953	-0.23321	8.0334	-6.97193	7.02694e-12	4.71707e-11	16.1058
ALKBH2	-0.00940803	8.18374	-0.178656	0.858257	0.903227	-7.31296	-0.123501	8.18374	-2.75737	0.00597294	0.0111208	-3.58328
ALKBH3	-0.331069	8.06705	-4.44568	1.01294e-05	3.36295e-05	2.39289	-0.106262	8.06705	-1.64985	0.0994065	0.143456	-6.00019
ALKBH4	-0.00554624	7.97771	-0.113806	0.909423	0.945045	-7.32241	-0.23195	7.97771	-5.68947	1.84754e-08	8.07085e-08	8.43691
ALKBH5	-0.0628021	11.0381	-1.78974	0.0739109	0.115001	-5.73537	-0.0520151	11.0381	-1.73359	0.0834152	0.122526	-5.85945
ALKBH6	0.145229	6.82441	2.29343	0.0221076	0.0391625	-4.71593	-0.184689	6.82441	-3.42645	0.000645904	0.00143417	-1.5472
ALKBH7	-0.499919	9.04015	-6.53384	1.20527e-10	8.67294e-10	13.3518	-0.693912	9.04015	-11.1572	8.58033e-27	3.20411e-25	49.9276
ALKBH8	-0.248872	7.68506	-4.84177	1.57275e-06	6.02446e-06	4.17382	-0.119193	7.68506	-2.68277	0.00746729	0.0136478	-3.78361
ALLC	-0.111767	0.240615	-2.88687	0.00400639	0.00837088	-3.19748	-0.0806201	0.240615	-2.43163	0.0152716	0.0263516	-4.41841
ALMS1	-0.109401	9.72175	-2.09425	0.0365832	0.0615302	-5.14877	0.332723	9.72175	7.72634	3.67905e-14	3.28074e-13	21.2508
ALMS1P	-0.622634	2.24041	-6.65515	5.57249e-11	4.23274e-10	14.1043	-0.301798	2.24041	-3.69745	0.000234168	0.00055926	-0.601064
ALOX12	-0.0729217	2.10986	-0.798395	0.424902	0.515195	-7.0112	0.0101094	2.10986	0.129407	0.897071	0.93421	-7.3467
ALOX12B	0.457028	1.02282	4.38263	1.34531e-05	4.39174e-05	2.12265	0.295915	1.02282	3.30052	0.00101215	0.00217255	-1.96315
ALOX12P2	1.16335	2.89367	6.30036	5.14227e-10	3.38977e-09	11.9383	0.102598	2.89367	0.633033	0.526911	0.604894	-7.15527
ALOX15	0.167376	3.63586	0.830765	0.406379	0.496968	-6.98493	0.1334	3.63586	0.774407	0.438942	0.519588	-7.05611
ALOX15B	-1.2156	6.9314	-5.34377	1.21929e-07	5.56719e-07	6.63475	-0.753122	6.9314	-3.83677	0.000135496	0.000335606	-0.0876809
ALOX5	-0.409124	8.53756	-4.51807	7.28121e-06	2.48125e-05	2.70768	-0.278751	8.53756	-3.58226	0.000363322	0.000842396	-1.01169
ALOX5AP	-0.249703	8.30506	-2.85879	0.00437433	0.00905384	-3.27701	-0.0422388	8.30506	-0.562592	0.573886	0.648151	-7.19725
ALOXE3	-0.236618	3.29091	-1.64917	0.0995439	0.149604	-5.9754	-0.395284	3.29091	-3.23955	0.00125163	0.00264587	-2.15909
ALPI	0.08312	0.112485	1.76464	0.0780439	0.120617	-5.77966	0.03636	0.112485	0.901458	0.367643	0.44766	-6.95003
ALPK1	-0.255263	8.92842	-4.33372	1.67256e-05	5.37318e-05	1.91552	-0.0508816	8.92842	-0.998276	0.318478	0.396112	-6.85843
ALPK2	0.266856	5.08001	1.94246	0.0524674	0.0849028	-5.45256	0.355852	5.08001	3.04103	0.00244239	0.00490033	-2.7725
ALPK3	-0.0921356	7.21759	-1.2479	0.21247	0.288887	-6.5533	-0.173668	7.21759	-2.76268	0.00587765	0.0109623	-3.56881
ALPL	0.147966	7.84628	1.24809	0.212398	0.288828	-6.55305	-0.0651748	7.84628	-0.642507	0.520746	0.598991	-7.14924
ALPP	0.499841	0.333054	6.00954	2.94135e-09	1.71504e-08	10.2423	0.409379	0.333054	5.74519	1.35005e-08	5.99465e-08	8.74096
ALPPL2	0.300846	0.17918	6.14068	1.35146e-09	8.31522e-09	10.9981	0.146729	0.17918	3.44333	0.0006075	0.00135639	-1.49028
ALS2	-0.0374635	9.21202	-0.909763	0.363249	0.453669	-6.91645	0.198948	9.21202	5.77577	1.13531e-08	5.09188e-08	8.90892
ALS2CL	-0.126632	7.00579	-1.321	0.186918	0.258856	-6.45989	-0.267404	7.00579	-3.2829	0.00107657	0.00229975	-2.02013
ALS2CR11	0.0450053	2.16732	0.425106	0.670885	0.74349	-7.23878	0.140461	2.16732	1.55422	0.120568	0.170021	-6.15244
ALS2CR12	-0.124378	1.69108	-1.3333	0.182851	0.254024	-6.44365	0.17566	1.69108	2.20714	0.0276157	0.0451632	-4.93387
ALS2CR4	0.118394	9.09171	2.36147	0.0184655	0.0333303	-4.55921	0.241491	9.09171	5.73808	1.40544e-08	6.23117e-08	8.70198
ALS2CR8	-0.460848	6.95773	-7.04284	4.37161e-12	3.89494e-11	16.5908	-0.0904662	6.95773	-1.56724	0.117493	0.16605	-6.13223
ALX1	0.312324	0.855133	2.94679	0.00331359	0.00703156	-3.02521	0.343688	0.855133	3.8078	0.000152035	0.000374128	-0.195916
ALX3	0.164026	4.21638	1.77086	0.0770021	0.119213	-5.76874	0.11059	4.21638	1.39538	0.163327	0.222379	-6.38538
ALX4	-0.230591	1.80239	-1.71719	0.086371	0.131846	-5.8617	-0.0955896	1.80239	-0.83132	0.406066	0.487113	-7.01058
AMAC1	-0.000784764	0.0853406	-0.0390583	0.968855	0.990846	-7.32811	-0.00162246	0.0853406	-0.0944524	0.924776	0.956888	-7.3506
AMAC1L2	-0.158614	0.71648	-2.91049	0.00371896	0.00782375	-3.13	-0.150134	0.71648	-3.2265	0.00130929	0.00275696	-2.20059
AMAC1L3	-0.185653	0.421554	-4.46492	9.28276e-06	3.10399e-05	2.47607	-0.0799536	0.421554	-2.22642	0.0262914	0.0431648	-4.89152
AMACR	-0.249849	8.66074	-4.1344	3.97382e-05	0.000119594	1.09434	-0.0363903	8.66074	-0.696426	0.486384	0.566426	-7.11327
AMBN	0.0307692	0.0791569	0.873962	0.382427	0.47318	-6.94825	0.0574745	0.0791569	1.91325	0.0561087	0.0857652	-5.53421
AMBP	-0.0458574	3.34067	-0.240886	0.809711	0.862575	-7.29994	-0.645289	3.34067	-4.00812	6.75165e-05	0.000175432	0.568706
AMBRA1	-0.0873639	9.90471	-2.70467	0.00699728	0.0138828	-3.69999	-0.0343936	9.90471	-1.24052	0.215184	0.28326	-6.58845
AMD1	0.565516	10.4389	8.32987	4.01741e-16	6.42441e-15	25.7065	0.678446	10.4389	12.2697	1.37954e-31	7.7912e-30	60.8499
AMDHD1	-0.904525	3.75936	-6.14158	1.34423e-09	8.27817e-09	11.0033	-0.4111	3.75936	-3.20574	0.00140607	0.00294622	-2.26623
AMDHD2	-0.21196	8.11076	-2.93247	0.00346845	0.0073374	-3.06671	-0.488644	8.11076	-8.21788	9.48322e-16	1.02865e-14	24.8434
AMELX	0.000402695	0.0652559	0.00934577	0.992546	1	-7.32882	0.0252713	0.0652559	0.686221	0.492792	0.572555	-7.1203
AMELY	-0.00304144	0.00231032	-0.713517	0.475755	0.565221	-7.07513	0.00164543	0.00231032	0.451585	0.651703	0.720284	-7.25337
AMFR	0.131376	11.6682	2.05297	0.0404326	0.0673581	-5.23363	-0.228655	11.6682	-4.21791	2.77718e-05	7.66389e-05	1.40965
AMH	-0.668163	3.31539	-3.9633	8.12137e-05	0.000231986	0.41886	-0.433929	3.31539	-2.99691	0.00282012	0.00558225	-2.90369
AMHR2	-0.368356	0.940176	-4.57188	5.67993e-06	1.96696e-05	2.94476	-0.340765	0.940176	-4.95915	8.82015e-07	3.038e-06	4.70548
AMICA1	-0.190497	6.75848	-1.44173	0.149808	0.213918	-6.29402	0.0474987	6.75848	0.41992	0.674668	0.740552	-7.26713
AMIGO1	-0.133981	6.28879	-1.66837	0.0956737	0.144508	-5.94378	-0.0794338	6.28879	-1.15579	0.248147	0.320256	-6.6895
AMIGO2	-0.391916	9.27346	-2.99801	0.00281013	0.00604708	-2.87525	-0.269296	9.27346	-2.40424	0.0164555	0.0281856	-4.48394
AMIGO3	0.101912	6.72195	1.43346	0.152157	0.216924	-6.30585	-0.130895	6.72195	-2.1573	0.0313095	0.0506091	-5.04165
AMMECR1	0.238817	8.68347	3.15699	0.00165988	0.003717	-2.39367	0.480847	8.68347	7.67788	5.22476e-14	4.58728e-13	20.9067
AMMECR1L	0.090919	9.665	2.79799	0.00527823	0.010751	-3.44661	0.143412	9.665	5.23033	2.21484e-07	8.31469e-07	6.03569
AMN	0.449174	1.09955	4.57876	5.50133e-06	1.90931e-05	2.97527	0.136188	1.09955	1.60369	0.109216	0.15578	-6.07479
AMN1	-0.32091	7.61092	-5.20951	2.46834e-07	1.07393e-06	5.95447	-0.322157	7.61092	-6.16068	1.19882e-09	6.09851e-09	11.0926
AMOT	-0.0415868	9.34083	-0.445491	0.656098	0.730895	-7.22993	0.33533	9.34083	4.25292	2.38543e-05	6.64995e-05	1.55398
AMOTL1	-0.0155617	9.54823	-0.160821	0.872279	0.914758	-7.31597	0.212498	9.54823	2.58028	0.0100669	0.0179525	-4.05006
AMOTL2	-0.360343	10.3227	-5.55332	3.93223e-08	1.93832e-07	7.72836	-0.267832	10.3227	-4.80306	1.89815e-06	6.2412e-06	3.96981
AMPD1	-0.058097	2.11254	-0.394493	0.693333	0.763087	-7.25129	-0.110509	2.11254	-0.878054	0.380205	0.460616	-6.97078
AMPD2	0.251613	9.40922	5.00499	7.01417e-07	2.83904e-06	4.94918	0.082808	9.40922	1.89897	0.057964	0.088377	-5.56122
AMPD3	-0.0963297	7.92966	-1.39062	0.164766	0.232251	-6.366	0.177376	7.92966	3.00961	0.0027063	0.0053777	-2.86614
AMPH	-0.715164	6.44375	-4.59848	5.0188e-06	1.75611e-05	3.06297	-0.231919	6.44375	-1.7229	0.0853315	0.125135	-5.87779
AMT	-0.41073	5.89498	-3.77644	0.000172081	0.000465722	-0.287581	-0.411433	5.89498	-4.44094	1.03491e-05	3.0405e-05	2.34839
AMTN	0.859863	0.882672	6.30146	5.10784e-10	3.3714e-09	11.9448	0.591947	0.882672	5.02597	6.31211e-07	2.22716e-06	5.02711
AMY1A	1.36494	2.35968	7.63559	7.08499e-14	8.12356e-13	20.6279	1.08442	2.35968	7.05696	3.97555e-12	2.7479e-11	16.6629
AMY2A	0.0851536	1.18004	0.796906	0.425766	0.516059	-7.01238	-0.0855447	1.18004	-0.936538	0.349307	0.428478	-6.91792
AMY2B	-0.575805	6.60057	-5.21041	2.45673e-07	1.07001e-06	5.95902	-0.401556	6.60057	-4.22379	2.70736e-05	7.48228e-05	1.43381
AMZ1	-0.396148	4.8752	-2.37608	0.0177558	0.0321821	-4.52496	-0.261237	4.8752	-1.82984	0.0676839	0.101506	-5.68916
AMZ2	0.191329	10.6431	3.63662	0.000295743	0.000766501	-0.79473	0.0347424	10.6431	0.765764	0.444065	0.524381	-7.06274
AMZ2P1	-0.201931	7.62795	-3.34986	0.00085024	0.00201209	-1.777	-0.235785	7.62795	-4.60591	4.84789e-06	1.49476e-05	3.07218
ANAPC1	0.22521	9.31615	3.85648	0.000125227	0.000346509	0.0110173	0.579336	9.31615	12.6961	1.67507e-33	1.12963e-31	65.2179
ANAPC10	0.0613893	6.88056	1.78374	0.0748825	0.116345	-5.74601	0.0955259	6.88056	3.26307	0.00115362	0.0024533	-2.08392
ANAPC11	0.0984952	10.2056	1.40968	0.159062	0.225249	-6.33946	-0.235589	10.2056	-3.98112	7.54784e-05	0.000194639	0.463472
ANAPC13	-0.187927	10.2531	-4.53928	6.6043e-06	2.2645e-05	2.8008	-0.193157	10.2531	-5.49188	5.50074e-08	2.25271e-07	7.38078
ANAPC16	-0.169308	10.9328	-4.48389	8.51422e-06	2.86382e-05	2.55846	-0.161806	10.9328	-5.0296	6.19778e-07	2.18995e-06	5.04469
ANAPC2	-0.243248	9.43826	-4.71133	2.94876e-06	1.07452e-05	3.57155	-0.347431	9.43826	-8.09521	2.40367e-15	2.48376e-14	23.9295
ANAPC4	-0.0657292	8.71175	-2.03496	0.0422168	0.0699835	-5.27012	-0.0549364	8.71175	-1.98913	0.0470615	0.073158	-5.38732
ANAPC5	0.0883235	11.2062	3.09034	0.00207551	0.00457183	-2.59851	0.0587645	11.2062	2.39874	0.0167025	0.0285729	-4.497
ANAPC7	0.06067	10.1809	1.87669	0.0609612	0.0969863	-5.57717	0.084392	10.1809	3.06561	0.00225267	0.00455085	-2.6986
ANG	-0.718599	7.99954	-8.16083	1.46358e-15	2.12951e-14	24.436	-0.779492	7.99954	-10.656	9.78451e-25	2.96296e-23	45.2453
ANGEL1	-0.0466852	8.96455	-0.978042	0.328379	0.417106	-6.85226	-0.0990954	8.96455	-2.43651	0.0150686	0.0260319	-4.40664
ANGEL2	-0.366545	9.69363	-8.16931	1.37235e-15	2.00675e-14	24.4992	-0.0838975	9.69363	-2.09947	0.0361199	0.0575499	-5.16364
ANGPT1	0.338738	5.70143	2.8893	0.00397592	0.00831229	-3.19057	0.37389	5.70143	3.74452	0.000195028	0.000471105	-0.429663
ANGPT2	0.00433276	7.90179	0.0521498	0.958424	0.983317	-7.32751	-0.0488793	7.90179	-0.68835	0.491452	0.57129	-7.11884
ANGPT4	-0.488787	1.08177	-5.81934	8.85711e-09	4.81516e-08	9.17225	-0.462264	1.08177	-6.47104	1.78838e-10	1.00946e-09	12.9455
ANGPTL1	-0.923966	5.18839	-6.77389	2.58868e-11	2.06065e-10	14.8528	-0.643456	5.18839	-5.46002	6.53822e-08	2.65163e-07	7.21372
ANGPTL2	-0.277239	10.2017	-2.92747	0.00352399	0.00744413	-3.08113	-0.193495	10.2017	-2.38513	0.0173285	0.0295427	-4.52922
ANGPTL3	0.0646789	0.408897	1.40284	0.161092	0.227768	-6.34903	0.000367446	0.408897	0.00930911	0.992575	1	-7.35501
ANGPTL4	0.330108	7.36727	2.08855	0.0370953	0.0622996	-5.16059	-0.0841047	7.36727	-0.620699	0.534992	0.612867	-7.16297
ANGPTL5	-0.236644	0.936855	-2.61264	0.00917008	0.0177237	-3.94159	-0.0906445	0.936855	-1.16616	0.243932	0.31569	-6.67751
ANGPTL6	0.0934941	2.41188	0.96911	0.332812	0.422006	-6.86092	-0.0874856	2.41188	-1.06081	0.289129	0.365148	-6.79431
ANGPTL7	-0.605452	1.63255	-3.86715	0.000119979	0.000333155	0.0512887	-0.458742	1.63255	-3.41964	0.000662037	0.00146697	-1.57009
ANK1	0.365865	4.20247	2.26241	0.0239663	0.0421022	-4.78589	0.1973	4.20247	1.42401	0.154871	0.212064	-6.34523
ANK2	-0.472781	7.5941	-4.20405	2.94852e-05	9.07757e-05	1.37713	-0.262196	7.5941	-2.70803	0.00692741	0.0127428	-3.71639
ANK3	-0.33322	9.88315	-3.57904	0.000367755	0.000935272	-0.998208	0.0179638	9.88315	0.223724	0.823035	0.870822	-7.33009
ANKAR	-0.362425	4.53812	-5.64204	2.40785e-08	1.22706e-07	8.20307	-0.195178	4.53812	-3.50789	0.000479454	0.00108924	-1.27019
ANKDD1A	-0.0741449	5.78314	-1.12366	0.261529	0.344546	-6.69991	-0.118807	5.78314	-2.11058	0.0351494	0.0561607	-5.14046
ANKFN1	-0.437495	1.4193	-3.17443	0.00156461	0.00352175	-2.33939	-0.158242	1.4193	-1.3354	0.182162	0.244757	-6.46684
ANKFY1	-0.152552	10.6381	-3.66547	0.00026485	0.000692652	-0.69158	0.0745871	10.6381	2.08329	0.0375733	0.059643	-5.19718
ANKH	0.146599	10.5308	1.74931	0.0806594	0.124058	-5.80641	0.150989	10.5308	2.10936	0.0352546	0.0562937	-5.143
ANKHD1	-0.233104	11.0835	-4.78932	2.02857e-06	7.59595e-06	3.92981	0.132492	11.0835	3.15633	0.0016636	0.003437	-2.42083
ANKHD1-EIF4EBP3	-0.528901	9.79753	-7.8171	1.89839e-14	2.34451e-13	21.9197	-0.244076	9.79753	-4.09912	4.61465e-05	0.000122593	0.92846
ANKIB1	0.138505	10.5365	2.80036	0.0052401	0.0106787	-3.44007	0.378922	10.5365	9.44378	4.78006e-20	8.55114e-19	34.5867
ANKK1	-0.849762	3.21427	-7.45513	2.55875e-13	2.68734e-12	19.3692	-0.550356	3.21427	-5.55773	3.83799e-08	1.6025e-07	7.72897
ANKLE1	0.569429	3.24274	5.12112	3.89368e-07	1.64485e-06	5.51541	0.705173	3.24274	7.56923	1.13946e-13	9.58167e-13	20.142
ANKLE2	0.130275	10.6095	4.11242	4.36232e-05	0.000130405	1.00604	0.0740655	10.6095	2.71714	0.00674151	0.0124321	-3.692
ANKMY1	-0.665382	7.93123	-10.824	2.03394e-25	1.16474e-23	46.8114	-0.39781	7.93123	-7.27561	8.95119e-13	6.71209e-12	18.1222
ANKMY2	-0.36445	8.60375	-7.50459	1.80414e-13	1.94257e-12	19.7116	-0.235013	8.60375	-5.56809	3.62558e-08	1.52062e-07	7.78407
ANKRA2	-0.558875	8.17396	-10.4791	5.0163e-24	2.44274e-22	43.6447	-0.362357	8.17396	-7.70369	4.33524e-14	3.8342e-13	21.0898
ANKRD1	0.917747	2.08462	6.0519	2.29157e-09	1.36291e-08	10.4848	0.558992	2.08462	4.25902	2.32281e-05	6.48419e-05	1.57924
ANKRD10	-0.37689	10.4326	-6.66866	5.10993e-11	3.90017e-10	14.1889	-0.21742	10.4326	-4.42654	1.10445e-05	3.23462e-05	2.28641
ANKRD11	0.718364	10.7116	17.1455	1.34879e-55	5.5303e-53	115.662	0.294299	10.7116	7.17426	1.79506e-12	1.29125e-11	17.4409
ANKRD12	-0.336423	10.1143	-5.4541	6.7509e-08	3.21263e-07	7.20575	0.0465163	10.1143	0.864999	0.387325	0.467834	-6.98212
ANKRD13A	-0.00401739	9.9447	-0.104815	0.916552	0.950636	-7.32339	0.0711759	9.9447	2.1791	0.0296443	0.0481606	-4.99479
ANKRD13B	0.342632	7.51948	3.64493	0.000286516	0.000744565	-0.765105	0.44604	7.51948	5.61805	2.75125e-08	1.17238e-07	8.05121
ANKRD13C	0.0398051	9.15102	1.1488	0.251016	0.333468	-6.67148	0.123079	9.15102	4.2011	2.98636e-05	8.20577e-05	1.34076
ANKRD13D	-0.00340534	9.31357	-0.0512618	0.959131	0.983747	-7.32756	-0.180722	9.31357	-3.20438	0.00141263	0.00295906	-2.27052
ANKRD16	-0.184685	7.52767	-3.76346	0.000181084	0.000488153	-0.335425	-0.162543	7.52767	-3.87643	0.000115586	0.000288944	0.0618235
ANKRD17	0.0764593	11.3541	1.36686	0.172092	0.241153	-6.39858	0.394375	11.3541	8.64896	3.30503e-17	4.27756e-16	28.1449
ANKRD19	-0.162441	5.76182	-2.09837	0.0362166	0.0609988	-5.14021	-0.325322	5.76182	-4.98356	7.80884e-07	2.71337e-06	4.82252
ANKRD2	-0.291898	1.53953	-2.74628	0.00617664	0.012395	-3.58806	-0.379817	1.53953	-4.20851	2.89235e-05	7.96455e-05	1.3711
ANKRD20A3	-0.458835	2.44859	-4.35866	1.49719e-05	4.85356e-05	2.02086	-0.168543	2.44859	-1.85304	0.0642812	0.0970276	-5.64674
ANKRD20A4	-0.157276	0.786194	-2.03324	0.0423905	0.0702602	-5.27358	-0.0191796	0.786194	-0.289213	0.772501	0.827	-7.31334
ANKRD20B	-0.31639	2.23092	-3.02365	0.00258534	0.00559801	-2.79923	-0.106646	2.23092	-1.18581	0.236085	0.306735	-6.65451
ANKRD22	0.130648	7.12549	1.09509	0.273842	0.35822	-6.73147	0.355927	7.12549	3.51612	0.000465064	0.00105913	-1.24182
ANKRD23	0.0688493	5.25891	0.921328	0.357185	0.447728	-6.9059	-0.012919	5.25891	-0.202097	0.839897	0.885145	-7.33468
ANKRD24	-1.27135	4.5711	-11.0494	2.40755e-26	1.54725e-24	48.9204	-1.12922	4.5711	-11.5563	1.77477e-28	7.74138e-27	53.7638
ANKRD26	-0.191924	8.02718	-2.61939	0.00899239	0.017428	-3.92416	0.260296	8.02718	4.18528	3.19686e-05	8.73035e-05	1.27617
ANKRD26P1	0.0463409	0.374697	0.766051	0.443894	0.533772	-7.03641	0.0584439	0.374697	1.13056	0.258612	0.331943	-6.71821
ANKRD27	0.54296	9.66707	10.4564	6.17777e-24	2.96605e-22	43.439	0.421971	9.66707	9.38331	7.98366e-20	1.39296e-18	34.0809
ANKRD28	-0.179553	10.3502	-3.51816	0.000461573	0.00114936	-1.20996	0.0506627	10.3502	1.15239	0.249541	0.321831	-6.69341
ANKRD29	-0.636807	5.14969	-4.88872	1.24969e-06	4.86146e-06	4.39442	-0.739773	5.14969	-6.73701	3.28872e-11	2.02834e-10	14.5978
ANKRD30A	-3.30482	7.439	-10.3497	1.63871e-23	7.35124e-22	42.4756	-1.97197	7.439	-6.96496	7.3606e-12	4.93459e-11	16.0605
ANKRD30B	-1.80816	5.47726	-7.058	3.94794e-12	3.54209e-11	16.6905	-1.27556	5.47726	-5.76107	1.23406e-08	5.50946e-08	8.82805
ANKRD31	-0.109391	1.39361	-1.3196	0.187383	0.259424	-6.46172	0.103568	1.39361	1.46171	0.144252	0.199079	-6.29113
ANKRD32	-0.143595	7.50236	-2.67374	0.00766938	0.0150748	-3.7821	0.279211	7.50236	6.20959	8.9295e-10	4.6096e-09	11.3792
ANKRD33	0.0160081	0.286006	0.323392	0.746491	0.809107	-7.27673	0.022319	0.286006	0.527442	0.598047	0.67093	-7.21635
ANKRD34A	-0.107444	4.37679	-1.14575	0.252274	0.334792	-6.67496	-0.0895328	4.37679	-1.11668	0.264499	0.33842	-6.73374
ANKRD34B	0.635794	1.29511	4.80412	1.88843e-06	7.11799e-06	3.99843	0.570004	1.29511	5.04567	5.7149e-07	2.02947e-06	5.12272
ANKRD34C	-0.511579	0.820874	-5.29617	1.56842e-07	7.04172e-07	6.39175	-0.296832	0.820874	-3.55749	0.000398701	0.000916548	-1.09837
ANKRD35	-0.0040461	5.26951	-0.0306765	0.975536	0.995444	-7.3284	-0.396515	5.26951	-3.54657	0.00041531	0.000952386	-1.13641
ANKRD36	-0.0387671	7.15558	-0.556545	0.578009	0.660891	-7.17447	0.132235	7.15558	2.22752	0.0262177	0.0430715	-4.8891
ANKRD36B	0.0409871	4.70437	0.414735	0.678459	0.750123	-7.24312	0.460444	4.70437	5.56361	3.716e-08	1.55505e-07	7.76024
ANKRD36BP1	0.497158	6.46879	3.86963	0.00011879	0.000330168	0.0606546	1.15013	6.46879	11.2269	4.38628e-27	1.68395e-25	50.5912
ANKRD37	0.284777	6.49644	3.90214	0.000104195	0.000292376	0.184044	-0.0278866	6.49644	-0.442393	0.658336	0.72605	-7.25746
ANKRD39	0.192315	7.33604	3.20291	0.00141978	0.00322051	-2.25009	-0.188935	7.33604	-3.68879	0.000242132	0.000577137	-0.632379
ANKRD40	0.0328299	10.3535	0.608274	0.543195	0.6288	-7.14444	-0.025408	10.3535	-0.550602	0.582076	0.655883	-7.2039
ANKRD42	-0.668526	8.26171	-10.3899	1.13571e-23	5.24396e-22	42.8376	-0.40054	8.26171	-7.02067	5.07318e-12	3.46569e-11	16.4244
ANKRD43	-2.19858	6.00187	-10.1579	9.28053e-23	3.76753e-21	40.7635	-1.26182	6.00187	-6.56768	9.73041e-11	5.67036e-10	13.539
ANKRD44	-0.0969103	5.85035	-0.831516	0.405955	0.496538	-6.98431	0.49632	5.85035	5.06575	5.16269e-07	1.84874e-06	5.22049
ANKRD45	0.694916	2.59782	6.12847	1.45382e-09	8.91024e-09	10.9271	0.696147	2.59782	7.25104	1.06042e-12	7.87672e-12	17.9562
ANKRD46	0.0600046	8.89189	0.952132	0.341346	0.431253	-6.87717	0.191696	8.89189	3.5869	0.000357037	0.000828948	-0.995407
ANKRD49	-0.0452552	8.01694	-0.927968	0.353732	0.444191	-6.89979	0.0341223	8.01694	0.818281	0.413465	0.494599	-7.02129
ANKRD5	-0.182468	8.28391	-2.43373	0.015184	0.0279827	-4.38781	0.236321	8.28391	3.70635	0.000226237	0.000541263	-0.56879
ANKRD50	-0.272046	10.5517	-3.10405	0.00198293	0.00438581	-2.55673	0.156428	10.5517	2.08011	0.0378648	0.0600732	-5.20374
ANKRD52	0.0919711	10.4475	1.9323	0.0537104	0.0866407	-5.47208	0.225556	10.4475	5.6487	2.32025e-08	1.001e-07	8.21621
ANKRD53	-0.0929061	3.05485	-0.907742	0.364315	0.454889	-6.91828	-0.227989	3.05485	-2.61624	0.00907505	0.0163257	-3.95776
ANKRD54	0.191103	8.71894	4.14914	3.73194e-05	0.000113111	1.15381	-0.00528727	8.71894	-0.13271	0.894459	0.932153	-7.34627
ANKRD55	-0.199033	2.03068	-1.85291	0.0642999	0.101754	-5.62117	-0.0466847	2.03068	-0.507241	0.612139	0.684081	-7.22676
ANKRD56	-0.557378	6.07108	-5.17612	2.93441e-07	1.2625e-06	5.78781	-0.291689	6.07108	-3.13245	0.00180308	0.00369945	-2.49472
ANKRD57	-0.204202	9.21924	-3.05837	0.00230714	0.00503875	-2.69527	-0.0129406	9.21924	-0.225257	0.821842	0.869784	-7.32975
ANKRD58	0.225976	4.03154	2.58281	0.00999424	0.019138	-4.01816	-0.0546993	4.03154	-0.728186	0.466734	0.546866	-7.09072
ANKRD6	-0.155105	7.37715	-2.01213	0.0445744	0.07347	-5.31593	-0.0884732	7.37715	-1.34038	0.180541	0.242865	-6.46022
ANKRD7	0.383239	0.821361	4.35185	1.54324e-05	4.98943e-05	1.99204	0.275197	0.821361	3.6412	0.000290623	0.000683892	-0.803161
ANKRD9	-0.0527016	6.02509	-0.601439	0.547735	0.633018	-7.14856	-0.364016	6.02509	-4.93857	9.77021e-07	3.34166e-06	4.60719
ANKS1A	0.232805	9.90835	5.40526	8.78172e-08	4.10755e-07	6.95165	0.277525	9.90835	7.68391	5.00197e-14	4.40298e-13	20.9495
ANKS1B	-0.628576	6.56862	-5.43613	7.43852e-08	3.51944e-07	7.11202	-0.230156	6.56862	-2.29045	0.0222808	0.0371455	-4.74832
ANKS3	-0.338001	8.12469	-4.41074	1.18595e-05	3.90446e-05	2.24268	-0.455211	8.12469	-7.08997	3.18203e-12	2.22493e-11	16.8807
ANKS4B	0.0892791	0.430281	1.14155	0.254016	0.336799	-6.67974	0.20361	0.430281	3.06191	0.00228032	0.00460066	-2.70976
ANKS6	0.865824	6.98715	7.95039	7.10217e-15	9.32746e-14	22.8847	0.449326	6.98715	4.69863	3.13238e-06	9.9361e-06	3.48993
ANKZF1	0.0698157	9.17505	1.45267	0.146747	0.21025	-6.27829	0.022962	9.17505	0.55814	0.576921	0.650969	-7.19973
ANLN	1.15909	9.26522	10.8211	2.09033e-25	1.19038e-23	46.7843	1.46884	9.26522	17.8517	2.19467e-59	1.49976e-56	124.325
ANO1	-0.596724	11.151	-5.34101	1.23728e-07	5.6418e-07	6.62061	-0.445041	11.151	-4.63745	4.18215e-06	1.30025e-05	3.2134
ANO10	0.122792	9.70474	2.87338	0.00417951	0.00869802	-3.23579	-0.0426059	9.70474	-1.16065	0.246167	0.318161	-6.6839
ANO2	-0.419649	4.24457	-2.87667	0.00413667	0.00861586	-3.22646	-0.558324	4.24457	-4.51323	7.44484e-06	2.23302e-05	2.66249
ANO3	0.0095624	2.64321	0.0468352	0.962657	0.986624	-7.32777	-0.236574	2.64321	-1.35699	0.175204	0.236665	-6.43793
ANO4	0.177308	1.69619	1.62686	0.104201	0.155633	-6.01172	0.284914	1.69619	3.07187	0.00220658	0.00446433	-2.6797
ANO5	-0.179488	4.37498	-0.878427	0.380002	0.470663	-6.94436	-0.296582	4.37498	-1.70021	0.0895199	0.130502	-5.91638
ANO6	-0.233256	10.95	-4.07014	5.21339e-05	0.000153983	0.837444	0.053356	10.95	1.07763	0.281555	0.356878	-6.7764
ANO7	0.295245	4.29675	2.7651	0.00583471	0.0117757	-3.53686	0.00539385	4.29675	0.0587777	0.953145	0.97856	-7.35333
ANO8	-0.17033	8.21386	-2.55842	0.0107165	0.0204011	-4.08012	-0.0354261	8.21386	-0.619767	0.535605	0.613467	-7.16355
ANO9	-0.162421	7.63391	-1.54085	0.123788	0.18118	-6.14708	-0.391459	7.63391	-4.39382	1.27957e-05	3.71176e-05	2.14623
ANP32A	-0.000129207	11.5338	-0.0034753	0.997228	1	-7.32886	-0.112439	11.5338	-3.56819	0.00038305	0.000883343	-1.06102
ANP32B	0.383972	11.4918	8.56026	6.66741e-17	1.18653e-15	27.4726	0.29375	11.4918	7.58411	1.02455e-13	8.68305e-13	20.2462
ANP32C	0.0228208	1.39388	0.393597	0.693994	0.763528	-7.25164	-0.0959919	1.39388	-1.94127	0.052611	0.080859	-5.48062
ANP32D	0.00732403	0.175527	0.278948	0.780364	0.837429	-7.29008	0.0250999	0.175527	1.11906	0.263482	0.337244	-6.73109
ANP32E	0.583704	10.3089	6.82415	1.86483e-11	1.5171e-10	15.1731	0.662119	10.3089	9.28301	1.85928e-19	3.11414e-18	33.2475
ANPEP	-0.320946	9.73734	-2.04332	0.0413804	0.0687527	-5.25322	-0.514389	9.73734	-3.85843	0.000124255	0.000309333	-0.00623171
ANTXR1	-0.205773	11.923	-2.04615	0.0411011	0.0683385	-5.24749	-0.0150238	11.923	-0.174239	0.861726	0.903367	-7.33991
ANTXR2	-0.16258	9.3506	-2.18879	0.0289292	0.0498679	-4.94816	-0.000495414	9.3506	-0.00777561	0.993798	1	-7.35502
ANTXRL	0.558878	0.540506	6.57632	9.21175e-11	6.78341e-10	13.614	0.349904	0.540506	4.75076	2.44238e-06	7.8815e-06	3.72821
ANUBL1	-0.922106	7.46994	-12.9097	1.77464e-34	2.5091e-32	67.4497	-0.345494	7.46994	-5.19685	2.6359e-07	9.80379e-07	5.86791
ANXA1	0.165097	11.0714	1.7755	0.0762341	0.118185	-5.76058	0.17019	11.0714	2.14288	0.0324537	0.0522978	-5.07236
ANXA10	-0.118865	0.433708	-1.61728	0.106251	0.158384	-6.02715	0.0507269	0.433708	0.806196	0.420393	0.501337	-7.03108
ANXA11	-0.109836	11.5858	-2.43912	0.0149612	0.0276249	-4.37482	-0.345114	11.5858	-9.46126	4.11909e-20	7.43359e-19	34.7334
ANXA13	-0.536986	2.11693	-5.54526	4.10993e-08	2.02008e-07	7.6856	-0.402873	2.11693	-4.84264	1.56607e-06	5.20863e-06	4.15425
ANXA2	0.0713236	13.6379	1.21959	0.223014	0.301227	-6.58805	-0.002324	13.6379	-0.0464335	0.962978	0.986114	-7.35397
ANXA2P1	0.0818709	5.99876	1.27645	0.202204	0.276764	-6.51744	0.0549519	5.99876	1.00168	0.316834	0.394457	-6.85504
ANXA2P2	0.0865374	12	1.50023	0.133988	0.194209	-6.20847	0.0425189	12	0.861279	0.389368	0.469942	-6.98532
ANXA2P3	0.162642	2.27664	2.01869	0.0438866	0.0724411	-5.30283	0.0203364	2.27664	0.294428	0.768515	0.823808	-7.31182
ANXA3	0.146267	8.24973	0.927484	0.353983	0.444476	-6.90024	-0.0991568	8.24973	-0.735265	0.462415	0.542714	-7.08556
ANXA4	0.0757729	10.6418	1.90205	0.0575591	0.0921386	-5.52962	0.0472288	10.6418	1.38506	0.16646	0.226225	-6.39965
ANXA5	0.273611	12.608	6.01024	2.92943e-09	1.71052e-08	10.2462	0.0652501	12.608	1.63934	0.101575	0.146205	-6.01736
ANXA6	-0.280607	12.3445	-5.04549	5.72023e-07	2.34635e-06	5.14526	-0.418517	12.3445	-9.13461	6.41138e-19	1.02024e-17	32.0275
ANXA7	-0.0516838	11.5956	-1.40987	0.159004	0.225199	-6.33919	-0.0476869	11.5956	-1.52188	0.128474	0.179809	-6.20189
ANXA8	0.645227	5.87751	2.74684	0.00616604	0.0123762	-3.58652	0.439339	5.87751	2.1835	0.0293177	0.0477039	-4.98528
ANXA8L1	0.354388	0.199518	6.27594	5.96938e-10	3.89908e-09	11.7931	0.222908	0.199518	4.56091	5.9762e-06	1.81777e-05	2.87226
ANXA8L2	0.697127	4.57146	3.05975	0.00229662	0.00501843	-2.6911	0.56815	4.57146	2.91499	0.00366627	0.00710283	-3.14232
ANXA9	-1.63764	8.71687	-10.1831	7.40001e-23	3.05862e-21	40.987	-1.40726	8.71687	-10.2425	4.32967e-23	1.09719e-21	41.5013
AOAH	-0.0209327	6.64709	-0.173858	0.862025	0.90609	-7.3138	0.266675	6.64709	2.60263	0.00943962	0.0169295	-3.99284
AOC2	-0.175564	3.63319	-1.83248	0.0672884	0.105869	-5.65853	-0.0499517	3.63319	-0.608585	0.54299	0.619755	-7.1704
AOC3	-0.707582	9.18069	-6.28684	5.58501e-10	3.66277e-09	11.8579	-0.60965	9.18069	-6.33835	4.07343e-10	2.20399e-09	12.1433
AOX1	-0.925815	6.71872	-6.36295	3.50067e-10	2.35766e-09	12.3127	-0.227068	6.71872	-1.78043	0.0754232	0.11208	-5.77771
AOX2P	-0.211092	0.530474	-3.67268	0.000257619	0.000675463	-0.665683	-0.265123	0.530474	-5.45418	6.74808e-08	2.73134e-07	7.18318
AP1AR	-0.31611	9.50802	-5.78664	1.06726e-08	5.74122e-08	8.99144	-0.123037	9.50802	-2.58758	0.00985799	0.017609	-4.03142
AP1B1	0.203776	11.4467	4.65464	3.85719e-06	1.38028e-05	3.31461	0.100962	11.4467	2.67112	0.00772886	0.0140919	-3.81442
AP1G1	0.663646	11.1691	14.8586	8.30517e-44	2.1283e-41	88.7376	0.305517	11.1691	7.25672	1.01969e-12	7.59068e-12	17.9946
AP1G2	-0.388398	10.3815	-6.33645	4.12113e-10	2.75024e-09	12.1538	-0.420031	10.3815	-8.15122	1.57411e-15	1.6643e-14	24.3454
AP1M1	-0.0129211	9.96404	-0.349765	0.726616	0.792064	-7.26788	-0.0365895	9.96404	-1.15946	0.246649	0.318656	-6.68527
AP1M2	-0.255875	10.9978	-3.35093	0.000847017	0.00200586	-1.77348	-0.32504	10.9978	-5.02594	6.31287e-07	2.22716e-06	5.027
AP1S1	0.231984	9.92968	4.4889	8.32182e-06	2.80515e-05	2.58026	0.0565721	9.92968	1.2644	0.206493	0.27347	-6.55869
AP1S2	-0.021425	8.37515	-0.37523	0.707599	0.775686	-7.25868	0.264565	8.37515	5.53192	4.42155e-08	1.82976e-07	7.59202
AP1S3	-0.0452918	7.27105	-0.64208	0.521024	0.60839	-7.12338	0.202937	7.27105	3.39054	0.000735236	0.00161607	-1.66736
AP2A1	0.085214	11.0211	2.06255	0.03951	0.0659926	-5.21408	-0.0886003	11.0211	-2.51186	0.0122252	0.0214615	-4.22227
AP2A2	-0.0547889	10.6708	-1.58991	0.112289	0.16632	-6.07076	-0.143705	10.6708	-4.95057	9.20495e-07	3.16257e-06	4.66444
AP2B1	-0.189719	12.9245	-3.09971	0.0020118	0.00444199	-2.56997	0.00713618	12.9245	0.135484	0.892267	0.930388	-7.3459
AP2M1	0.265788	12.6593	6.68221	4.68392e-11	3.5951e-10	14.2739	0.0641588	12.6593	1.83553	0.0668357	0.10041	-5.67881
AP2S1	0.102911	10.5411	1.97433	0.0487224	0.0795523	-5.39065	-0.0614507	10.5411	-1.37704	0.168925	0.229179	-6.41067
AP3B1	-0.128075	10.5008	-3.39232	0.000730549	0.00174944	-1.63649	0.0253324	10.5008	0.779	0.436233	0.517098	-7.05256
AP3B2	0.458713	4.86155	2.4133	0.0160549	0.0294033	-4.43677	0.308151	4.86155	1.89333	0.0587113	0.0894103	-5.57184
AP3D1	-0.17676	11.6799	-5.06879	5.08367e-07	2.11101e-06	5.25875	0.011349	11.6799	0.374144	0.708407	0.770821	-7.28525
AP3M1	-0.153203	10.5528	-3.43629	0.000623261	0.00151141	-1.48916	0.158137	10.5528	4.16422	3.49909e-05	9.4925e-05	1.19054
AP3M2	-0.0127078	9.25686	-0.197208	0.84372	0.891144	-7.30948	0.187251	9.25686	3.42608	0.000646766	0.00143593	-1.54843
AP3S1	-0.00337704	9.99272	-0.0616427	0.950864	0.977518	-7.32697	0.12546	9.99272	2.69191	0.00726784	0.013307	-3.75938
AP3S2	-0.148602	10.5891	-3.43291	0.000630949	0.00152897	-1.50054	-0.132941	10.5891	-3.59492	0.000346402	0.000805077	-0.967181
AP4B1	0.184198	8.31669	4.97519	8.14246e-07	3.26798e-06	4.80582	0.125905	8.31669	3.95344	8.45616e-05	0.000216186	0.356272
AP4E1	0.041922	8.41231	0.818259	0.413478	0.503906	-6.9952	0.180033	8.41231	4.15679	3.61204e-05	9.77951e-05	1.16043
AP4M1	0.0402672	8.79011	0.884856	0.376527	0.467048	-6.93871	-0.0344648	8.79011	-0.885839	0.375997	0.456302	-6.96394
AP4S1	-0.12876	6.06532	-2.36742	0.0181734	0.0328547	-4.54528	-0.149703	6.06532	-3.23003	0.00129345	0.00272612	-2.18937
APAF1	0.0445879	8.9302	0.904779	0.365882	0.456484	-6.92095	0.32136	8.9302	7.94722	7.27123e-15	7.11199e-14	22.8423
APBA1	0.27261	6.65429	2.82995	0.00478398	0.00981942	-3.35791	0.222568	6.65429	2.70113	0.00707141	0.0129821	-3.73483
APBA2	1.01049	6.10333	7.37039	4.63581e-13	4.70256e-12	18.787	0.601909	6.10333	5.03908	5.9082e-07	2.09304e-06	5.09072
APBA3	-0.3577	7.78233	-6.01593	2.83303e-09	1.65848e-08	10.2787	-0.251691	7.78233	-4.91189	1.11487e-06	3.78625e-06	4.48042
APBB1	-0.551181	8.71118	-6.76001	2.83313e-11	2.24428e-10	14.7646	-0.508748	8.71118	-7.3364	5.87418e-13	4.53243e-12	18.5347
APBB1IP	-0.16867	8.0323	-1.92413	0.0547283	0.0881301	-5.48771	0.0858556	8.0323	1.14369	0.253129	0.325885	-6.70335
APBB2	-0.601618	10.9767	-7.80352	2.09669e-14	2.58319e-13	21.8222	-0.433241	10.9767	-6.49434	1.54539e-10	8.78105e-10	13.0879
APBB3	-0.584372	7.83041	-7.89331	1.08383e-14	1.38785e-13	22.4698	-0.399039	7.83041	-6.20878	8.97321e-10	4.63025e-09	11.3744
APC	-0.132059	9.6545	-2.22622	0.0263054	0.0457915	-4.86634	0.178817	9.6545	3.54414	0.000419083	0.000960602	-1.14484
APC2	-0.271621	3.05276	-2.658	0.00803325	0.0157327	-3.82353	-0.0763778	3.05276	-0.870445	0.384344	0.465001	-6.97741
APCDD1	-0.0113919	8.21668	-0.110827	0.911784	0.946752	-7.32274	-0.17435	8.21668	-1.98931	0.0470414	0.0731378	-5.38696
APCDD1L	0.568351	4.984	3.93738	9.02954e-05	0.000255966	0.318924	0.252845	4.984	2.03307	0.0424086	0.066566	-5.29968
APCS	0.0347087	0.0509019	1.24113	0.214956	0.291823	-6.56167	-0.0149613	0.0509019	-0.62527	0.53199	0.609871	-7.16014
APEH	-0.114302	11.0486	-2.43752	0.0150268	0.0277312	-4.37867	-0.20373	11.0486	-5.15259	3.31294e-07	1.21544e-06	5.64762
APEX1	0.0866401	11.5905	2.28698	0.0224833	0.0397594	-4.73055	0.0370353	11.5905	1.14038	0.254504	0.32743	-6.70711
APEX2	0.285095	9.53887	6.9165	1.01543e-11	8.60935e-11	15.767	0.119022	9.53887	3.29584	0.00102891	0.00220599	-1.97832
APH1A	0.0772276	12.6028	1.97002	0.049215	0.080267	-5.39908	0.00769213	12.6028	0.228909	0.819004	0.867459	-7.32892
APH1B	-0.836065	8.87735	-11.6215	9.33125e-29	8.24569e-27	54.4115	-0.63036	8.87735	-10.0434	2.58335e-22	5.97084e-21	39.7376
API5	0.0323921	11.3107	0.883396	0.377314	0.467815	-6.94	0.230111	11.3107	7.6239	7.70516e-14	6.6455e-13	20.5257
APIP	0.0252979	8.5573	0.544172	0.58649	0.668128	-7.18126	0.120828	8.5573	3.05888	0.00230322	0.00464473	-2.71889
APITD1	0.0234625	7.9442	0.49494	0.620792	0.698817	-7.20676	-0.00425264	7.9442	-0.104912	0.916475	0.950073	-7.34956
APLF	0.122916	5.70693	1.34705	0.178384	0.248694	-6.42532	0.403118	5.70693	5.25804	1.91627e-07	7.23889e-07	6.17534
APLN	0.178079	7.01954	1.71578	0.0866289	0.1322	-5.8641	-0.0712461	7.01954	-0.801642	0.423022	0.503973	-7.03472
APLNR	-0.356448	9.33119	-4.00401	6.86738e-05	0.000198741	0.57711	-0.263168	9.33119	-3.44805	0.000597155	0.00133474	-1.47433
APLP1	1.22757	6.45079	8.27699	6.03347e-16	9.32822e-15	25.3067	0.583816	6.45079	4.46141	9.4319e-06	2.78702e-05	2.43684
APLP2	0.220803	13.4627	3.92639	9.44316e-05	0.000266806	0.276717	-0.0983466	13.4627	-2.0299	0.0427298	0.0670343	-5.30605
APOA1	-0.39274	1.90177	-2.93119	0.00348252	0.00736565	-3.07039	-0.68022	1.90177	-6.05004	2.31698e-09	1.13204e-08	10.4518
APOA1BP	-0.0355472	11.2208	-0.651345	0.515029	0.602695	-7.11741	-0.243897	11.2208	-5.32666	1.33512e-07	5.16538e-07	6.52403
APOA2	0.186745	0.1826	3.15392	0.0016772	0.00375189	-2.4032	0.0236797	0.1826	0.464675	0.642303	0.71193	-7.24739
APOA4	-0.00421358	0.0209179	-0.411443	0.680869	0.752236	-7.24448	0.00968971	0.0209179	1.10757	0.268416	0.342729	-6.74383
APOA5	-0.0205109	0.481073	-0.292533	0.769963	0.829306	-7.28621	-0.14458	0.481073	-2.42143	0.0157031	0.0270211	-4.44288
APOB	-0.25278	1.78294	-1.82614	0.0682391	0.107201	-5.67005	-0.129057	1.78294	-1.0889	0.276559	0.351546	-6.76424
APOB48R	-0.264213	8.06424	-2.45623	0.0142731	0.0264857	-4.33341	-0.67355	8.06424	-7.57606	1.08525e-13	9.15588e-13	20.1898
APOBEC1	0.0274457	0.190914	0.562787	0.573753	0.6572	-7.17099	0.094577	0.190914	2.27593	0.0231401	0.0384438	-4.78114
APOBEC2	-0.0235473	1.24088	-0.323363	0.746513	0.809107	-7.27674	-0.105992	1.24088	-1.70575	0.0884814	0.12919	-5.907
APOBEC3A	0.856244	4.14365	5.91908	4.98759e-09	2.81682e-08	9.72945	0.72399	4.14365	5.85081	7.3961e-09	3.38832e-08	9.32462
APOBEC3B	0.958374	7.28536	6.70256	4.10863e-11	3.17853e-10	14.4018	0.839871	7.28536	6.88105	1.28331e-11	8.35211e-11	15.5171
APOBEC3C	0.0787539	7.31736	0.872669	0.383132	0.473841	-6.94938	0.206877	7.31736	2.69323	0.00723929	0.0132618	-3.75585
APOBEC3D	-0.104112	6.20653	-1.04196	0.297778	0.384648	-6.78799	-0.00919513	6.20653	-0.107558	0.914376	0.948521	-7.34928
APOBEC3F	0.0948635	7.37949	1.20648	0.228023	0.306952	-6.60387	0.0132426	7.37949	0.196802	0.844038	0.888641	-7.33574
APOBEC3G	0.00345769	7.80642	0.033807	0.97304	0.993738	-7.3283	0.0256284	7.80642	0.293105	0.769525	0.824675	-7.31221
APOBEC3H	-0.00437889	2.94131	-0.0394503	0.968542	0.990773	-7.32809	0.173221	2.94131	1.82953	0.0677299	0.101566	-5.68972
APOBEC4	-0.585875	0.851746	-4.81189	1.81864e-06	6.88403e-06	4.03453	0.218203	0.851746	2.06964	0.0388385	0.0614754	-5.22528
APOC1	0.142031	9.77806	1.28365	0.199673	0.273886	-6.50827	0.078131	9.77806	0.825379	0.409427	0.490571	-7.01548
APOC1P1	-0.00264154	0.388805	-0.0531074	0.957661	0.98283	-7.32746	-0.0126673	0.388805	-0.297895	0.765868	0.821572	-7.3108
APOC2	0.0995438	6.39467	0.78479	0.432832	0.523171	-7.02193	0.00356808	6.39467	0.0328887	0.973772	0.994288	-7.35451
APOC3	-0.0318178	0.147211	-0.654365	0.513084	0.600933	-7.11545	-0.0694046	0.147211	-1.67225	0.0949055	0.137639	-5.96321
APOC4	-0.0670454	0.826886	-1.0551	0.291731	0.377933	-6.77427	-0.0681433	0.826886	-1.2547	0.209991	0.277349	-6.57084
APOD	-0.918813	11.1535	-4.47927	8.69576e-06	2.92105e-05	2.53834	-0.808815	11.1535	-4.61578	4.62919e-06	1.43099e-05	3.1163
APOE	0.126926	11.8662	1.10324	0.270287	0.354158	-6.72254	-0.262435	11.8662	-2.67896	0.00755199	0.0137939	-3.79371
APOF	-1.15083	2.51844	-6.84071	1.67316e-11	1.37042e-10	15.279	-0.786468	2.51844	-5.40552	8.76962e-08	3.49846e-07	6.92995
APOH	0.108186	0.0902665	2.08065	0.0378157	0.0634263	-5.17692	-0.0788835	0.0902665	-1.77304	0.0766403	0.113674	-5.79075
APOL1	0.12836	10.5008	1.40585	0.160197	0.226669	-6.34483	0.0453574	10.5008	0.580392	0.56183	0.637176	-7.18711
APOL2	0.0381656	9.74423	0.568456	0.569901	0.653556	-7.16779	-0.0793765	9.74423	-1.38436	0.166674	0.226425	-6.40062
APOL3	-0.12826	9.34149	-1.42524	0.154515	0.219774	-6.31752	-0.11304	9.34149	-1.46935	0.142172	0.196644	-6.28001
APOL4	0.0463061	7.62176	0.387601	0.698425	0.767578	-7.25397	0.104969	7.62176	1.02834	0.304133	0.381394	-6.82809
APOL5	-0.0879962	0.411054	-1.98643	0.0473605	0.0775448	-5.36688	-0.211416	0.411054	-5.68968	1.84529e-08	8.06443e-08	8.43809
APOL6	0.145896	10.7472	1.65731	0.0978876	0.147377	-5.96203	0.373079	10.7472	5.03308	6.09002e-07	2.1541e-06	5.06156
APOLD1	-0.380467	9.02614	-4.08097	4.98149e-05	0.000147559	0.880471	-0.362279	9.02614	-4.55768	6.06618e-06	1.84241e-05	2.85799
APOM	-0.668247	5.06613	-7.69225	4.70947e-14	5.51393e-13	21.0284	-0.515394	5.06613	-6.88725	1.23196e-11	8.03063e-11	15.557
APOO	0.150892	8.2226	2.97364	0.00304023	0.00650196	-2.94692	0.179707	8.2226	4.16621	3.46936e-05	9.41575e-05	1.19862
APOOL	0.0563504	7.36979	0.631877	0.527666	0.614187	-7.12986	0.415741	7.36979	5.56616	3.6642e-08	1.53619e-07	7.77382
APP	0.20586	14.3294	3.12515	0.00184779	0.00410818	-2.49206	0.102077	14.3294	1.8045	0.0715663	0.106906	-5.73487
APPBP2	0.107639	10.292	1.64738	0.0999115	0.15008	-5.97833	-0.0787767	10.292	-1.40948	0.159119	0.217329	-6.3657
APPL1	-0.165678	10.6786	-3.32537	0.000927346	0.00217997	-1.85729	0.0998536	10.6786	2.33528	0.0197997	0.0333482	-4.64565
APPL2	-0.487543	9.91465	-9.30266	1.57636e-19	4.13789e-18	33.427	-0.303001	9.91465	-6.58018	8.98895e-11	5.26672e-10	13.6163
APRT	0.920483	10.4354	16.0374	8.73623e-50	2.88873e-47	102.388	0.0259317	10.4354	0.454261	0.649776	0.718543	-7.25216
APTX	-0.00413673	9.30139	-0.101213	0.91941	0.953019	-7.32376	0.0116075	9.30139	0.332204	0.739831	0.798825	-7.30002
AQP1	-0.556035	11.3005	-5.70167	1.72525e-08	9.009e-08	8.52595	-0.645644	11.3005	-7.89418	1.07687e-14	1.03211e-13	22.4567
AQP10	-0.363225	0.508969	-6.35399	3.69962e-10	2.48512e-09	12.2589	-0.274576	0.508969	-5.58437	3.31443e-08	1.39555e-07	7.87092
AQP11	-0.182263	4.97476	-1.77917	0.0756302	0.117382	-5.75411	-0.554795	4.97476	-6.5018	1.47467e-10	8.40248e-10	13.1335
AQP12A	-0.0104706	0.0378789	-0.417583	0.676376	0.748485	-7.24194	0.0214199	0.0378789	0.999756	0.317761	0.395365	-6.85696
AQP12B	0.158398	0.276822	2.34539	0.0192749	0.0346172	-4.59665	0.223675	0.276822	3.89938	0.000105367	0.000265372	0.148971
AQP2	0.213342	0.754099	2.27849	0.0229865	0.0405373	-4.74975	0.128568	0.754099	1.60318	0.109329	0.155899	-6.07561
AQP3	0.376251	8.78183	2.04218	0.0414941	0.0689304	-5.25553	-0.0618892	8.78183	-0.391824	0.695303	0.75894	-7.2785
AQP4	-0.0892445	2.60765	-0.613528	0.539719	0.625588	-7.14125	0.198991	2.60765	1.60249	0.109481	0.156073	-6.07671
AQP5	1.04037	4.18191	3.84812	0.000129488	0.000357431	-0.02045	0.580136	4.18191	2.49529	0.012806	0.0224026	-4.26329
AQP6	0.289979	2.04593	2.10025	0.0360504	0.0607438	-5.1363	0.224331	2.04593	1.89937	0.0579107	0.0883157	-5.56046
AQP7	-1.31896	3.96839	-6.23198	7.79792e-10	5.0083e-09	11.533	-0.994663	3.96839	-5.46471	6.37453e-08	2.59089e-07	7.23824
AQP7P1	-0.613366	2.0242	-4.11601	4.29652e-05	0.000128532	1.02042	-0.631934	2.0242	-4.98636	7.70031e-07	2.67793e-06	4.83597
AQP7P3	-0.22842	0.594221	-3.02607	0.00256496	0.00555741	-2.79201	-0.282081	0.594221	-4.40116	1.23813e-05	3.60042e-05	2.17758
AQP8	-0.375665	0.87232	-5.37084	1.05566e-07	4.87155e-07	6.77387	-0.279708	0.87232	-4.65513	3.84824e-06	1.20465e-05	3.29298
AQP9	1.41497	4.83614	7.60432	8.86665e-14	1.00097e-12	20.4079	1.36446	4.83614	8.67119	2.76955e-17	3.62339e-16	28.3188
AQPEP	-0.476317	2.62497	-3.7342	0.000203036	0.00054255	-0.442719	-0.187704	2.62497	-1.70835	0.0879984	0.128558	-5.90259
AQR	-0.0953531	10.1214	-1.85542	0.063941	0.101271	-5.61656	0.159115	10.1214	3.64571	0.000285664	0.000673149	-0.787069
AR	-2.14588	8.27436	-10.5967	1.69623e-24	8.69362e-23	44.7157	-0.831441	8.27436	-4.53229	6.82029e-06	2.05682e-05	2.74612
ARAF	-0.170799	10.2655	-4.56398	5.89182e-06	2.03519e-05	2.90978	-0.186493	10.2655	-5.88219	6.1739e-09	2.8623e-08	9.49991
ARAP1	-0.202317	10.9787	-3.69382	0.000237471	0.000626321	-0.589468	-0.334437	10.9787	-7.33276	6.02484e-13	4.64169e-12	18.5099
ARAP2	0.0357607	8.09368	0.393996	0.693699	0.763408	-7.25148	0.337781	8.09368	4.41024	1.18863e-05	3.46333e-05	2.21644
ARAP3	-0.190934	7.93499	-2.68677	0.00737949	0.0145636	-3.74762	-0.234859	7.93499	-3.88625	0.000111105	0.000278558	0.0990386
ARC	-0.713059	4.11422	-3.80702	0.000152506	0.000416261	-0.174208	-0.825092	4.11422	-5.19575	2.65098e-07	9.8563e-07	5.86241
ARCN1	0.154172	12.0589	3.65966	0.000270822	0.000707188	-0.712435	0.179203	12.0589	5.01484	6.67562e-07	2.34464e-06	4.97327
AREG	-1.03426	7.5437	-4.64386	4.05794e-06	1.44656e-05	3.26609	-0.547494	7.5437	-2.84937	0.00450441	0.00859342	-3.32882
ARF1	0.228864	13.7336	5.42149	8.04878e-08	3.78719e-07	7.03584	0.0363635	13.7336	0.988443	0.323265	0.400995	-6.86816
ARF3	-0.0233497	12.5643	-0.591189	0.554578	0.639053	-7.15466	-0.0904309	12.5643	-2.69071	0.00729381	0.0133474	-3.76257
ARF4	0.0871709	12.3668	2.11488	0.0347799	0.0588593	-5.10575	0.00044385	12.3668	0.0125567	0.989985	1	-7.35497
ARF5	0.193116	11.4695	3.67416	0.000256158	0.000672321	-0.660363	-0.0750213	11.4695	-1.65732	0.0978867	0.141551	-5.98791
ARF6	-0.0839388	11.9106	-2.09432	0.0365773	0.0615254	-5.14864	-0.000301273	11.9106	-0.00876581	0.993008	1	-7.35501
ARFGAP1	0.278445	10.6452	4.84502	1.54796e-06	5.93616e-06	4.18906	-0.135419	10.6452	-2.72647	0.00655568	0.012109	-3.66691
ARFGAP2	-0.0513086	10.9787	-1.44645	0.148483	0.212291	-6.28725	-0.195157	10.9787	-6.61643	7.13734e-11	4.23265e-10	13.8414
ARFGAP3	0.197631	10.0176	3.37618	0.000774072	0.00184333	-1.6901	0.132747	10.0176	2.64457	0.00835606	0.0151399	-3.88414
ARFGEF1	0.00924663	11.3594	0.136542	0.891431	0.930578	-7.31957	0.246474	11.3594	4.31106	1.84874e-05	5.24458e-05	1.79613
ARFGEF2	0.0797572	11.2232	1.15983	0.246499	0.328233	-6.65881	0.255482	11.2232	4.39889	1.25078e-05	3.63358e-05	2.16791
ARFIP1	-0.187935	10.0911	-4.38732	1.31739e-05	4.30757e-05	2.14261	-0.15092	10.0911	-4.11452	4.32362e-05	0.000115385	0.990119
ARFIP2	-0.384241	10.8066	-6.55887	1.02889e-10	7.51183e-10	13.5061	-0.432382	10.8066	-8.82608	8.00193e-18	1.11445e-16	29.5411
ARFRP1	0.0719948	9.23089	1.06215	0.28852	0.374483	-6.76683	-0.322637	9.23089	-5.68543	1.88983e-08	8.23812e-08	8.41498
ARG1	0.0378371	0.367004	0.80754	0.419619	0.510269	-7.00388	0.0358241	0.367004	0.894381	0.371414	0.4515	-6.95637
ARG2	0.282492	7.32953	4.86855	1.37979e-06	5.33013e-06	4.29939	0.29276	7.32953	5.94714	4.23709e-09	2.00657e-08	9.8654
ARGFX	0.00538107	0.0445876	0.322452	0.747203	0.809598	-7.27703	-0.0112902	0.0445876	-0.791627	0.428836	0.509834	-7.04267
ARGFXP2	-0.07	0.874221	-1.15728	0.24754	0.329427	-6.66175	0.161264	0.874221	3.13654	0.00177847	0.00365518	-2.48211
ARGLU1	-0.169264	10.2876	-2.55178	0.0109209	0.0207612	-4.09687	0.0143394	10.2876	0.251738	0.801315	0.852814	-7.32345
ARHGAP1	-0.17798	11.8684	-4.73522	2.63098e-06	9.67146e-06	3.68072	-0.169802	11.8684	-5.30419	1.5035e-07	5.76784e-07	6.40939
ARHGAP10	0.204483	7.73999	2.42573	0.0155199	0.0285204	-4.40703	0.141953	7.73999	1.96694	0.0495705	0.0766226	-5.43087
ARHGAP11A	0.892975	8.42657	9.8177	1.89599e-21	6.51082e-20	37.7861	1.16166	8.42657	16.4401	7.07661e-52	1.93437e-49	107.167
ARHGAP11B	0.7882	4.32624	6.94464	8.42547e-12	7.23327e-11	15.9494	1.37295	4.32624	15.9085	4.03564e-49	8.11125e-47	100.871
ARHGAP12	-0.0375161	9.66881	-0.618929	0.536157	0.622339	-7.13793	0.00407962	9.66881	0.0787021	0.937291	0.966327	-7.35196
ARHGAP15	-0.172861	6.14469	-1.72445	0.0850522	0.130065	-5.84929	0.0517593	6.14469	0.602863	0.546788	0.623211	-7.17385
ARHGAP17	0.00139304	10.1395	0.040703	0.967544	0.990116	-7.32804	0.107485	10.1395	3.70797	0.000224827	0.000538266	-0.562934
ARHGAP18	-0.0520728	9.31955	-0.921992	0.356839	0.447379	-6.90529	0.111184	9.31955	2.30965	0.0211866	0.0354829	-4.70458
ARHGAP19	-0.236687	8.75888	-4.92146	1.06339e-06	4.17796e-06	4.54939	0.037573	8.75888	0.899453	0.368709	0.448813	-6.95183
ARHGAP20	-0.649105	5.21456	-5.99524	3.19897e-09	1.85575e-08	10.1607	-0.267905	5.21456	-2.84085	0.00462515	0.00880084	-3.35273
ARHGAP21	0.324052	10.484	5.26124	1.88441e-07	8.36561e-07	6.21471	0.445392	10.484	8.72531	1.79832e-17	2.40649e-16	28.7439
ARHGAP22	0.303277	6.09832	3.19835	0.0014421	0.00326751	-2.26443	-0.0114308	6.09832	-0.14002	0.888683	0.927311	-7.34527
ARHGAP23	0.0458816	8.77512	0.598032	0.550005	0.63514	-7.1506	-0.22654	8.77512	-3.48153	0.000528338	0.00119342	-1.36053
ARHGAP24	-0.26007	7.42969	-3.4182	0.000665471	0.00160598	-1.54997	-0.117043	7.42969	-1.78897	0.0740365	0.110235	-5.76259
ARHGAP25	-0.0311568	7.93441	-0.3625	0.717084	0.78359	-7.26336	0.132834	7.93441	1.81158	0.070463	0.105396	-5.72216
ARHGAP26	-0.146057	8.44356	-1.55017	0.121535	0.178264	-6.13276	0.254136	8.44356	3.17137	0.00158092	0.00328273	-2.37401
ARHGAP27	0.223371	8.87559	3.63652	0.000295855	0.000766696	-0.795085	0.135471	8.87559	2.56808	0.0104251	0.0185509	-4.08112
ARHGAP28	-0.151623	6.71175	-1.27516	0.202661	0.277242	-6.51908	0.260145	6.71175	2.5677	0.0104362	0.0185675	-4.08207
ARHGAP29	-0.262761	10.7772	-2.89475	0.00390832	0.00818227	-3.17503	-0.0108523	10.7772	-0.139042	0.889456	0.927976	-7.34541
ARHGAP30	0.091901	8.96487	1.08396	0.278743	0.363635	-6.74354	0.186608	8.96487	2.58411	0.00995682	0.0177763	-4.04029
ARHGAP31	-0.0309797	9.25507	-0.426617	0.669784	0.742631	-7.23814	0.175284	9.25507	2.83857	0.00465797	0.00885507	-3.35912
ARHGAP32	-0.465866	10.8509	-5.88387	6.11464e-09	3.4092e-08	9.53172	-0.179616	10.8509	-2.60446	0.00938986	0.0168472	-3.98813
ARHGAP33	-0.00311968	7.68909	-0.0340876	0.972817	0.993559	-7.32829	0.0275999	7.68909	0.352766	0.724366	0.784887	-7.293
ARHGAP36	-0.539834	1.93771	-2.33146	0.0200015	0.0357842	-4.62889	-0.449143	1.93771	-2.26841	0.0235964	0.0391162	-4.79806
ARHGAP39	0.163561	8.87261	2.367	0.0181939	0.0328889	-4.54626	0.0454014	8.87261	0.765865	0.444005	0.524357	-7.06267
ARHGAP4	0.074984	8.53972	0.804055	0.421628	0.512134	-7.00668	-0.111423	8.53972	-1.39875	0.162316	0.221179	-6.3807
ARHGAP42	0.0826127	6.57613	0.805914	0.420556	0.511225	-7.00519	0.259365	6.57613	2.97608	0.00301646	0.0059325	-2.965
ARHGAP5	-0.0438365	10.6088	-0.64908	0.516492	0.603958	-7.11888	0.164575	10.6088	2.86545	0.0042843	0.00819792	-3.2835
ARHGAP6	-0.609939	5.75112	-6.04306	2.41452e-09	1.42857e-08	10.434	-0.468127	5.75112	-5.39862	9.09993e-08	3.61897e-07	6.89423
ARHGAP8	-0.0012016	8.87352	-0.0149897	0.988045	1	-7.32876	-0.276484	8.87352	-4.08014	4.9989e-05	0.000132167	0.852786
ARHGAP9	-0.139519	6.88285	-1.29448	0.195912	0.269447	-6.49439	0.060143	6.88285	0.652123	0.514528	0.593003	-7.14304
ARHGDIA	0.107266	12.4709	2.0929	0.0367041	0.0617183	-5.15158	-0.162046	12.4709	-3.72198	0.00021293	0.000511816	-0.511993
ARHGDIB	-0.533806	12.2011	-6.82408	1.8658e-11	1.51729e-10	15.1726	-0.383954	12.2011	-5.68813	1.86144e-08	8.12807e-08	8.42965
ARHGDIG	0.124291	2.00871	0.796073	0.42625	0.516462	-7.01304	0.255094	2.00871	1.91501	0.0558834	0.0854528	-5.53087
ARHGEF1	-0.00256085	10.4409	-0.0408669	0.967413	0.990116	-7.32804	-0.185369	10.4409	-3.48887	0.000514284	0.00116398	-1.33545
ARHGEF10	-0.249831	8.98326	-3.77093	0.000175853	0.000475051	-0.307926	-0.0521494	8.98326	-0.912327	0.361899	0.441668	-6.94022
ARHGEF10L	0.064673	9.66643	1.12558	0.260717	0.343691	-6.69777	-0.0799294	9.66643	-1.62865	0.103821	0.14907	-6.03472
ARHGEF11	0.0160509	10.7055	0.346295	0.729222	0.794229	-7.26908	0.152849	10.7055	3.8969	0.000106429	0.000267816	0.139529
ARHGEF12	-0.298639	11.9761	-4.87879	1.31219e-06	5.08434e-06	4.34758	-0.0527741	11.9761	-0.992987	0.321046	0.398726	-6.86367
ARHGEF15	-0.622174	7.87545	-7.72662	3.67162e-14	4.37119e-13	21.2726	-0.637629	7.87545	-9.43265	5.25425e-20	9.35047e-19	34.4934
ARHGEF16	-0.040536	8.64347	-0.52287	0.601224	0.681755	-7.19259	-0.391009	8.64347	-6.04448	2.39432e-09	1.16816e-08	10.4199
ARHGEF17	-0.313129	10.2545	-5.45383	6.7611e-08	3.21674e-07	7.2043	-0.320989	10.2545	-6.59851	8.00066e-11	4.71733e-10	13.73
ARHGEF18	-0.270798	9.97672	-6.64678	5.87922e-11	4.4476e-10	14.0521	-0.0893154	9.97672	-2.50035	0.0126262	0.0221126	-4.2508
ARHGEF19	0.166021	8.99259	2.22793	0.0261905	0.0456069	-4.86256	0.0433242	8.99259	0.677931	0.498031	0.57779	-7.12593
ARHGEF2	0.00702794	11.0281	0.108851	0.913351	0.947986	-7.32296	0.0865836	11.0281	1.57118	0.116575	0.164946	-6.12609
ARHGEF3	-0.601368	9.93914	-9.81304	1.97493e-21	6.73677e-20	37.7458	-0.215626	9.93914	-3.90776	0.000101851	0.000257244	0.180936
ARHGEF33	0.0962262	3.15464	1.09497	0.27389	0.358261	-6.73159	0.1014	3.15464	1.35018	0.177379	0.239146	-6.44711
ARHGEF35	-0.0644819	8.94223	-0.811124	0.41756	0.508035	-7.00099	0.0186181	8.94223	0.273821	0.7843	0.837881	-7.31766
ARHGEF37	-0.4243	9.18238	-4.53709	6.67118e-06	2.28628e-05	2.79118	-0.22115	9.18238	-2.7417	0.0062625	0.0116188	-3.62583
ARHGEF38	-1.14041	4.85932	-7.85567	1.4303e-14	1.79783e-13	22.1975	-0.684529	4.85932	-5.40034	9.01651e-08	3.58718e-07	6.90313
ARHGEF4	0.545062	5.75733	3.98531	7.41867e-05	0.000213191	0.504231	0.402577	5.75733	3.43337	0.000629888	0.00140256	-1.52389
ARHGEF5	-0.0121207	8.8486	-0.209888	0.833814	0.883004	-7.30691	0.00736955	8.8486	0.149263	0.881388	0.920871	-7.34394
ARHGEF6	-0.54131	9.85099	-5.97506	3.60011e-09	2.07436e-08	10.046	-0.125054	9.85099	-1.57902	0.114767	0.162724	-6.11382
ARHGEF7	0.0101927	10.1697	0.240765	0.809805	0.862575	-7.29997	0.0715408	10.1697	1.98185	0.0478727	0.0742593	-5.40166
ARHGEF9	0.305479	9.02528	5.09533	4.44192e-07	1.86034e-06	5.3886	0.179917	9.02528	3.47762	0.000535974	0.00120933	-1.37387
ARID1A	-0.135191	11.5134	-2.9882	0.00290075	0.00623227	-2.90416	0.161737	11.5134	4.20629	2.92016e-05	8.0368e-05	1.36203
ARID1B	-0.0535227	10.7401	-1.18978	0.23452	0.314411	-6.62378	0.138572	10.7401	3.63199	0.000301	0.000706527	-0.835955
ARID2	-0.322979	9.97389	-5.86585	6.78347e-09	3.75961e-08	9.431	0.0517413	9.97389	1.07487	0.28279	0.358311	-6.77936
ARID3A	-0.140839	6.39593	-2.23708	0.0255837	0.0446414	-4.84234	0.0506985	6.39593	0.939254	0.347912	0.427022	-6.91538
ARID3B	-0.122296	6.88393	-2.28374	0.0226744	0.0400454	-4.73789	0.013916	6.88393	0.302889	0.762061	0.818366	-7.3093
ARID3C	0.284105	0.622742	4.55265	6.20883e-06	2.1382e-05	2.85974	0.223525	0.622742	4.18044	3.26401e-05	8.89951e-05	1.25646
ARID4A	-0.260784	8.90302	-4.89297	1.22388e-06	4.7665e-06	4.41445	0.00496913	8.90302	0.1073	0.914581	0.948686	-7.34931
ARID4B	-0.098774	10.6065	-2.03637	0.0420753	0.0697884	-5.26728	0.142291	10.6065	3.44936	0.000594316	0.00132898	-1.4699
ARID5A	-0.454207	9.30851	-5.20709	2.49951e-07	1.0868e-06	5.94238	-0.530975	9.30851	-7.23818	1.15853e-12	8.54664e-12	17.8696
ARID5B	-0.407357	10.4329	-5.74888	1.32217e-08	7.0186e-08	8.78381	-0.035273	10.4329	-0.569577	0.56914	0.643891	-7.1933
ARIH1	0.00587783	10.6984	0.14596	0.883993	0.924535	-7.31825	0.135726	10.6984	3.98495	7.42982e-05	0.000191813	0.478345
ARIH2	0.0226744	10.308	0.679263	0.497187	0.585661	-7.0989	-0.00637233	10.308	-0.223222	0.823426	0.871145	-7.3302
ARL1	-0.148162	11.3296	-3.4622	0.000567104	0.00138622	-1.40146	-0.143959	11.3296	-3.94417	8.78262e-05	0.000224085	0.320553
ARL10	0.0516268	4.44371	0.510414	0.609917	0.689566	-7.199	0.359191	4.44371	4.20303	2.96152e-05	8.14082e-05	1.34868
ARL11	0.320976	6.00613	3.22768	0.00130399	0.00297927	-2.17179	0.026463	6.00613	0.309066	0.75736	0.813978	-7.30742
ARL13A	0.0743589	0.525558	1.4482	0.147991	0.211766	-6.28472	0.111395	0.525558	2.54519	0.0111274	0.0196861	-4.13897
ARL13B	-0.0886321	7.74634	-1.65616	0.09812	0.147652	-5.96392	0.196037	7.74634	4.33133	1.69034e-05	4.82978e-05	1.8813
ARL14	0.500594	0.705142	5.48182	5.80974e-08	2.79394e-07	7.35088	0.303767	0.705142	3.85148	0.000127762	0.000317484	-0.0324085
ARL15	-0.534528	8.08387	-6.41873	2.47825e-10	1.70868e-09	12.6492	-0.205211	8.08387	-2.81922	0.00494501	0.00934615	-3.41312
ARL16	0.0366643	8.78906	0.633201	0.526801	0.613551	-7.12902	-0.104254	8.78906	-2.11182	0.0350428	0.0560078	-5.13787
ARL17A	-0.400782	6.42391	-6.34345	3.94753e-10	2.64385e-09	12.1957	-0.102292	6.42391	-1.84772	0.0650483	0.0980699	-5.65651
ARL17B	-0.377505	1.74533	-5.19121	2.71402e-07	1.17409e-06	5.86304	0.0377754	1.74533	0.596783	0.550838	0.626921	-7.17749
ARL2	0.0634629	9.63607	1.08508	0.278245	0.363169	-6.74232	-0.274283	9.63607	-5.59769	3.07944e-08	1.30249e-07	7.94211
ARL2BP	0.357727	10.3221	10.2448	4.23997e-23	1.79966e-21	41.5369	0.0966979	10.3221	3.04724	0.00239318	0.00481241	-2.7539
ARL3	-0.488203	9.64996	-8.74706	1.51086e-17	2.96119e-16	28.9333	-0.370268	9.64996	-7.67398	5.37385e-14	4.71212e-13	20.8791
ARL4A	-0.273601	8.34119	-3.32978	0.000912977	0.00214816	-1.84285	-0.117034	8.34119	-1.65652	0.0980478	0.141757	-5.98922
ARL4C	0.439786	9.73421	4.79734	1.95151e-06	7.33282e-06	3.96693	0.333492	9.73421	4.24072	2.51556e-05	6.99276e-05	1.50355
ARL4D	-0.578466	6.88836	-6.00321	3.05283e-09	1.77801e-08	10.2061	-0.534567	6.88836	-6.51602	1.34853e-10	7.72709e-10	13.2207
ARL5A	0.0838421	9.72207	1.99548	0.0463635	0.0760764	-5.34902	0.124398	9.72207	3.48225	0.000526951	0.00119068	-1.35808
ARL5B	0.409065	7.89679	5.21056	2.45484e-07	1.06941e-06	5.95976	0.706787	7.89679	11.1944	5.99843e-27	2.27729e-25	50.2816
ARL5C	0.0561216	0.327259	1.13357	0.257349	0.340178	-6.68878	-0.0321474	0.327259	-0.759117	0.448028	0.528149	-7.06779
ARL6	-0.2261	6.08517	-4.24953	2.42097e-05	7.55899e-05	1.56417	0.198416	6.08517	4.36479	1.45684e-05	4.19594e-05	2.02273
ARL6IP1	0.146841	12.9453	2.69782	0.00714133	0.0141454	-3.71825	0.229747	12.9453	4.99616	7.33153e-07	2.55967e-06	4.88315
ARL6IP4	-0.0796396	10.6821	-1.13136	0.258278	0.341105	-6.69127	-0.481302	10.6821	-8.36599	3.03943e-16	3.49083e-15	25.9621
ARL6IP5	-0.235647	11.874	-5.75418	1.28313e-08	6.82727e-08	8.81286	-0.123792	11.874	-3.4866	0.000518582	0.00117306	-1.34319
ARL6IP6	0.229442	8.22265	4.82421	1.71311e-06	6.51102e-06	4.09184	0.27093	8.22265	6.76189	2.7987e-11	1.7429e-10	14.7553
ARL8A	-0.0154611	10.6184	-0.357502	0.72082	0.787127	-7.26515	-0.147496	10.6184	-4.03312	6.08573e-05	0.000159097	0.666795
ARL8B	-0.0310722	11.341	-0.746824	0.455411	0.544968	-7.0509	0.00265633	11.341	0.0746487	0.940515	0.96853	-7.35227
ARL9	1.32864	3.00192	9.54956	1.93676e-20	5.77114e-19	35.494	0.977807	3.00192	8.0899	2.5017e-15	2.57855e-14	23.8902
ARMC1	0.315238	9.70653	5.50275	5.18473e-08	2.50748e-07	7.46092	0.438478	9.70653	9.27628	1.96729e-19	3.28433e-18	33.1918
ARMC10	0.0620651	9.72481	1.64863	0.0996547	0.149727	-5.97629	0.1128	9.72481	3.52792	0.000445152	0.00101649	-1.20107
ARMC2	-0.368242	5.54375	-6.27686	5.93583e-10	3.8792e-09	11.7986	0.0684613	5.54375	1.33101	0.183603	0.246467	-6.47267
ARMC3	-1.15441	4.11964	-6.16745	1.15103e-09	7.18335e-09	11.1542	0.125356	4.11964	0.763921	0.445162	0.525435	-7.06415
ARMC4	-0.707113	2.60001	-4.04047	5.90213e-05	0.000172906	0.720163	-0.119376	2.60001	-0.789373	0.430152	0.511131	-7.04445
ARMC5	-0.220229	8.34856	-3.48423	0.000523131	0.00128779	-1.32644	-0.484843	8.34856	-9.42598	5.56067e-20	9.86152e-19	34.4375
ARMC6	0.138795	9.34091	2.85737	0.00439373	0.00908755	-3.28102	0.0726294	9.34091	1.74278	0.0817952	0.120466	-5.84358
ARMC7	-0.204933	8.55018	-4.22878	2.64946e-05	8.23728e-05	1.47858	-0.307433	8.55018	-7.61736	8.07527e-14	6.95593e-13	20.4797
ARMC8	0.0829908	9.37996	2.39537	0.0168555	0.0307379	-4.47943	0.228336	9.37996	8.00994	4.5578e-15	4.54915e-14	23.301
ARMC9	-0.479971	8.46196	-8.79489	1.02889e-17	2.07425e-16	29.3114	-0.281256	8.46196	-5.86487	6.82209e-09	3.13868e-08	9.40301
ARMCX1	-0.62788	9.03915	-6.89068	1.20433e-11	1.00753e-10	15.6002	-0.435609	9.03915	-5.53031	4.46054e-08	1.84515e-07	7.58353
ARMCX2	-0.58367	9.62787	-6.22982	7.90088e-10	5.06492e-09	11.5203	-0.431903	9.62787	-5.35626	1.14097e-07	4.45967e-07	6.67575
ARMCX3	-0.297263	10.7602	-5.51081	4.96184e-08	2.40707e-07	7.50341	-0.126862	10.7602	-2.70868	0.006914	0.0127216	-3.71465
ARMCX5	-0.241567	8.34103	-5.37108	1.05436e-07	4.86724e-07	6.77506	-0.140666	8.34103	-3.61991	0.000315144	0.000737446	-0.878862
ARMCX6	-0.256306	7.8932	-4.83478	1.62724e-06	6.21116e-06	4.14115	-0.18969	7.8932	-4.16847	3.43597e-05	9.33116e-05	1.20779
ARMS2	-0.023496	0.280459	-0.652748	0.514125	0.601809	-7.1165	-0.0566263	0.280459	-1.8438	0.0656195	0.0988129	-5.66371
ARNT	-0.156705	10.5643	-3.87117	0.000118058	0.000328267	0.0664711	-0.00310542	10.5643	-0.0888198	0.92925	0.960306	-7.35112
ARNT2	-0.851962	9.80908	-5.94549	4.27808e-09	2.44155e-08	9.87842	-0.506972	9.80908	-4.08726	4.85132e-05	0.000128464	0.881134
ARNTL	-0.0828186	7.85692	-1.48074	0.139109	0.200808	-6.23735	0.0148581	7.85692	0.310274	0.756442	0.813247	-7.30704
ARNTL2	0.803249	5.57383	5.72014	1.55503e-08	8.17218e-08	8.6266	1.34922	5.57383	12.0395	1.43373e-30	7.51737e-29	58.5323
ARPC1A	0.113387	11.2617	2.7913	0.00538732	0.010958	-3.46504	0.112289	11.2617	3.23918	0.00125325	0.00264874	-2.16028
ARPC1B	0.365054	11.3613	5.42742	7.79582e-08	3.67491e-07	7.06669	0.0522358	11.3613	0.890994	0.373227	0.453451	-6.95938
ARPC2	0.192044	12.0668	5.16815	3.05766e-07	1.31305e-06	5.74818	0.159553	12.0668	5.01712	6.59952e-07	2.3207e-06	4.98429
ARPC3	0.131205	11.9305	3.34887	0.000853244	0.00201897	-1.78026	-0.0332916	11.9305	-0.986976	0.323983	0.401716	-6.8696
ARPC4	0.132499	11.7598	3.79287	0.00016129	0.000438717	-0.226792	-0.0386242	11.7598	-1.28206	0.20023	0.266329	-6.53631
ARPC5	0.284074	11.9308	6.77903	2.5036e-11	1.99635e-10	14.8854	0.215484	11.9308	5.97459	3.61002e-09	1.71954e-08	10.021
ARPC5L	0.282881	9.80327	6.32336	4.46633e-10	2.96517e-09	12.0755	0.194905	9.80327	5.04753	5.66148e-07	2.01189e-06	5.13176
ARPM1	0.188234	5.17944	2.69861	0.00712465	0.0141178	-3.71615	0.209754	5.17944	3.52964	0.000442318	0.00101047	-1.19512
ARPP19	-0.168139	11.8569	-3.4737	0.000543728	0.00133337	-1.36235	-0.00319303	11.8569	-0.0765266	0.939021	0.967332	-7.35213
ARPP21	-0.426679	0.939555	-3.27767	0.00109643	0.00254476	-2.01198	-0.258234	0.939555	-2.31173	0.021071	0.0353066	-4.69982
ARR3	-0.0819087	0.190833	-2.24804	0.0248723	0.0435186	-4.81798	-0.0899961	0.190833	-2.89562	0.00389759	0.00750981	-3.19781
ARRB1	-0.228287	9.0443	-2.89206	0.00394154	0.00824631	-3.1827	-0.488331	9.0443	-7.46532	2.38136e-13	1.92661e-12	19.4194
ARRB2	0.118633	9.40512	2.38712	0.0172354	0.0313385	-4.49894	0.0385852	9.40512	0.905102	0.365711	0.445632	-6.94676
ARRDC1	-0.114534	10.0239	-1.74561	0.0813019	0.124936	-5.81283	-0.399292	10.0239	-7.36314	4.87616e-13	3.79811e-12	18.7171
ARRDC2	-0.129471	9.19508	-2.03142	0.0425761	0.0705449	-5.27727	-0.298491	9.19508	-5.57805	3.43201e-08	1.44357e-07	7.83718
ARRDC3	0.0378472	10.5806	0.534903	0.59288	0.674328	-7.18624	0.123277	10.5806	2.04333	0.0413795	0.0651103	-5.27893
ARRDC4	-0.271405	8.75526	-3.72777	0.000208191	0.000555601	-0.466216	-0.273605	8.75526	-4.41201	1.1792e-05	3.43928e-05	2.22403
ARRDC5	-0.136547	1.72448	-1.52824	0.126887	0.185107	-6.16631	0.0948974	1.72448	1.24161	0.214781	0.282784	-6.5871
ARSA	-0.0946933	9.59302	-1.32566	0.185367	0.25698	-6.45374	-0.378899	9.59302	-6.36724	3.40925e-10	1.86381e-09	12.3167
ARSB	0.281211	8.40975	4.28226	2.09828e-05	6.62408e-05	1.70001	0.322705	8.40975	5.80681	9.5141e-09	4.30613e-08	9.08031
ARSD	-0.334385	11.2928	-4.84025	1.58441e-06	6.06461e-06	4.16673	-0.316141	11.2928	-5.37184	1.05006e-07	4.12954e-07	6.75594
ARSE	0.0427728	4.93993	0.321032	0.748279	0.81055	-7.27749	-0.352036	4.93993	-3.11073	0.00193918	0.00396322	-2.56143
ARSF	0.32557	0.664436	3.30672	0.000990327	0.00231819	-1.91801	0.218756	0.664436	2.59134	0.00975202	0.017444	-4.02181
ARSG	-1.10772	8.14149	-9.43881	4.98625e-20	1.3889e-18	34.5616	-0.97973	8.14149	-9.80671	2.08747e-21	4.42557e-20	37.6753
ARSH	-0.630494	2.30705	-5.65823	2.2002e-08	1.12963e-07	8.2904	0.192386	2.30705	1.98172	0.0478868	0.0742664	-5.40191
ARSI	-0.080475	6.16488	-0.653192	0.513839	0.601577	-7.11621	-0.118667	6.16488	-1.12724	0.260012	0.333511	-6.72194
ARSJ	-0.0863097	6.35298	-0.759051	0.448068	0.537687	-7.04172	0.107922	6.35298	1.11064	0.267093	0.34129	-6.74044
ARSK	-0.226033	6.96235	-3.90099	0.00010468	0.000293599	0.179667	0.104408	6.96235	2.09219	0.0367679	0.0584777	-5.17876
ART1	-0.0927665	0.498266	-1.41036	0.15886	0.225041	-6.3385	-0.0701202	0.498266	-1.24655	0.212964	0.28077	-6.58098
ART3	2.17348	2.08702	10.2277	4.95049e-23	2.08398e-21	41.3839	1.69527	2.08702	9.22017	3.14637e-19	5.17272e-18	32.729
ART4	0.115792	1.43098	0.985266	0.324821	0.413223	-6.8452	0.0579556	1.43098	0.57655	0.564422	0.639612	-7.18932
ART5	-0.312691	2.66912	-2.77489	0.00566377	0.0114645	-3.51011	-0.460615	2.66912	-4.83168	1.65197e-06	5.47478e-06	4.10303
ARTN	-0.33542	5.40697	-2.18479	0.0292229	0.050319	-4.95683	-0.285988	5.40697	-2.17879	0.0296678	0.0481872	-4.99547
ARV1	-0.437365	9.18136	-8.12721	1.88784e-15	2.7065e-14	24.1859	-0.234351	9.18136	-4.95864	8.84255e-07	3.0452e-06	4.70304
ARVCF	-0.294553	8.35543	-3.41327	0.000677449	0.00163297	-1.56652	-0.405802	8.35543	-5.57191	3.55014e-08	1.49173e-07	7.80442
ARX	0.329709	2.40315	1.675	0.0943647	0.142762	-5.93276	-0.236232	2.40315	-1.40291	0.161072	0.219747	-6.3749
AS3MT	-0.840338	7.58587	-6.28399	5.68319e-10	3.7224e-09	11.8409	-0.504994	7.58587	-4.35751	1.5049e-05	4.32586e-05	1.99184
ASAH1	-0.890475	12.428	-10.0727	1.989e-22	7.73986e-21	40.011	-0.429134	12.428	-5.42535	7.88349e-08	3.16467e-07	7.03288
ASAH2	-0.301485	2.51574	-3.03598	0.00248312	0.0053955	-2.76241	0.26424	2.51574	3.11336	0.00192225	0.00393097	-2.5534
ASAH2B	0.151078	3.06314	1.17484	0.240445	0.321152	-6.64137	0.57842	3.06314	5.35888	1.12518e-07	4.40467e-07	6.68921
ASAM	-0.176503	7.44964	-1.5222	0.128394	0.187065	-6.17547	0.318273	7.44964	3.2283	0.00130118	0.002741	-2.19486
ASAP1	0.0966288	10.1752	1.60826	0.108212	0.160922	-6.0416	0.454021	10.1752	9.3368	1.18259e-19	2.02881e-18	33.6935
ASAP1IT1	-0.0276857	0.0931678	-1.30033	0.193898	0.267137	-6.48683	-0.0228811	0.0931678	-1.25692	0.209188	0.276538	-6.56807
ASAP2	0.387033	9.68181	6.30925	4.86981e-10	3.22051e-09	11.9913	0.383483	9.68181	7.38158	4.28721e-13	3.36108e-12	18.8432
ASAP3	-0.0788217	9.827	-1.2556	0.209664	0.285641	-6.54371	-0.150433	9.827	-2.81507	0.00500853	0.00946184	-3.42464
ASB1	-0.167724	8.43902	-3.62322	0.000311204	0.00080302	-0.842343	-0.137109	8.43902	-3.46168	0.000568201	0.00127489	-1.42815
ASB10	0.0898248	0.0528439	3.43768	0.000620126	0.00150416	-1.48448	0.00939988	0.0528439	0.417448	0.676474	0.742181	-7.26816
ASB11	0.00210725	0.0481314	0.092775	0.926108	0.958025	-7.32458	0.00412644	0.0481314	0.212502	0.831775	0.878482	-7.33253
ASB12	0.11039	1.07951	1.30424	0.192566	0.265647	-6.48177	0.0839012	1.07951	1.15916	0.24677	0.318759	-6.68561
ASB13	-0.590049	10.2413	-7.73243	3.51996e-14	4.20528e-13	21.3139	-0.519731	10.2413	-7.98661	5.42455e-15	5.35946e-14	23.13
ASB14	-0.42564	3.39939	-6.70625	4.01207e-11	3.10852e-10	14.425	-0.242228	3.39939	-4.38899	1.30753e-05	3.7888e-05	2.12565
ASB15	-0.149109	0.487186	-2.0875	0.0371904	0.0624542	-5.16276	-0.127161	0.487186	-2.08222	0.0376715	0.0597851	-5.19939
ASB16	-0.690391	4.56904	-6.34287	3.96157e-10	2.65239e-09	12.1923	-0.630133	4.56904	-6.79774	2.21624e-11	1.39687e-10	14.9832
ASB17	-0.00652154	0.0201991	-0.694152	0.487809	0.576967	-7.08871	0.00356445	0.0201991	0.443713	0.657382	0.725232	-7.25688
ASB18	0.044209	0.0237551	3.42965	0.000638456	0.00154625	-1.51152	0.0341518	0.0237551	3.09444	0.0020474	0.00416489	-2.61118
ASB2	-0.146516	4.50148	-1.21594	0.224402	0.302722	-6.59247	0.0343037	4.50148	0.332672	0.739478	0.798597	-7.29986
ASB3	0.00777457	8.16089	0.214647	0.830103	0.880117	-7.3059	0.0921639	8.16089	2.99443	0.0028429	0.00562137	-2.91103
ASB4	0.126897	0.585849	1.88926	0.0592552	0.0945215	-5.55369	-0.0596376	0.585849	-1.03675	0.300197	0.376896	-6.81944
ASB5	0.0346677	0.344391	0.477482	0.633163	0.709742	-7.21522	-0.108193	0.344391	-1.74633	0.0811759	0.119657	-5.83743
ASB6	0.0362243	9.51868	1.02019	0.307978	0.395541	-6.81033	-0.0339265	9.51868	-1.11774	0.264049	0.337928	-6.73257
ASB7	0.00599762	8.84034	0.140978	0.887927	0.927986	-7.31896	0.087269	8.84034	2.40884	0.0162508	0.0278677	-4.47297
ASB8	-0.14413	9.50511	-3.80948	0.000151026	0.000412495	-0.165048	-0.106237	9.50511	-3.27594	0.00110308	0.0023532	-2.04258
ASB9	0.00577434	4.86838	0.0554263	0.955814	0.981376	-7.32734	0.207637	4.86838	2.33992	0.0195573	0.0329859	-4.63491
ASCC1	0.200869	9.00085	5.05419	5.47378e-07	2.25428e-06	5.18762	0.253203	9.00085	7.61044	8.48596e-14	7.28521e-13	20.431
ASCC2	0.160776	10.2891	3.94972	8.58582e-05	0.000244164	0.366422	-0.00148681	10.2891	-0.0422716	0.966294	0.988424	-7.35416
ASCC3	0.158636	10.109	2.60032	0.00950283	0.0182944	-3.97332	0.50806	10.109	10.3908	1.1261e-23	3.06233e-22	42.8315
ASCL1	0.2336	2.20647	0.909789	0.363235	0.453669	-6.91643	0.12699	2.20647	0.578292	0.563246	0.638421	-7.18832
ASCL2	0.5907	5.43048	3.77579	0.000172519	0.000466722	-0.289966	-0.268946	5.43048	-1.99679	0.0462202	0.072003	-5.37217
ASCL3	-0.0263572	0.153853	-1.01235	0.311709	0.399097	-6.81827	-0.00603511	0.153853	-0.270952	0.786505	0.839886	-7.31844
ASCL4	-0.216007	1.35117	-1.65615	0.0981229	0.147652	-5.96395	-0.425508	1.35117	-3.84728	0.000129924	0.000322701	-0.0481931
ASF1A	0.137802	8.88499	2.79123	0.0053885	0.0109593	-3.46524	0.201892	8.88499	4.83357	1.63685e-06	5.42906e-06	4.11185
ASF1B	0.506974	8.84573	5.84176	7.79019e-09	4.27138e-08	9.29675	0.775545	8.84573	11.0383	2.67573e-26	9.49675e-25	48.803
ASFMR1	-0.00381372	0.752768	-0.0685298	0.945383	0.973445	-7.32653	0.173907	0.752768	3.68917	0.000241773	0.000576415	-0.63099
ASGR1	0.146151	3.19626	1.48539	0.137874	0.199277	-6.2305	-0.139698	3.19626	-1.66131	0.0970826	0.140488	-5.98133
ASGR2	0.00611358	2.53323	0.0674883	0.946211	0.974103	-7.3266	-0.132031	2.53323	-1.70818	0.088029	0.128594	-5.90287
ASH1L	-0.175204	11.3382	-2.60744	0.00930931	0.0179522	-3.95501	0.180048	11.3382	3.14065	0.00175403	0.00360966	-2.46942
ASH2L	0.0469483	10.3927	0.683894	0.49426	0.582753	-7.09576	0.0710653	10.3927	1.21166	0.226036	0.295496	-6.62367
ASIP	-0.00313067	0.724652	-0.0461984	0.963165	0.986947	-7.3278	-0.198544	0.724652	-3.45492	0.000582394	0.00130388	-1.45108
ASL	-0.0416432	9.08419	-0.717288	0.473427	0.562879	-7.07244	-0.332559	9.08419	-6.91429	1.03038e-11	6.78353e-11	15.7316
ASMT	-0.1544	0.888771	-2.11873	0.0344522	0.058377	-5.09768	-0.232795	0.888771	-3.76102	0.000182828	0.000443306	-0.369072
ASMTL	-0.372872	9.25845	-5.79164	1.03735e-08	5.59207e-08	9.019	-0.538552	9.25845	-10.2315	4.78318e-23	1.20172e-21	41.403
ASNA1	-0.145549	10.5944	-3.67292	0.000257385	0.000675108	-0.664831	-0.212059	10.5944	-6.37273	3.29553e-10	1.80309e-09	12.3498
ASNS	0.869354	9.02887	11.2784	2.66784e-27	1.95648e-25	51.0954	0.534496	9.02887	7.78833	2.34301e-14	2.15302e-13	21.6936
ASNSD1	0.062852	9.8355	2.15209	0.0317187	0.0541798	-5.02708	0.0753115	9.8355	3.02552	0.0025696	0.00512995	-2.81885
ASPA	-0.842963	2.80883	-7.45002	2.65249e-13	2.77726e-12	19.3339	-0.580188	2.80883	-5.91859	5.00192e-09	2.34602e-08	9.70426
ASPDH	-0.0592087	0.298518	-1.54584	0.122578	0.179614	-6.13943	-0.0751181	0.298518	-2.29848	0.0218172	0.0364468	-4.73007
ASPG	0.158156	1.02894	1.55292	0.120878	0.177461	-6.12853	-0.139035	1.02894	-1.59692	0.110719	0.157661	-6.08557
ASPH	-0.349188	12.2462	-3.75033	0.000190641	0.0005123	-0.383665	0.037021	12.2462	0.4607	0.645152	0.714546	-7.24922
ASPHD1	1.10266	5.05918	7.24905	1.07501e-12	1.03226e-11	17.9634	0.115339	5.05918	0.856916	0.391774	0.4724	-6.98905
ASPHD2	-0.189688	6.41435	-2.61004	0.00923953	0.0178462	-3.94831	-0.091255	6.41435	-1.46397	0.143633	0.198345	-6.28784
ASPM	0.918652	8.83194	8.11724	2.0356e-15	2.90409e-14	24.1119	1.55481	8.83194	18.7369	3.24751e-64	5.5481e-61	135.363
ASPN	-1.00596	10.3918	-6.2087	8.97753e-10	5.7087e-09	11.396	-0.883188	10.3918	-6.38498	3.05529e-10	1.67836e-09	12.4235
ASPRV1	-0.482341	5.37135	-6.67424	4.93013e-11	3.77137e-10	14.2239	-0.318775	5.37135	-5.09683	4.40807e-07	1.59214e-06	5.37258
ASPSCR1	-0.0251109	8.85055	-0.368977	0.712252	0.77964	-7.261	-0.315016	8.85055	-5.5261	4.56455e-08	1.88456e-07	7.56123
ASRGL1	0.158315	6.97334	1.03321	0.301848	0.389292	-6.79702	-0.0171967	6.97334	-0.131176	0.895672	0.933068	-7.34647
ASS1	0.75173	10.1679	5.07498	4.9264e-07	2.05193e-06	5.28898	0.511561	10.1679	4.01352	6.60228e-05	0.000171746	0.589834
ASTE1	-0.196468	7.67691	-5.51051	4.97018e-08	2.41054e-07	7.50179	-0.061776	7.67691	-1.99101	0.0468535	0.0728789	-5.3836
ASTL	-0.647147	1.90053	-5.86027	7.00468e-09	3.87279e-08	9.39986	-0.214903	1.90053	-2.2319	0.0259255	0.0426291	-4.87943
ASTN1	-0.820594	3.184	-5.22319	2.2988e-07	1.00636e-06	6.02306	-0.22734	3.184	-1.66482	0.0963802	0.139577	-5.97553
ASTN2	-0.837906	8.00328	-6.88286	1.26813e-11	1.05812e-10	15.5498	-0.856788	8.00328	-8.34986	3.44301e-16	3.93452e-15	25.8395
ASXL1	0.0543239	10.5871	1.51346	0.130598	0.189935	-6.18866	0.159029	10.5871	5.272	1.781e-07	6.75404e-07	6.24596
ASXL2	-0.00900967	9.00276	-0.084451	0.932721	0.963117	-7.32531	0.577352	9.00276	6.51174	1.38529e-10	7.9137e-10	13.1945
ASXL3	-0.370835	2.44139	-2.93582	0.00343166	0.00726522	-3.05703	-0.0275777	2.44139	-0.253877	0.799662	0.851516	-7.32291
ASZ1	0.134542	0.183502	2.08893	0.0370612	0.0622473	-5.15981	0.169547	0.183502	3.08989	0.0020786	0.00422165	-2.62502
ATAD1	-0.130952	9.92931	-2.30027	0.0217153	0.0385209	-4.70039	-0.0407495	9.92931	-0.834603	0.404216	0.485208	-7.00785
ATAD2	0.624639	10.4588	7.02949	4.78173e-12	4.23457e-11	16.5032	1.06403	10.4588	15.6765	6.24392e-48	1.1637e-45	98.1536
ATAD2B	0.167263	8.65668	3.35058	0.000848064	0.00200764	-1.77462	0.4043	8.65668	10.0297	2.91738e-22	6.70508e-21	39.6176
ATAD3A	0.604648	9.00487	7.90984	9.5922e-15	1.23913e-13	22.5897	0.180312	9.00487	2.66027	0.00797978	0.0145107	-3.84298
ATAD3B	0.484324	7.6875	5.08885	4.5908e-07	1.91917e-06	5.35687	0.134335	7.6875	1.62524	0.104545	0.149963	-6.04023
ATAD3C	-0.357397	6.39378	-2.42324	0.0156258	0.0286996	-4.413	-0.588273	6.39378	-4.71715	2.86816e-06	9.15177e-06	3.5743
ATAD5	0.49756	6.69992	5.75812	1.25484e-08	6.68716e-08	8.83447	1.03437	6.69992	15.8941	4.78788e-49	9.4381e-47	100.701
ATCAY	0.0776213	0.340475	1.12645	0.260347	0.343438	-6.69679	0.07774	0.340475	1.32	0.187252	0.250839	-6.4872
ATE1	-0.146804	7.68761	-1.67361	0.0946365	0.143131	-5.93506	0.263114	7.68761	3.53164	0.000439051	0.00100334	-1.18821
ATF1	-0.102344	8.72375	-2.6277	0.00877757	0.0170358	-3.90261	0.0687713	8.72375	2.06155	0.0396057	0.0625834	-5.24186
ATF2	0.0403218	8.78357	0.568357	0.569968	0.653556	-7.16785	0.381298	8.78357	6.46298	1.88079e-10	1.05871e-09	12.8964
ATF3	-0.137389	9.02313	-1.07441	0.282996	0.368362	-6.7538	0.0252476	9.02313	0.230762	0.817565	0.866331	-7.3285
ATF4	0.349641	12.3461	6.88314	1.26573e-11	1.05698e-10	15.5516	0.06327	12.3461	1.41354	0.157924	0.215869	-6.36
ATF5	0.175337	9.95571	3.02406	0.00258186	0.00559168	-2.798	0.0272947	9.95571	0.547302	0.584339	0.658108	-7.20571
ATF6	-0.0303002	10.8382	-0.585619	0.558313	0.642816	-7.15792	0.12893	10.8382	2.93109	0.00348363	0.00677719	-3.09593
ATF6B	0.0161977	11.267	0.429098	0.667979	0.74103	-7.23708	0.0181182	11.267	0.561456	0.57466	0.648846	-7.19788
ATF7	-0.220559	10.4878	-5.34868	1.18788e-07	5.43347e-07	6.65994	0.0387399	10.4878	1.07871	0.281074	0.356423	-6.77524
ATF7IP	0.169912	9.99496	2.63615	0.00856415	0.0166574	-3.88066	0.572396	9.99496	11.1931	6.07576e-27	2.30239e-25	50.2689
ATF7IP2	-0.248952	6.61635	-2.35178	0.0189495	0.0340925	-4.58179	-0.0587433	6.61635	-0.646809	0.51796	0.596388	-7.14648
ATG10	-0.0491968	6.62831	-1.08595	0.277859	0.362735	-6.74138	-0.0183981	6.62831	-0.474701	0.635143	0.705404	-7.24269
ATG12	-0.086549	9.10882	-2.42609	0.0155047	0.0285001	-4.40617	0.0282632	9.10882	0.923481	0.356063	0.435696	-6.93002
ATG16L1	-0.251999	9.88507	-5.015	6.67032e-07	2.70896e-06	4.9975	-0.213286	9.88507	-4.96298	8.65378e-07	2.98521e-06	4.72377
ATG16L2	-0.553725	8.24057	-6.12159	1.51484e-09	9.24275e-09	10.8871	-0.447393	8.24057	-5.76929	1.17783e-08	5.27337e-08	8.87327
ATG2A	-0.0953031	9.3924	-1.97664	0.04846	0.0791806	-5.38613	-0.163158	9.3924	-3.99047	7.26247e-05	0.000187824	0.499848
ATG2B	-0.311535	9.71686	-5.69193	1.82214e-08	9.48115e-08	8.47301	-0.113688	9.71686	-2.38645	0.0172669	0.02945	-4.5261
ATG3	0.156394	9.69036	4.90116	1.17547e-06	4.58928e-06	4.45319	0.176485	9.69036	6.54992	1.08885e-10	6.31031e-10	13.4293
ATG4A	-0.083063	8.37243	-2.02762	0.0429631	0.0710712	-5.2849	6.82614e-05	8.37243	0.00194351	0.99845	1	-7.35505
ATG4B	0.0787409	9.72306	1.65693	0.0979651	0.147469	-5.96266	-0.137905	9.72306	-3.41488	0.000673506	0.00149029	-1.58603
ATG4C	0.0306519	7.46641	0.727934	0.466888	0.556234	-7.06478	0.210655	7.46641	5.992	3.26032e-09	1.56204e-08	10.1199
ATG4D	-0.0809047	8.47509	-1.50032	0.133966	0.194191	-6.20834	-0.188805	8.47509	-4.13674	3.93436e-05	0.000105813	1.07945
ATG5	0.133804	9.62927	2.56536	0.0105063	0.0200419	-4.06254	0.257196	9.62927	5.87649	6.38043e-09	2.95005e-08	9.46797
ATG7	-0.0390846	9.61226	-1.1821	0.237553	0.317891	-6.63286	-0.106045	9.61226	-3.78456	0.000166665	0.000407197	-0.2822
ATG9A	0.202814	10.3408	6.0451	2.38558e-09	1.41227e-08	10.4457	0.030681	10.3408	1.04451	0.296599	0.373018	-6.8114
ATG9B	0.730793	4.73347	6.18579	1.03081e-09	6.49239e-09	11.2615	0.326498	4.73347	3.17238	0.00157551	0.00327216	-2.37086
ATHL1	-0.571928	9.37716	-3.80297	0.000154971	0.000422651	-0.189266	-0.618059	9.37716	-4.83576	1.61948e-06	5.37666e-06	4.12208
ATIC	0.0274901	11.2084	0.692609	0.488776	0.577611	-7.08978	-0.00228862	11.2084	-0.067422	0.946264	0.97318	-7.35278
ATL1	-0.115849	7.7549	-1.41831	0.15653	0.222154	-6.32733	0.014945	7.7549	0.213719	0.830826	0.877616	-7.33227
ATL2	0.474374	10.0144	8.37833	2.76254e-16	4.52717e-15	26.0746	0.505611	10.0144	10.7361	4.63467e-25	1.44841e-23	45.9838
ATL3	0.288937	9.12451	4.45341	9.78068e-06	3.2553e-05	2.42627	0.451063	9.12451	8.40361	2.27055e-16	2.64932e-15	26.2489
ATM	-0.167923	9.8154	-2.59124	0.0097549	0.0187217	-3.99661	0.197797	9.8154	3.58494	0.000359682	0.000834806	-1.0023
ATMIN	0.614453	10.5621	17.386	7.02483e-57	3.00033e-54	118.593	0.290882	10.5621	8.48176	1.23487e-16	1.48831e-15	26.8479
ATN1	0.0166559	12.0389	0.372431	0.709681	0.777407	-7.25972	-0.00932681	12.0389	-0.243919	0.807363	0.857959	-7.32538
ATOH1	0.0183618	0.0196422	1.53813	0.124453	0.182009	-6.15125	0.00773761	0.0196422	0.757229	0.449158	0.529237	-7.06922
ATOH7	0.808968	0.809728	10.2024	6.21793e-23	2.58567e-21	41.1589	0.3469	0.809728	4.8633	1.41571e-06	4.73619e-06	4.2511
ATOH8	-0.593534	4.98506	-4.48428	8.49904e-06	2.85919e-05	2.56016	-0.79575	4.98506	-7.17833	1.74584e-12	1.25849e-11	17.4682
ATOX1	-0.0276582	9.9615	-0.478998	0.632084	0.708843	-7.21449	-0.211217	9.9615	-4.33273	1.6799e-05	4.8013e-05	1.88719
ATP10A	-0.328216	8.11373	-3.55145	0.000407812	0.00102634	-1.09461	-0.0245684	8.11373	-0.308299	0.757943	0.814519	-7.30765
ATP10B	1.02167	1.98542	6.8072	2.08347e-11	1.67832e-10	15.0648	0.805437	1.98542	6.24714	7.11266e-10	3.72456e-09	11.6006
ATP10D	-0.144585	8.56252	-1.84406	0.0655817	0.103486	-5.63742	0.0842431	8.56252	1.25516	0.209824	0.277164	-6.57027
ATP11A	0.651628	8.89836	7.71021	4.13555e-14	4.88172e-13	21.1558	0.655723	8.89836	9.22133	3.11594e-19	5.1268e-18	32.7385
ATP11B	0.389352	9.63589	4.07608	5.08489e-05	0.000150426	0.861043	0.610764	9.63589	7.68955	4.80227e-14	4.23083e-13	20.9894
ATP11C	0.28741	8.86057	4.08903	4.81522e-05	0.000142944	0.91258	0.588387	8.86057	10.372	1.33732e-23	3.60268e-22	42.6617
ATP12A	0.34487	0.676578	3.16061	0.00163971	0.00367425	-2.38245	0.275254	0.676578	2.94796	0.00330127	0.00644872	-3.04707
ATP13A1	0.00643883	10.7485	0.163665	0.87004	0.913017	-7.31551	0.00359567	10.7485	0.106901	0.914897	0.948895	-7.34935
ATP13A2	-0.151907	10.4524	-2.47112	0.013697	0.0255159	-4.29712	-0.171245	10.4524	-3.26846	0.00113222	0.00241109	-2.06664
ATP13A3	0.211127	11.0647	3.82128	0.000144112	0.00039535	-0.121024	0.440077	11.0647	9.81649	1.91622e-21	4.07092e-20	37.7598
ATP13A4	-0.258472	4.72989	-1.14558	0.252346	0.334867	-6.67516	-0.143299	4.72989	-0.742476	0.458039	0.538247	-7.08025
ATP13A5	0.558259	3.2974	2.33105	0.0200232	0.0358199	-4.62984	1.05751	3.2974	5.24197	2.08436e-07	7.84067e-07	6.09425
ATP1A1	0.0932861	13.6624	1.74979	0.0805766	0.123978	-5.80557	0.104694	13.6624	2.30043	0.0217059	0.0362785	-4.72562
ATP1A2	-1.46802	4.66463	-7.88836	1.12416e-14	1.43324e-13	22.4339	-1.3535	4.66463	-8.5668	6.33251e-17	7.88716e-16	27.505
ATP1A3	0.383186	4.31528	2.14138	0.0325751	0.0554762	-5.04986	0.558728	4.31528	3.67426	0.000256059	0.000607646	-0.684724
ATP1A4	-1.63829	3.59306	-8.93166	3.39908e-18	7.34294e-17	30.4018	-1.1821	3.59306	-7.42167	3.2377e-13	2.57771e-12	19.1183
ATP1B1	-0.572931	11.8301	-5.53046	4.45692e-08	2.17738e-07	7.6072	-0.285476	11.8301	-3.17933	0.00153876	0.00320331	-2.34917
ATP1B2	-0.459608	5.05766	-4.49242	8.18896e-06	2.76303e-05	2.59561	-0.595164	5.05766	-6.92992	9.29006e-12	6.14769e-11	15.8329
ATP1B3	0.547708	10.6068	9.34552	1.09871e-19	2.94439e-18	33.7828	0.291762	10.6068	5.62008	2.72031e-08	1.16089e-07	8.06216
ATP1B4	-0.015709	0.0902949	-0.46633	0.641119	0.71717	-7.22046	-0.0177454	0.0902949	-0.616225	0.537939	0.615452	-7.16573
ATP2A1	0.472585	2.99338	4.59343	5.1383e-06	1.79394e-05	3.04048	0.320005	2.99338	3.61854	0.000316786	0.000741035	-0.883718
ATP2A2	0.234326	12.4358	5.1068	4.18927e-07	1.76065e-06	5.44497	0.38282	12.4358	10.2584	3.7525e-23	9.55652e-22	41.6426
ATP2A3	-0.129629	10.3519	-1.09485	0.273944	0.358286	-6.73172	-0.597006	10.3519	-6.03886	2.4751e-09	1.20521e-08	10.3877
ATP2B1	-0.0893047	9.99966	-1.42738	0.1539	0.218983	-6.3145	0.114525	9.99966	2.14479	0.0323007	0.0520677	-5.06832
ATP2B2	0.679213	2.79592	4.29985	1.94228e-05	6.16484e-05	1.7734	0.295886	2.79592	2.17059	0.0302849	0.0490923	-5.01313
ATP2B3	0.468989	0.61655	5.0904	4.55468e-07	1.90485e-06	5.36448	0.333729	0.61655	4.21382	2.82678e-05	7.79341e-05	1.39286
ATP2B4	-0.0196893	11.5185	-0.274494	0.783783	0.840526	-7.2913	0.198479	11.5185	3.25987	0.00116656	0.00247933	-2.0942
ATP2C1	0.245537	11.4391	5.64664	2.34705e-08	1.20052e-07	8.22783	0.360748	11.4391	10.1479	1.015e-22	2.44806e-21	40.66
ATP2C2	0.445296	8.04515	3.37702	0.000771739	0.00183863	-1.68731	-0.128784	8.04515	-1.13451	0.256956	0.330087	-6.71376
ATP4A	0.146786	0.322581	2.60877	0.00927361	0.0178983	-3.95159	0.0529514	0.322581	1.09653	0.273212	0.34796	-6.75595
ATP4B	0.0973649	0.316093	2.06939	0.038862	0.0650269	-5.20007	0.0924171	0.316093	2.29905	0.021785	0.0363959	-4.72878
ATP5A1	0.0402272	13.0781	1.01844	0.308809	0.396251	-6.81211	0.0367452	13.0781	1.08822	0.276859	0.351841	-6.76498
ATP5B	0.25223	13.3483	6.93501	8.98215e-12	7.68544e-11	15.8868	0.192439	13.3483	6.14748	1.29757e-09	6.565e-09	11.0156
ATP5C1	0.386168	11.631	8.47139	1.33922e-16	2.27279e-15	26.7866	0.251768	11.631	6.33063	4.27123e-10	2.30554e-09	12.0971
ATP5D	-0.404662	9.53994	-4.80324	1.89649e-06	7.14574e-06	3.99434	-0.59614	9.53994	-8.54781	7.35419e-17	9.09338e-16	27.3578
ATP5E	0.218607	12.0787	4.01431	6.58067e-05	0.000190848	0.617374	-0.0478383	12.0787	-1.01701	0.309485	0.38678	-6.83962
ATP5EP2	0.268287	5.17199	3.92396	9.53689e-05	0.000269194	0.267412	-0.0583797	5.17199	-0.988974	0.323005	0.400794	-6.86763
ATP5F1	0.158443	11.3591	4.6773	3.46583e-06	1.24917e-05	3.41694	0.077882	11.3591	2.66248	0.0079282	0.0144233	-3.83719
ATP5G1	0.183154	9.71625	2.64486	0.00834889	0.0162886	-3.85794	-0.0641024	9.71625	-1.07841	0.281207	0.356526	-6.77556
ATP5G2	-0.293461	12.32	-6.2299	7.89668e-10	5.06381e-09	11.5208	-0.364691	12.32	-9.33705	1.18009e-19	2.02622e-18	33.6956
ATP5G3	0.285301	11.4016	6.63248	6.44228e-11	4.8388e-10	13.9628	0.130089	11.4016	3.46314	0.000565174	0.00126893	-1.42319
ATP5H	0.159307	11.1924	2.9473	0.00330819	0.00702156	-3.02373	-0.135053	11.1924	-2.92218	0.00358374	0.00695478	-3.12166
ATP5I	-0.0808531	10.3144	-1.28141	0.200456	0.274811	-6.51112	-0.349386	10.3144	-6.66404	5.26381e-11	3.16647e-10	14.1386
ATP5J	0.0845551	10.5135	1.80322	0.0717677	0.112108	-5.71134	-0.0518271	10.5135	-1.29137	0.196985	0.262523	-6.52438
ATP5J2	0.35208	10.5437	5.90085	5.54324e-09	3.10494e-08	9.62693	0.119443	10.5437	2.29563	0.0219807	0.0367049	-4.73655
ATP5L	0.0756048	11.1442	1.5437	0.123097	0.180271	-6.14272	-0.067964	11.1442	-1.62339	0.104939	0.150434	-6.04321
ATP5L2	0.0258719	0.369944	0.609649	0.542285	0.627994	-7.14361	-0.0206882	0.369944	-0.570187	0.568727	0.64353	-7.19296
ATP5O	0.0487926	11.3429	1.1072	0.268573	0.352227	-6.71819	-0.0390842	11.3429	-1.03726	0.299961	0.376646	-6.81892
ATP5S	-0.238739	6.79401	-5.27271	1.77445e-07	7.90654e-07	6.2727	-0.187475	6.79401	-4.82854	1.67735e-06	5.55441e-06	4.0884
ATP5SL	-0.12315	9.59519	-3.40852	0.000689151	0.00165961	-1.5824	-0.201115	9.59519	-6.65312	5.64545e-11	3.38314e-10	14.0702
ATP6AP1	0.0581812	12.4736	1.2288	0.219546	0.297208	-6.57684	-0.190788	12.4736	-4.78165	2.10512e-06	6.86777e-06	3.8706
ATP6AP1L	-0.895138	5.75452	-11.9415	3.84922e-30	3.83072e-28	57.5656	-0.527507	5.75452	-7.83751	1.63442e-14	1.53632e-13	22.0471
ATP6AP2	-0.109365	12.0296	-2.62459	0.00885738	0.0171786	-3.91068	-0.0800832	12.0296	-2.2451	0.0250616	0.0413179	-4.85017
ATP6V0A1	-0.122741	10.3391	-2.70416	0.00700787	0.0139011	-3.70135	-0.140008	10.3391	-3.62211	0.000312519	0.000731805	-0.871048
ATP6V0A2	0.140584	8.88286	3.48503	0.00052159	0.00128477	-1.3237	0.159518	8.88286	4.65499	3.85089e-06	1.2053e-05	3.29233
ATP6V0A4	1.80206	4.61054	7.70016	4.44749e-14	5.2251e-13	21.0845	0.753205	4.61054	3.65281	0.000278009	0.000656166	-0.761667
ATP6V0B	0.236747	11.3552	4.49386	8.1354e-06	2.74813e-05	2.60186	-0.103195	11.3552	-2.26795	0.023625	0.0391572	-4.7991
ATP6V0C	-0.0451345	11.5906	-0.829111	0.407314	0.497933	-6.9863	-0.292249	11.5906	-6.45361	1.99422e-10	1.12009e-09	12.8393
ATP6V0D1	0.540905	10.7046	13.5044	3.0376e-37	5.1466e-35	73.7597	0.0127992	10.7046	0.334222	0.738309	0.797475	-7.29935
ATP6V0D2	0.262597	4.031	1.65783	0.0977831	0.14726	-5.96118	0.00413202	4.031	0.0304544	0.975713	0.995922	-7.35459
ATP6V0E1	-0.125541	11.6984	-2.93085	0.00348638	0.00737228	-3.07139	-0.258509	11.6984	-7.26804	9.43152e-13	7.06193e-12	18.071
ATP6V0E2	-0.241607	10.2942	-3.00791	0.00272129	0.00587317	-2.84597	-0.328812	10.2942	-4.83441	1.63012e-06	5.40938e-06	4.11579
ATP6V1A	0.122689	11.0812	2.7705	0.00573984	0.0116002	-3.52211	0.224793	11.0812	6.05324	2.27352e-09	1.11187e-08	10.4702
ATP6V1B1	0.399087	7.42151	2.02479	0.0432539	0.0715061	-5.29059	-0.243217	7.42151	-1.44132	0.149925	0.20602	-6.32057
ATP6V1B2	0.0379682	10.9487	0.81043	0.417958	0.50846	-7.00156	0.115323	10.9487	2.89441	0.00391242	0.00753697	-3.20125
ATP6V1C1	0.120977	10.9218	2.01463	0.0443109	0.073071	-5.31094	0.168667	10.9218	3.30064	0.00101172	0.00217209	-1.96276
ATP6V1C2	0.917536	6.21088	8.53572	8.08814e-17	1.42208e-15	27.2825	0.709273	6.21088	7.64806	6.47718e-14	5.62663e-13	20.6959
ATP6V1D	-0.115425	10.2691	-2.95493	0.0032285	0.00686877	-3.00157	-0.196479	10.2691	-5.99088	3.28186e-09	1.57163e-08	10.1135
ATP6V1E1	0.0683778	11.1037	1.73307	0.0835071	0.12796	-5.83448	-0.129012	11.1037	-3.85557	0.000125686	0.000312666	-0.0169994
ATP6V1E2	0.381644	5.96374	4.84767	1.5281e-06	5.86439e-06	4.20144	0.214371	5.96374	3.15606	0.00166515	0.00343952	-2.42169
ATP6V1F	0.214433	10.7612	4.49974	7.9194e-06	2.68224e-05	2.62753	-0.0330102	10.7612	-0.799517	0.424252	0.505204	-7.03642
ATP6V1G1	-0.0197846	11.4898	-0.445612	0.65601	0.730837	-7.22988	-0.184505	11.4898	-4.9409	9.6577e-07	3.30649e-06	4.61831
ATP6V1G2	-0.827499	4.923	-7.74429	3.22931e-14	3.88294e-13	21.3985	-0.526821	4.923	-5.66367	2.13444e-08	9.23754e-08	8.29706
ATP6V1G3	0.012988	0.0838961	0.620978	0.534809	0.62102	-7.13666	-0.0257801	0.0838961	-1.4434	0.149338	0.205341	-6.31758
ATP6V1H	0.0617243	10.4398	1.15944	0.246657	0.328358	-6.65925	-0.0150057	10.4398	-0.329411	0.74194	0.800638	-7.30094
ATP7A	-0.218814	9.06266	-3.20438	0.00141264	0.00320537	-2.24545	-0.0273555	9.06266	-0.46536	0.641813	0.711656	-7.24707
ATP7B	-1.08255	8.65865	-8.80353	9.59708e-18	1.94609e-16	29.3799	-0.554172	8.65865	-5.09976	4.34261e-07	1.57058e-06	5.38699
ATP8A1	-0.0522907	7.76968	-0.470594	0.638072	0.714308	-7.21847	0.0766655	7.76968	0.807245	0.419789	0.500762	-7.03023
ATP8A2	-0.382931	3.69287	-2.3385	0.0196313	0.0351863	-4.61262	0.0586998	3.69287	0.417767	0.676241	0.741999	-7.26803
ATP8B1	-0.53088	10.7783	-6.1964	9.66968e-10	6.12413e-09	11.3237	-0.283111	10.7783	-3.80418	0.00015423	0.000379166	-0.209383
ATP8B2	-0.414741	9.53096	-5.12717	3.77486e-07	1.59828e-06	5.54524	-0.333145	9.53096	-4.80698	1.8625e-06	6.13286e-06	3.98799
ATP8B3	-0.709631	5.24835	-6.51945	1.31964e-10	9.43302e-10	13.2634	-0.514689	5.24835	-5.48593	5.68165e-08	2.32355e-07	7.34949
ATP8B4	-0.222501	5.9503	-2.5466	0.0110827	0.0210533	-4.10992	-0.0249907	5.9503	-0.333095	0.739159	0.798309	-7.29972
ATP8B5P	-0.267016	4.93724	-4.31231	1.83859e-05	5.8584e-05	1.82554	-0.368695	4.93724	-7.1124	2.73393e-12	1.9254e-11	17.0292
ATP9A	0.209711	11.3138	2.8853	0.00402616	0.0084096	-3.20194	0.339673	11.3138	5.54909	4.02447e-08	1.67626e-07	7.68307
ATP9B	-0.330015	8.68852	-7.02663	4.87428e-12	4.31467e-11	16.4844	-0.0894674	8.68852	-2.16303	0.0308638	0.0499241	-5.02936
ATPAF1	-0.0937461	10.2142	-2.46724	0.0138451	0.0257707	-4.30659	-0.0687999	10.2142	-2.11557	0.0347211	0.0555629	-5.13001
ATPAF2	-0.322522	8.2006	-5.95793	3.97901e-09	2.28115e-08	9.94879	-0.389849	8.2006	-8.63662	3.64532e-17	4.68544e-16	28.0484
ATPBD4	0.147873	6.73222	2.63203	0.00866755	0.016843	-3.89136	0.0448868	6.73222	0.930631	0.352353	0.431749	-6.92341
ATPIF1	-0.191438	10.4849	-3.38062	0.000761858	0.00181784	-1.67537	-0.282069	10.4849	-5.91848	5.00518e-09	2.34701e-08	9.70363
ATR	0.0575208	9.65278	1.19901	0.230914	0.3102	-6.61281	0.392366	9.65278	10.2203	5.2905e-23	1.31787e-21	41.3034
ATRIP	-0.439066	8.4913	-8.5707	6.14076e-17	1.10142e-15	27.5535	-0.361888	8.4913	-8.23331	8.42954e-16	9.19713e-15	24.9592
ATRN	0.0265909	10.9037	0.559464	0.576017	0.659459	-7.17285	0.108396	10.9037	2.68009	0.00752681	0.0137529	-3.79072
ATRNL1	-0.637478	5.09698	-2.67441	0.00765436	0.015051	-3.78034	-0.726738	5.09698	-3.57984	0.000366645	0.000849373	-1.02019
ATRX	-0.139941	10.8557	-2.31846	0.0207006	0.0368869	-4.6588	0.191045	10.8557	3.72348	0.000211691	0.000509016	-0.506523
ATXN1	-0.425918	9.97376	-6.44688	2.0798e-10	1.45027e-09	12.82	-0.0463538	9.97376	-0.79852	0.424829	0.505774	-7.03721
ATXN10	-0.0578228	11.1689	-1.42334	0.155066	0.220397	-6.32022	0.0168943	11.1689	0.485819	0.627242	0.69818	-7.23737
ATXN1L	0.60058	9.9456	11.4259	6.36307e-28	5.1561e-26	52.5128	0.368386	9.9456	7.86214	1.36378e-14	1.2914e-13	22.2248
ATXN2	-0.0877644	9.69101	-2.3759	0.0177643	0.0321918	-4.52538	0.0246816	9.69101	0.778831	0.436333	0.517156	-7.05269
ATXN2L	0.099994	11.3765	2.72542	0.0065765	0.0131297	-3.64438	0.131817	11.3765	4.23221	2.61033e-05	7.23265e-05	1.46845
ATXN3	-0.0289611	8.70969	-0.75268	0.451886	0.541444	-7.04652	-0.0226658	8.70969	-0.688964	0.491066	0.57097	-7.11842
ATXN3L	0.00616572	0.0230077	0.410991	0.6812	0.752519	-7.24466	0.0135552	0.0230077	1.05757	0.290604	0.366716	-6.79773
ATXN7	-0.185954	9.28519	-3.64745	0.000283773	0.000737998	-0.756113	0.171661	9.28519	3.94431	8.77769e-05	0.000223987	0.321083
ATXN7L1	-0.069634	7.64531	-1.36366	0.173098	0.242281	-6.40293	0.101716	7.64531	2.3356	0.0197829	0.0333226	-4.64491
ATXN7L2	0.260954	6.29215	3.66173	0.000268674	0.000701936	-0.704987	0.207749	6.29215	3.40554	0.000696595	0.00153674	-1.6173
ATXN7L3	-0.0635881	10.4521	-1.94873	0.0517121	0.0838129	-5.44046	-0.0276225	10.4521	-0.988227	0.32337	0.401053	-6.86837
ATXN7L3B	0.136358	11.5877	2.85926	0.00436789	0.00904323	-3.27568	0.122654	11.5877	3.01005	0.00270245	0.0053711	-2.86484
ATXN8OS	-0.188159	0.189956	-2.61599	0.00908164	0.017581	-3.93296	-0.15542	0.189956	-2.52659	0.0117286	0.0206463	-4.18558
AUH	-0.287612	7.82324	-6.67013	5.06184e-11	3.86635e-10	14.1981	-0.165853	7.82324	-4.42573	1.10854e-05	3.24608e-05	2.28289
AUP1	0.178866	11.2315	4.01834	6.47154e-05	0.000187922	0.633165	-0.0606657	11.2315	-1.57941	0.114677	0.162654	-6.11321
AURKA	1.21992	8.51548	12.6632	2.36079e-33	3.04393e-31	64.887	1.26677	8.51548	16.2557	6.46768e-51	1.5785e-48	104.972
AURKAIP1	0.104094	10.1094	1.30826	0.191199	0.263953	-6.47655	-0.402565	10.1094	-6.05819	2.20797e-09	1.08136e-08	10.4987
AURKAPS1	0.68085	3.47412	9.53028	2.28475e-20	6.65335e-19	35.331	0.577199	3.47412	9.44021	4.92703e-20	8.79104e-19	34.5568
AURKB	1.3154	7.21885	11.1534	8.90041e-27	6.10592e-25	49.9042	1.33206	7.21885	13.6911	3.96872e-38	3.64855e-36	75.7701
AURKC	-0.289852	3.45486	-2.9086	0.00374119	0.00786325	-3.13541	-0.146287	3.45486	-1.71052	0.0875962	0.128062	-5.89891
AUTS2	-0.113203	10.4341	-1.33981	0.180725	0.251463	-6.43499	-0.00381932	10.4341	-0.052807	0.9579	0.981797	-7.35366
AVEN	0.436835	7.45445	8.27572	6.09282e-16	9.41288e-15	25.2971	0.167009	7.45445	3.5687	0.00038231	0.000881932	-1.05922
AVIL	0.0954321	5.14986	1.01496	0.310464	0.397901	-6.81563	0.100952	5.14986	1.25628	0.209417	0.276753	-6.56887
AVL9	0.166715	8.64029	2.41536	0.0159651	0.0292624	-4.43185	0.440136	8.64029	7.72777	3.64113e-14	3.24834e-13	21.261
AVP	0.00496008	0.0207364	0.501221	0.616367	0.694943	-7.20364	0.00446638	0.0207364	0.527948	0.597696	0.670651	-7.21608
AVPI1	0.0275681	7.2605	0.411796	0.68061	0.751991	-7.24433	-0.24339	7.2605	-4.30576	1.89239e-05	5.36151e-05	1.77395
AVPR1A	-0.315588	4.66121	-2.57647	0.0101775	0.0194604	-4.03431	0.257743	4.66121	2.46023	0.0141165	0.0244893	-4.34922
AVPR1B	0.0973665	0.165789	3.20632	0.00140326	0.00318726	-2.23932	0.08053	0.165789	3.1004	0.00200721	0.0040884	-2.59302
AVPR2	-0.868674	3.43078	-6.49052	1.58283e-10	1.11741e-09	13.0862	-1.05485	3.43078	-9.50298	2.88586e-20	5.31086e-19	35.0843
AWAT1	-0.151999	0.35008	-2.13496	0.0330981	0.0562826	-5.06347	-0.178414	0.35008	-2.93929	0.0033939	0.00661958	-3.07222
AWAT2	0.3877	0.712609	3.95185	8.51132e-05	0.000242228	0.374639	0.419508	0.712609	5.03414	6.05749e-07	2.1437e-06	5.06672
AXIN1	-0.0724992	9.87577	-1.38889	0.165292	0.232817	-6.36839	-0.105058	9.87577	-2.35994	0.0185413	0.0313885	-4.58837
AXIN2	-0.730888	7.55765	-8.11281	2.10474e-15	2.99856e-14	24.0791	-0.448778	7.55765	-5.70287	1.71365e-08	7.5212e-08	8.50981
AXL	-0.221033	10.0382	-3.03237	0.00251266	0.00545447	-2.77321	-0.185039	10.0382	-2.96847	0.00309124	0.00607026	-2.98729
AZGP1	-1.37414	13.5953	-7.83135	1.70998e-14	2.12462e-13	22.0223	-1.26077	13.5953	-8.4585	1.48107e-16	1.77046e-15	26.6691
AZI1	0.120624	8.35935	1.40016	0.161893	0.228737	-6.35277	-0.150444	8.35935	-2.04568	0.0411475	0.064765	-5.27418
AZI2	-0.0673899	9.83305	-1.96323	0.0500004	0.0813732	-5.41233	0.00575126	9.83305	0.195461	0.845087	0.889536	-7.336
AZIN1	0.101696	12.275	1.63675	0.102115	0.152934	-5.99567	0.385039	12.275	7.51043	1.73096e-13	1.42402e-12	19.7321
AZU1	-0.972717	2.31743	-5.91775	5.02624e-09	2.83787e-08	9.72196	-1.12027	2.31743	-8.13275	1.8104e-15	1.89459e-14	24.208
B2M	0.25735	15.2261	3.42214	0.000656076	0.00158564	-1.53678	0.106887	15.2261	1.65233	0.0988995	0.142835	-5.99612
B3GALNT1	0.196296	9.16508	3.18023	0.00153406	0.00345716	-2.32127	0.206842	9.16508	3.93381	9.16207e-05	0.000233157	0.280679
B3GALNT2	0.141369	9.78714	2.8022	0.00521057	0.0106259	-3.43498	0.399091	9.78714	9.79113	2.39201e-21	5.0333e-20	37.5409
B3GALT1	-0.174148	1.05464	-1.93901	0.0528863	0.0855132	-5.45919	-0.0119602	1.05464	-0.155362	0.876579	0.916501	-7.34301
B3GALT2	-0.198672	2.38256	-2.12574	0.0338614	0.0574567	-5.08293	0.00384763	2.38256	0.0480042	0.961726	0.984931	-7.3539
B3GALT4	0.0788052	7.65752	1.09439	0.274146	0.358504	-6.73222	-0.536875	7.65752	-9.20736	3.5013e-19	5.7241e-18	32.6236
B3GALT5	-0.0674843	4.39814	-0.326595	0.744068	0.807055	-7.27569	0.743989	4.39814	4.26341	2.27869e-05	6.36709e-05	1.59745
B3GALT6	-0.128454	9.20789	-2.3762	0.0177499	0.0321742	-4.52467	-0.301969	9.20789	-6.70669	4.00063e-11	2.44025e-10	14.4064
B3GALTL	-0.134802	7.90818	-2.60818	0.0092894	0.0179189	-3.9531	0.0154121	7.90818	0.347196	0.728545	0.788424	-7.29494
B3GAT1	0.420257	3.24074	2.57012	0.0103643	0.0197913	-4.05046	0.444804	3.24074	3.18945	0.00148659	0.00310226	-2.31746
B3GAT2	0.0569516	2.77769	0.692722	0.488705	0.577611	-7.0897	0.155672	2.77769	2.2215	0.0266242	0.0436728	-4.90237
B3GAT3	0.0795343	9.46557	1.19693	0.231723	0.311144	-6.61529	-0.213727	9.46557	-3.79544	0.000159656	0.000391152	-0.241862
B3GNT1	-0.354409	8.83391	-6.96633	7.29397e-12	6.33839e-11	16.0903	-0.35988	8.83391	-8.38972	2.52902e-16	2.92923e-15	26.1429
B3GNT2	0.0274814	9.86163	0.559647	0.575892	0.659426	-7.17275	0.100641	9.86163	2.40622	0.0163672	0.0280485	-4.47922
B3GNT3	1.26287	5.16451	6.43556	2.23179e-10	1.54888e-09	12.7513	0.950205	5.16451	5.62767	2.60813e-08	1.11813e-07	8.10294
B3GNT4	0.933126	2.55482	7.85648	1.42175e-14	1.78927e-13	22.2034	0.892457	2.55482	8.88415	5.00168e-18	7.14561e-17	30.0038
B3GNT5	0.897334	7.11332	7.50037	1.85894e-13	1.99321e-12	19.6823	0.915154	7.11332	9.09708	8.74687e-19	1.36261e-17	31.7214
B3GNT6	-0.0978243	0.314282	-1.48833	0.137097	0.198252	-6.22615	0.00464663	0.314282	0.0825637	0.934221	0.964034	-7.35165
B3GNT7	0.837161	6.53309	7.95672	6.7758e-15	8.93316e-14	22.9309	0.501445	6.53309	5.45489	6.7224e-08	2.72148e-07	7.18687
B3GNT8	-0.334156	6.04407	-3.48608	0.000519574	0.00128011	-1.3201	-0.642319	6.04407	-8.11771	2.02832e-15	2.11186e-14	24.0963
B3GNT9	0.167179	8.28115	2.44113	0.0148789	0.0274877	-4.36997	-0.190191	8.28115	-3.25859	0.00117174	0.00248956	-2.09829
B3GNTL1	0.0999859	6.23213	1.39306	0.164026	0.231383	-6.36262	-0.0672191	6.23213	-1.09486	0.273939	0.348843	-6.75776
B4GALNT1	0.685198	5.38722	5.35426	1.15317e-07	5.28885e-07	6.68857	0.507282	5.38722	4.61378	4.67265e-06	1.44377e-05	3.10737
B4GALNT2	0.37624	2.26154	1.93907	0.0528788	0.0855078	-5.45908	0.469284	2.26154	2.83721	0.00467763	0.00888584	-3.36292
B4GALNT3	-0.5131	7.75896	-3.35152	0.000845231	0.00200278	-1.77153	-0.290775	7.75896	-2.21197	0.0272786	0.0446677	-4.92329
B4GALNT4	-0.218466	8.81603	-2.00198	0.0456581	0.0750511	-5.33614	-0.31118	8.81603	-3.3518	0.00084439	0.0018363	-1.79558
B4GALT1	-0.164662	12.5346	-2.50069	0.0126143	0.0236948	-4.22446	0.105469	12.5346	1.86995	0.0618931	0.0937819	-5.61551
B4GALT2	0.275913	10.1136	5.19395	2.67576e-07	1.15852e-06	5.87671	0.0639535	10.1136	1.38455	0.166614	0.226367	-6.40035
B4GALT3	0.151908	10.5987	2.79519	0.00532364	0.0108371	-3.45433	0.0665096	10.5987	1.4258	0.154356	0.2115	-6.3427
B4GALT4	0.255004	9.02257	5.80988	9.34904e-09	5.07452e-08	9.11983	0.128916	9.02257	3.38475	0.000750671	0.00164664	-1.68661
B4GALT5	0.244106	10.5933	3.87413	0.000116661	0.000324601	0.0776752	0.581269	10.5933	11.6318	8.42634e-29	3.74725e-27	54.5008
B4GALT6	0.224228	5.76377	2.53158	0.0115644	0.0219014	-4.14761	0.206411	5.76377	2.72769	0.00653183	0.0120682	-3.66364
B4GALT7	-0.152582	8.91772	-2.95338	0.00324449	0.0068985	-3.00606	-0.422567	8.91772	-10.163	8.86698e-23	2.1615e-21	40.7934
B9D1	-0.260889	7.21215	-3.42416	0.000651278	0.0015747	-1.52997	-0.301069	7.21215	-4.65284	3.88995e-06	1.21641e-05	3.28267
B9D2	-0.421903	6.44097	-6.86603	1.41674e-11	1.17257e-10	15.4415	-0.533233	6.44097	-10.564	2.29405e-24	6.75724e-23	44.4033
BAALC	-0.0933547	5.18671	-0.653581	0.513588	0.601387	-7.11596	0.0474088	5.18671	0.388146	0.698022	0.761299	-7.27993
BAAT	0.136104	0.777409	2.11548	0.0347283	0.0587818	-5.10449	0.158004	0.777409	2.88	0.00409371	0.00786037	-3.2423
BACE1	0.0774487	9.71166	1.39775	0.162614	0.229644	-6.35611	0.0334885	9.71166	0.706211	0.480283	0.560212	-7.10643
BACE2	0.182463	10.0616	1.76793	0.0774915	0.119861	-5.77389	0.258196	10.0616	2.93714	0.00341722	0.0066605	-3.07845
BACH1	-0.0162876	9.4945	-0.242324	0.808598	0.861683	-7.29959	0.306911	9.4945	5.44852	6.95784e-08	2.81236e-07	7.15359
BACH2	-0.115265	6.34629	-1.03538	0.300835	0.388132	-6.79479	0.113259	6.34629	1.19025	0.234338	0.304794	-6.64926
BAD	-0.292984	9.50556	-4.57756	5.5321e-06	1.91934e-05	2.96994	-0.502921	9.50556	-9.62037	1.05341e-20	2.04507e-19	36.0783
BAG1	-0.407862	10.6353	-5.87562	6.41231e-09	3.5674e-08	9.48559	-0.48212	10.6353	-8.30539	4.85105e-16	5.47037e-15	25.5024
BAG2	0.365102	7.12351	4.02922	6.1855e-05	0.000180408	0.675861	0.392131	7.12351	5.09465	4.45728e-07	1.60878e-06	5.3619
BAG3	-0.33885	10.6025	-5.3991	9.07643e-08	4.23381e-07	6.91976	-0.328773	10.6025	-6.16294	1.18266e-09	6.02378e-09	11.1058
BAG4	-0.0622598	7.73859	-0.66585	0.505718	0.593913	-7.10789	0.338062	7.73859	4.28048	2.1147e-05	5.93884e-05	1.6684
BAG5	0.0560588	10.3277	1.53131	0.126128	0.184184	-6.16165	0.0966043	10.3277	3.1019	0.00199716	0.00407198	-2.58842
BAGE	0.0578543	0.207908	0.806377	0.420289	0.510962	-7.00482	0.00220349	0.207908	0.0359067	0.971367	0.992523	-7.35441
BAGE2	-0.155061	2.1165	-1.40183	0.161392	0.228092	-6.35043	0.364767	2.1165	3.89184	0.000108626	0.000272844	0.120282
BAHCC1	0.133048	8.41308	1.26443	0.20648	0.281847	-6.53263	-0.0207337	8.41308	-0.230228	0.81798	0.86671	-7.32862
BAHD1	0.0494008	9.63563	1.1524	0.249533	0.3318	-6.66735	-0.116646	9.63563	-3.20217	0.00142338	0.00298006	-2.2775
BAI1	-0.647925	4.15944	-4.22646	2.67615e-05	8.30765e-05	1.46907	-0.560641	4.15944	-4.27881	2.13031e-05	5.97856e-05	1.66141
BAI2	-1.11469	8.57414	-7.47261	2.26195e-13	2.39526e-12	19.49	-1.03845	8.57414	-8.20178	1.07212e-15	1.155e-14	24.7229
BAI3	-0.476866	1.7219	-4.72808	2.72242e-06	9.98075e-06	3.64801	-0.424834	1.7219	-4.93329	1.0029e-06	3.42501e-06	4.58208
BAIAP2	-0.0623675	10.2072	-0.939032	0.348026	0.438234	-6.8895	-0.391099	10.2072	-7.11922	2.61037e-12	1.84217e-11	17.0745
BAIAP2L1	0.210213	9.61017	3.04573	0.00240505	0.00524141	-2.73324	0.171335	9.61017	2.90189	0.00382135	0.00737401	-3.1799
BAIAP2L2	1.04959	3.32223	7.61512	8.20618e-14	9.31534e-13	20.4838	0.599504	3.32223	4.97878	7.99757e-07	2.77378e-06	4.79956
BAIAP3	-1.51939	7.45642	-8.67748	2.63417e-17	4.96351e-16	28.3862	-1.20247	7.45642	-7.97373	5.97081e-15	5.86806e-14	23.0357
BAK1	0.409497	8.79491	8.10997	2.15037e-15	3.0572e-14	24.058	0.245849	8.79491	5.56878	3.61189e-08	1.51581e-07	7.78773
BAMBI	-0.013756	9.87123	-0.0817939	0.934833	0.964569	-7.32553	0.20051	9.87123	1.39637	0.16303	0.222049	-6.38401
BANF1	0.19596	11.277	3.70598	0.000226563	0.000600333	-0.54544	-0.00298384	11.277	-0.0653893	0.947882	0.974501	-7.35292
BANF2	0.0628491	0.0609978	3.09343	0.00205428	0.00452993	-2.5891	0.036008	0.0609978	2.06555	0.039225	0.0620124	-5.23367
BANK1	-0.0462028	4.50726	-0.280944	0.778834	0.836312	-7.28952	0.281514	4.50726	2.00763	0.0450525	0.0703229	-5.35065
BANP	0.420743	7.9349	9.64921	8.21237e-21	2.57434e-19	36.3401	0.0551242	7.9349	1.39409	0.163716	0.22282	-6.38717
BAP1	-0.0215489	10.6077	-0.637347	0.524099	0.611216	-7.1264	-0.122518	10.6077	-4.29057	2.02313e-05	5.70513e-05	1.71046
BARD1	0.0937969	6.80347	0.783018	0.433872	0.524056	-7.02331	0.923427	6.80347	9.5627	1.73022e-20	3.27225e-19	35.5888
BARHL1	-0.0251277	0.119182	-0.895199	0.370977	0.46166	-6.92954	-0.0286548	0.119182	-1.19457	0.232646	0.30292	-6.64414
BARHL2	0.179716	0.136693	3.72324	0.000211888	0.000564732	-0.482709	0.142173	0.136693	3.44044	0.000613926	0.00136999	-1.50005
BARX1	0.821307	2.45191	4.62562	4.42085e-06	1.56478e-05	3.1842	0.522914	2.45191	3.42234	0.000655595	0.00145364	-1.56102
BARX2	0.229347	7.83856	1.33553	0.182119	0.25311	-6.44068	0.07777	7.83856	0.529153	0.596861	0.669855	-7.21544
BASE	-0.151155	0.433996	-1.46735	0.142712	0.205287	-6.25697	-0.0890153	0.433996	-1.00994	0.31286	0.390376	-6.84676
BASP1	-0.0128766	9.20542	-0.145574	0.884298	0.924807	-7.3183	-0.158101	9.20542	-2.09688	0.0363492	0.0578837	-5.16903
BAT1	-0.0154963	12.3582	-0.434015	0.664407	0.737906	-7.23496	-0.0397039	12.3582	-1.30201	0.193324	0.258265	-6.51065
BAT2	0.154066	12.684	4.00298	6.89677e-05	0.000199479	0.573079	0.207054	12.684	6.39695	2.83685e-10	1.56298e-09	12.4958
BAT2L1	-0.122486	12.2582	-2.5046	0.0124768	0.023471	-4.21478	0.146559	12.2582	3.51985	0.000458687	0.00104542	-1.22897
BAT2L2	0.0452342	12.4222	0.895919	0.370593	0.461238	-6.9289	0.39639	12.4222	9.7606	3.12252e-21	6.49237e-20	37.278
BAT3	0.211892	12.0406	6.2316	7.8159e-10	5.01671e-09	11.5308	0.0557365	12.0406	1.87254	0.0615335	0.0933061	-5.6107
BAT4	0.0316104	8.49366	0.603438	0.546405	0.631776	-7.14736	-0.284664	8.49366	-6.53868	1.169e-10	6.74158e-10	13.3601
BAT5	0.0213985	10.0985	0.532868	0.594288	0.675472	-7.18733	-0.126193	10.0985	-3.70949	0.000223501	0.000535343	-0.557394
BATF	-0.437419	7.68271	-4.14811	3.7484e-05	0.00011356	1.14965	-0.861986	7.68271	-10.0898	1.70774e-22	4.01957e-21	40.1463
BATF2	0.891009	6.37531	6.40818	2.64607e-10	1.81307e-09	12.5854	0.504723	6.37531	4.18012	3.26856e-05	8.9098e-05	1.25514
BATF3	0.214303	4.45351	2.23955	0.0254216	0.0443888	-4.83685	0.00923162	4.45351	0.112455	0.910494	0.945307	-7.34874
BAX	0.133086	9.25651	2.28053	0.0228647	0.0403468	-4.74514	-0.14181	9.25651	-2.84791	0.00452496	0.00862942	-3.33293
BAZ1A	0.209207	10.3108	4.13632	3.94154e-05	0.000118744	1.10206	0.410144	10.3108	9.99895	3.83566e-22	8.6507e-21	39.3475
BAZ1B	0.265365	11.3553	6.51004	1.40021e-10	9.97765e-10	13.2057	0.409821	11.3553	12.6213	3.65465e-33	2.34871e-31	64.4453
BAZ2A	-0.123715	11.4217	-2.70504	0.00698953	0.0138688	-3.699	0.051204	11.4217	1.3045	0.192476	0.257199	-6.50743
BAZ2B	-0.250844	9.47736	-4.10628	4.47713e-05	0.000133642	0.981456	-0.0248465	9.47736	-0.470387	0.638219	0.708093	-7.24473
BBC3	-0.567713	7.61687	-5.92848	4.72293e-09	2.67546e-08	9.78238	-0.859051	7.61687	-11.0792	1.81041e-26	6.55745e-25	49.1893
BBOX1	0.736916	4.7239	3.19825	0.00144259	0.00326826	-2.26475	0.863753	4.7239	4.41207	1.17886e-05	3.43879e-05	2.2243
BBS1	-0.709339	9.7456	-12.1671	3.92894e-31	4.21713e-29	59.8239	-0.415454	9.7456	-7.91835	9.00676e-15	8.69749e-14	22.6321
BBS10	-0.167474	8.44334	-3.08411	0.00211889	0.00466087	-2.61744	-0.0216317	8.44334	-0.462991	0.64351	0.712959	-7.24817
BBS12	-0.300281	6.94707	-5.34464	1.21367e-07	5.54275e-07	6.63921	-0.118217	6.94707	-2.42385	0.0156	0.0268594	-4.43709
BBS2	0.185418	9.37576	4.08151	4.97008e-05	0.000147242	0.88264	0.0347111	9.37576	0.884116	0.376926	0.45724	-6.96546
BBS4	-0.473056	8.70943	-8.00704	4.6575e-15	6.27355e-14	23.299	-0.42532	8.70943	-8.45996	1.46423e-16	1.75237e-15	26.6804
BBS5	-0.694671	7.70425	-12.6563	2.53924e-33	3.23335e-31	64.8148	-0.515123	7.70425	-10.6895	7.16475e-25	2.20547e-23	45.5533
BBS7	0.169225	7.7506	3.63229	0.000300653	0.000778243	-0.810117	0.360204	7.7506	9.50247	2.89841e-20	5.32917e-19	35.08
BBS9	-0.24363	8.0282	-5.01965	6.51618e-07	2.64793e-06	5.01998	0.00683868	8.0282	0.162025	0.871331	0.911851	-7.34196
BBX	-0.124347	10.5379	-1.97836	0.0482646	0.0788927	-5.38274	0.229901	10.5379	4.32126	1.76733e-05	5.03083e-05	1.83895
BCAM	-0.809384	12.3083	-7.30724	7.19219e-13	7.06503e-12	18.3569	-1.24037	12.3083	-14.3124	4.05847e-41	4.54659e-39	82.5956
BCAN	-0.0647291	3.42172	-0.419501	0.674974	0.747133	-7.24114	-0.0559786	3.42172	-0.424338	0.671445	0.737374	-7.26527
BCAP29	-0.16667	10.1578	-3.58529	0.000359216	0.000915841	-0.976289	-0.0736759	10.1578	-1.84185	0.0659044	0.0991856	-5.66727
BCAP31	0.337885	12.3774	7.19955	1.5101e-12	1.42798e-11	17.6307	-0.0295122	12.3774	-0.710878	0.477388	0.557374	-7.10313
BCAR1	0.435677	10.009	7.39687	3.85236e-13	3.95282e-12	18.9683	-0.160539	10.009	-3.09464	0.00204608	0.00416261	-2.61058
BCAR3	-0.324726	9.36055	-3.70572	0.00022679	0.000600778	-0.546377	-0.434839	9.36055	-5.88548	6.05786e-09	2.81041e-08	9.51833
BCAR4	0.216409	0.649906	1.84248	0.0658114	0.103809	-5.64029	0.00291336	0.649906	0.0289446	0.976917	0.996825	-7.35463
BCAS1	-1.25806	8.19998	-5.76406	1.2133e-08	6.47732e-08	8.8671	-1.66697	8.19998	-9.23392	2.80497e-19	4.63001e-18	32.8422
BCAS2	0.151177	9.501	4.13586	3.94924e-05	0.000118924	1.10022	0.0936217	9.501	2.9792	0.00298628	0.00588049	-2.95584
BCAS3	0.010982	8.98746	0.1835	0.854457	0.900132	-7.31208	-0.292195	8.98746	-5.84302	7.73437e-09	3.53855e-08	9.28122
BCAS4	-0.102911	9.8223	-1.68802	0.091836	0.139255	-5.91101	-0.26789	9.8223	-5.22494	2.27789e-07	8.54043e-07	6.00863
BCAT1	0.455544	8.40171	4.27469	2.16906e-05	6.82547e-05	1.6685	0.530241	8.40171	5.88317	6.13913e-09	2.84747e-08	9.50539
BCAT2	-0.264555	9.4897	-3.75601	0.000186453	0.000501833	-0.362829	-0.542662	9.4897	-9.45844	4.21922e-20	7.58756e-19	34.7097
BCCIP	-0.163713	10.3156	-3.94505	8.75141e-05	0.000248408	0.348414	-0.0145302	10.3156	-0.405273	0.685396	0.749963	-7.27315
BCDIN3D	-0.255357	7.93238	-5.91516	5.1023e-09	2.87764e-08	9.70738	-0.21167	7.93238	-5.72677	1.49806e-08	6.61748e-08	8.64012
BCHE	-0.205325	3.75921	-1.33179	0.183347	0.254601	-6.44565	-0.4313	3.75921	-3.29241	0.00104134	0.00223032	-1.98941
BCKDHA	-0.101943	9.91606	-2.04773	0.0409457	0.0681187	-5.24429	-0.255542	9.91606	-6.1399	1.35777e-09	6.84089e-09	10.9715
BCKDHB	-0.346549	8.54862	-6.20326	9.27749e-10	5.88915e-09	11.364	-0.124931	8.54862	-2.56056	0.0106512	0.0189237	-4.10017
BCKDK	-0.16548	10.3643	-3.64698	0.000284276	0.000739211	-0.757767	-0.192776	10.3643	-5.00873	6.8837e-07	2.41483e-06	4.94375
BCL10	-0.0806544	8.89432	-2.08319	0.037583	0.0630515	-5.17168	0.0408124	8.89432	1.23058	0.218878	0.287384	-6.60067
BCL11A	1.21212	5.2154	6.03959	2.46446e-09	1.45434e-08	10.4141	1.19537	5.2154	7.02507	4.92573e-12	3.37283e-11	16.4533
BCL11B	0.333421	6.23704	2.26227	0.023975	0.042114	-4.78621	0.662523	6.23704	5.34123	1.23582e-07	4.80658e-07	6.59865
BCL2	-1.18641	10.2767	-9.87163	1.18114e-21	4.18212e-20	38.253	-0.818156	10.2767	-7.7823	2.44843e-14	2.23886e-13	21.6504
BCL2A1	0.657601	5.65794	4.94929	9.26345e-07	3.67771e-06	4.6819	0.707406	5.65794	6.28946	5.4965e-10	2.92003e-09	11.8515
BCL2L1	-0.176394	11.3478	-4.22725	2.66705e-05	8.28316e-05	1.4723	-0.278624	11.3478	-8.05242	3.31584e-15	3.36456e-14	23.6134
BCL2L10	0.507881	1.69083	4.96612	8.51932e-07	3.40524e-06	4.76234	0.26521	1.69083	3.00145	0.00277892	0.00550814	-2.89028
BCL2L11	-0.200792	10.0363	-3.74261	0.000196485	0.000526417	-0.411974	0.138182	10.0363	3.0024	0.00277036	0.00549276	-2.88747
BCL2L12	0.105737	8.0599	1.43028	0.153067	0.21796	-6.31038	0.000488411	8.0599	0.00771657	0.993845	1	-7.35502
BCL2L13	0.020997	10.2673	0.510566	0.60981	0.689533	-7.19892	0.010578	10.2673	0.300819	0.763638	0.819652	-7.30993
BCL2L14	0.10675	3.90436	0.680714	0.496269	0.58468	-7.09792	0.56615	3.90436	4.27398	2.17586e-05	6.09889e-05	1.64131
BCL2L15	-0.453908	3.1535	-4.58605	5.31791e-06	1.85097e-05	3.00766	-0.0999053	3.1535	-1.16501	0.244398	0.316213	-6.67885
BCL2L2	-0.16868	9.8873	-3.84595	0.000130619	0.000360504	-0.0286241	-0.10499	9.8873	-2.78663	0.00546471	0.0102547	-3.50324
BCL3	-0.130726	10.1156	-1.95574	0.0508783	0.0826182	-5.42688	-0.273931	10.1156	-4.85782	1.45418e-06	4.85777e-06	4.22537
BCL6	-0.283914	10.0163	-4.13132	4.02622e-05	0.000120951	1.08194	-0.172311	10.0163	-2.91581	0.00365685	0.00708592	-3.13999
BCL6B	-0.40601	8.0704	-5.68363	1.90899e-08	9.90037e-08	8.42791	-0.395585	8.0704	-6.52059	1.31027e-10	7.52224e-10	13.2488
BCL7A	-0.0251446	8.99601	-0.503802	0.614553	0.693431	-7.20234	0.0861543	8.99601	2.02439	0.0432956	0.0678595	-5.31714
BCL7B	0.0926661	9.83476	2.63534	0.00858441	0.0166909	-3.88277	-0.0643281	9.83476	-2.13633	0.0329855	0.0530714	-5.08625
BCL7C	-0.0675031	9.49712	-0.959496	0.337628	0.427224	-6.87016	-0.395596	9.49712	-6.77724	2.53282e-11	1.58599e-10	14.8528
BCL8	-0.434112	1.72065	-3.73554	0.000201981	0.000540132	-0.437834	-0.388345	1.72065	-3.91219	0.000100036	0.000253065	0.197875
BCL9	-0.332231	10.3451	-5.75103	1.30622e-08	6.94472e-08	8.79557	-0.0614817	10.3451	-1.21869	0.223358	0.292405	-6.61517
BCL9L	0.0584607	10.9962	1.29862	0.194486	0.267792	-6.48904	0.0410863	10.9962	1.06711	0.286276	0.362124	-6.78763
BCLAF1	-0.0318268	11.8291	-0.798892	0.424614	0.514967	-7.0108	0.209944	11.8291	6.32861	4.32469e-10	2.33317e-09	12.085
BCMO1	0.841176	1.84119	7.69659	4.56386e-14	5.34956e-13	21.0592	0.353058	1.84119	3.66678	0.000263521	0.000624199	-0.711603
BCO2	-0.424481	3.66255	-3.86186	0.000122557	0.000340038	0.0312895	-0.0410516	3.66255	-0.432485	0.665517	0.731907	-7.26179
BCOR	-0.169891	10.1179	-2.664	0.0078928	0.0154754	-3.80777	-0.000373009	10.1179	-0.00680817	0.99457	1	-7.35503
BCORL1	-0.0649323	8.7535	-1.12289	0.261856	0.344917	-6.70078	-0.0782799	8.7535	-1.58473	0.113463	0.161099	-6.10485
BCORL2	-0.0187153	0.0189002	-1.17412	0.240731	0.321476	-6.64221	0.00218582	0.0189002	0.160248	0.87273	0.913213	-7.34224
BCR	0.211481	10.5833	4.76012	2.33496e-06	8.66408e-06	3.79504	0.0701139	10.5833	1.82194	0.0688749	0.103187	-5.70348
BCS1L	0.148534	8.36854	3.29231	0.0010417	0.00242956	-1.96471	-0.00167082	8.36854	-0.0429982	0.965715	0.98793	-7.35413
BCYRN1	-0.00898589	0.00682582	-1.1018	0.270912	0.35484	-6.72412	-0.0111791	0.00682582	-1.60494	0.108942	0.155422	-6.07281
BDH1	-0.0512062	9.05789	-0.686536	0.492594	0.581081	-7.09395	-0.196306	9.05789	-3.09768	0.0020255	0.00412278	-2.60133
BDH2	-0.20449	9.00307	-3.24148	0.00124333	0.00285372	-2.12791	-0.324385	9.00307	-6.12336	1.49885e-09	7.50559e-09	10.8753
BDKRB1	0.0451068	3.55801	0.408637	0.682926	0.753981	-7.24562	-0.191747	3.55801	-2.03735	0.0419767	0.0659638	-5.29104
BDKRB2	-0.272112	7.94221	-3.01825	0.0026312	0.00569131	-2.81527	-0.297103	7.94221	-3.86985	0.000118687	0.00029619	0.0369077
BDNF	-0.46223	2.80155	-3.21508	0.00136174	0.00309949	-2.21169	-0.112621	2.80155	-0.910315	0.362958	0.442733	-6.94204
BDNFOS	-0.646507	5.7054	-8.26769	6.47938e-16	9.95755e-15	25.2367	-0.30401	5.7054	-4.40519	1.21592e-05	3.53885e-05	2.19482
BDP1	-0.244159	9.78377	-3.6662	0.000264113	0.0006909	-0.688972	0.2847	9.78377	5.04042	5.86849e-07	2.08005e-06	5.09721
BEAN	-0.256899	4.64317	-2.39513	0.0168663	0.030752	-4.47999	-0.372865	4.64317	-4.09659	4.66413e-05	0.000123747	0.918366
BECN1	-0.332512	10.7782	-7.6669	5.65541e-14	6.54667e-13	20.8489	-0.275241	10.7782	-7.40433	3.65623e-13	2.88627e-12	18.9992
BEGAIN	-0.444813	4.00045	-3.49518	0.000502458	0.00124092	-1.28894	-0.573152	4.00045	-5.32484	1.34802e-07	5.21232e-07	6.51475
BEND2	0.0298258	0.0596195	1.6468	0.100032	0.150238	-5.97929	0.0192794	0.0596195	1.24412	0.213858	0.281802	-6.584
BEND3	0.501679	7.32988	6.46875	1.81417e-10	1.27284e-09	12.9532	0.828313	7.32988	13.6066	9.99347e-38	8.75539e-36	74.8549
BEND4	0.210494	1.46119	1.80662	0.0712345	0.111343	-5.70524	0.441393	1.46119	4.48181	8.59556e-06	2.5587e-05	2.52538
BEND5	-0.704992	5.29985	-6.48182	1.67167e-10	1.17648e-09	13.0329	-0.826218	5.29985	-9.11972	7.25333e-19	1.14385e-17	31.9059
BEND6	0.204586	5.27676	1.98285	0.0477597	0.0781234	-5.37392	0.293855	5.27676	3.34776	0.00085661	0.00186091	-1.80888
BEND7	0.0355442	6.90165	0.239143	0.811062	0.863725	-7.30036	-0.00841428	6.90165	-0.0662136	0.947226	0.973924	-7.35286
BEST1	-0.314537	5.13386	-4.49906	7.94424e-06	2.6902e-05	2.62454	-0.144444	5.13386	-2.39302	0.0169632	0.028985	-4.51056
BEST2	0.156116	0.22027	4.53422	6.7601e-06	2.31328e-05	2.77854	0.0612977	0.22027	2.05953	0.0397993	0.0628651	-5.24599
BEST3	-0.575585	1.78753	-4.7992	1.93401e-06	7.27295e-06	3.97557	-0.176793	1.78753	-1.70087	0.0893946	0.130366	-5.91525
BEST4	0.557915	2.51367	5.29222	1.60145e-07	7.17783e-07	6.37165	-0.0271738	2.51367	-0.295866	0.767417	0.822889	-7.3114
BET1	0.0304243	8.98928	0.779326	0.436041	0.526335	-7.02619	0.0163806	8.98928	0.490655	0.623818	0.695087	-7.23502
BET1L	-0.201779	10.8636	-5.49998	5.26343e-08	2.54254e-07	7.44635	-0.230243	10.8636	-7.46286	2.42305e-13	1.95802e-12	19.4024
BET3L	-0.101612	0.824195	-1.77313	0.0766251	0.118728	-5.76474	0.0312969	0.824195	0.637585	0.523945	0.602164	-7.15239
BEX1	-0.30256	3.75177	-1.07355	0.283379	0.368767	-6.75471	-0.676868	3.75177	-2.82224	0.00489918	0.00927149	-3.40472
BEX2	0.162336	6.86939	1.12197	0.262246	0.345329	-6.7018	-0.240401	6.86939	-1.94676	0.0519484	0.0799305	-5.47004
BEX4	-0.365689	9.37956	-4.36618	1.44786e-05	4.70405e-05	2.05274	-0.455343	9.37956	-6.4545	1.98317e-10	1.1142e-09	12.8447
BEX5	-0.386106	5.1176	-2.97232	0.00305321	0.00652664	-2.95079	-0.453042	5.1176	-4.10134	4.57148e-05	0.000121525	0.937354
BEYLA	-0.00100034	0.00525033	-0.149772	0.880986	0.922096	-7.31768	0.00619635	0.00525033	1.08615	0.277772	0.352825	-6.76722
BFAR	-0.0961491	10.5524	-3.3731	0.000782652	0.00186182	-1.70032	0.0366166	10.5524	1.49319	0.135822	0.188805	-6.2449
BFSP1	0.386831	5.79403	3.90292	0.000103865	0.000291491	0.187031	0.284534	5.79403	3.34873	0.000853659	0.00185509	-1.80568
BFSP2	-0.317427	1.94138	-2.33807	0.019654	0.0352209	-4.61363	-0.0516258	1.94138	-0.443168	0.657776	0.725615	-7.25712
BGLAP	-0.106144	5.00629	-1.25468	0.209999	0.285945	-6.54486	-0.299364	5.00629	-4.18399	3.21458e-05	8.7776e-05	1.27093
BGN	-0.167602	13.6684	-1.90595	0.0570506	0.0914174	-5.52225	-0.308174	13.6684	-4.1367	3.93509e-05	0.000105815	1.07928
BHLHA15	0.427475	2.52143	3.47077	0.000549607	0.00134666	-1.37234	0.309587	2.52143	2.93319	0.00346052	0.00673733	-3.08988
BHLHB9	0.0204479	6.99235	0.300317	0.764021	0.824345	-7.2839	0.0394616	6.99235	0.678068	0.497944	0.577722	-7.12584
BHLHE22	-0.369342	4.80809	-3.24015	0.00124903	0.0028649	-2.13213	-0.138227	4.80809	-1.41015	0.158924	0.217119	-6.36477
BHLHE23	-0.00366682	0.00278537	-1.02587	0.305296	0.392775	-6.80455	-0.00283404	0.00278537	-0.927782	0.353828	0.433323	-6.92605
BHLHE40	-0.884109	13.0384	-11.4012	8.0988e-28	6.3859e-26	52.2742	-0.581724	13.0384	-8.47112	1.34197e-16	1.61454e-15	26.7661
BHLHE41	-0.217594	9.48261	-2.05103	0.0406222	0.0676465	-5.23758	-0.119596	9.48261	-1.31632	0.188481	0.252272	-6.49201
BHMT	-0.213536	1.13802	-2.44391	0.0147657	0.0273008	-4.36325	-0.300123	1.13802	-4.04601	5.76732e-05	0.000151313	0.717581
BHMT2	-0.588992	5.32683	-4.62681	4.39613e-06	1.55656e-05	3.18956	-0.432293	5.32683	-3.95668	8.34464e-05	0.000213655	0.368793
BICC1	-0.235788	6.50523	-1.52805	0.126934	0.185149	-6.1666	0.493703	6.50523	3.7727	0.000174633	0.000425348	-0.326041
BICD1	0.277459	6.71924	3.23049	0.00129142	0.00295386	-2.16287	0.437774	6.71924	6.06743	2.09038e-09	1.02745e-08	10.5519
BICD2	0.0468083	9.68067	1.15949	0.246637	0.328353	-6.6592	0.25705	9.68067	7.74131	3.3002e-14	2.96873e-13	21.3575
BID	0.316974	8.79223	5.59336	3.15397e-08	1.5786e-07	7.94176	0.213608	8.79223	4.37334	1.40235e-05	4.04866e-05	2.05901
BIK	-0.205326	7.59708	-1.776	0.0761516	0.118084	-5.7597	-0.537955	7.59708	-5.54435	4.1306e-08	1.71768e-07	7.65788
BIN1	0.220356	8.0969	2.29206	0.0221869	0.0392928	-4.71904	-0.101105	8.0969	-1.22692	0.220249	0.288888	-6.60514
BIN2	0.200044	7.31259	2.02059	0.043688	0.0721366	-5.29901	0.40322	7.31259	4.82594	1.69871e-06	5.62241e-06	4.07627
BIN3	-0.290748	8.41093	-5.08674	4.64046e-07	1.93914e-06	5.34652	-0.347615	8.41093	-7.23752	1.16376e-12	8.58213e-12	17.8652
BIRC2	0.0761424	10.1943	1.66561	0.0962219	0.145261	-5.94834	0.228825	10.1943	5.98583	3.38027e-09	1.61574e-08	10.0848
BIRC3	-0.101442	8.31257	-0.831895	0.405741	0.496455	-6.984	0.354888	8.31257	3.42984	0.000638007	0.00141817	-1.53578
BIRC5	1.31391	8.13966	11.0054	3.66039e-26	2.30189e-24	48.5063	1.25992	8.13966	12.6177	3.79786e-33	2.43312e-31	64.4072
BIRC6	0.0453815	11.1438	0.790809	0.429313	0.519727	-7.01721	0.367479	11.1438	7.79318	2.2614e-14	2.08646e-13	21.7284
BIRC7	0.0879932	1.82969	0.742641	0.457939	0.547513	-7.054	-0.153578	1.82969	-1.51788	0.12948	0.181044	-6.20793
BIRC8	0.00456364	0.00730585	0.758824	0.448204	0.537787	-7.0419	0.000444266	0.00730585	0.0863861	0.931183	0.961868	-7.35133
BIVM	0.312993	8.40352	4.19464	3.07066e-05	9.41966e-05	1.33865	0.230786	8.40352	3.60648	0.000331598	0.000773302	-0.926402
BLCAP	-0.0891407	10.6049	-1.99018	0.0469452	0.0769377	-5.35949	-0.154256	10.6049	-4.06266	5.37936e-05	0.00014166	0.783413
BLID	0.0360757	0.0525029	2.28538	0.0225774	0.0399016	-4.73418	0.0255818	0.0525029	1.89347	0.0586928	0.0893887	-5.57158
BLK	-0.0312689	2.90776	-0.167305	0.867177	0.910524	-7.31491	0.0585944	2.90776	0.366724	0.713931	0.775639	-7.28799
BLM	0.799925	7.22697	8.96046	2.68732e-18	5.8797e-17	30.6332	1.16241	7.22697	17.1194	1.85586e-55	6.91762e-53	115.35
BLMH	-0.395814	9.67827	-4.87618	1.32908e-06	5.14394e-06	4.33531	0.139571	9.67827	1.98438	0.0475888	0.0738763	-5.39668
BLNK	-0.558416	8.24144	-7.14437	2.20047e-12	2.04589e-11	17.2623	-0.285644	8.24144	-4.18133	3.25152e-05	8.869e-05	1.26009
BLOC1S1	-0.203983	9.68625	-3.53299	0.000436852	0.00109312	-1.1587	-0.467827	9.68625	-10.0255	3.02829e-22	6.93664e-21	39.5808
BLOC1S2	-0.0975382	9.50207	-2.67855	0.00756124	0.0148822	-3.7694	-0.0368906	9.50207	-1.18027	0.238278	0.309193	-6.66103
BLOC1S3	0.0522966	8.72898	1.3146	0.189059	0.261425	-6.46827	-0.0340848	8.72898	-1.00166	0.316839	0.394457	-6.85505
BLVRA	-0.191783	10.2128	-2.47468	0.0135624	0.0252859	-4.28841	-0.413574	10.2128	-6.38783	3.0018e-10	1.65119e-09	12.4407
BLVRB	-0.180682	10.2462	-2.25935	0.0241569	0.0423899	-4.79275	-0.621314	10.2462	-9.61386	1.11427e-20	2.15913e-19	36.0229
BLZF1	-0.199686	9.56195	-4.0248	6.30026e-05	0.000183286	0.658498	0.0371315	9.56195	0.866232	0.386649	0.467293	-6.98105
BMF	0.163029	9.15196	2.64628	0.00831423	0.0162302	-3.85423	0.0488809	9.15196	0.924146	0.355717	0.4353	-6.9294
BMI1	-0.352279	11.0636	-5.03075	6.16183e-07	2.5134e-06	5.07374	-0.239085	11.0636	-3.96806	7.96433e-05	0.000204813	0.412793
BMP1	0.0612563	9.3758	0.743344	0.457514	0.5471	-7.05348	-0.117325	9.3758	-1.66782	0.0957829	0.138793	-5.97057
BMP10	0.0162383	0.0294208	1.16062	0.246176	0.327867	-6.65789	0.0122407	0.0294208	1.02314	0.306581	0.383853	-6.8334
BMP15	-0.0272842	0.065599	-1.24741	0.21265	0.289106	-6.55391	0.0447572	0.065599	2.40033	0.0166307	0.0284643	-4.49322
BMP2	0.402723	4.71071	3.31889	0.000948802	0.00222658	-1.87843	0.0351732	4.71071	0.336529	0.736569	0.795931	-7.29858
BMP2K	-0.160989	8.45068	-1.93708	0.053122	0.0858401	-5.4629	0.187423	8.45068	2.64357	0.00838036	0.0151785	-3.88673
BMP3	-0.171742	1.49205	-1.27587	0.202409	0.276989	-6.51818	0.0997137	1.49205	0.86592	0.38682	0.467368	-6.98132
BMP4	-0.813053	7.31963	-5.61944	2.73e-08	1.37886e-07	8.0815	-0.701748	7.31963	-5.67534	1.9996e-08	8.68879e-08	8.36028
BMP5	0.39128	1.87585	2.23972	0.0254107	0.044379	-4.83648	0.413826	1.87585	2.77571	0.00564966	0.010564	-3.53321
BMP6	0.193495	5.85293	1.71168	0.0873823	0.133251	-5.87107	0.0401373	5.85293	0.414511	0.678622	0.743941	-7.26938
BMP7	-0.0842011	6.33817	-0.453219	0.650526	0.725832	-7.22647	0.157227	6.33817	0.990388	0.322314	0.400058	-6.86624
BMP8A	0.0893376	7.86131	0.97718	0.328805	0.41757	-6.8531	0.0223825	7.86131	0.286183	0.774819	0.829222	-7.31421
BMP8B	0.326494	6.07135	2.60731	0.00931287	0.017954	-3.95535	0.51434	6.07135	4.85893	1.4463e-06	4.83303e-06	4.23058
BMPER	-0.578659	3.43781	-4.05127	5.642e-05	0.000165878	0.762758	-0.26529	3.43781	-2.15517	0.0314761	0.0508464	-5.04619
BMPR1A	-0.0342938	9.08661	-0.583267	0.559895	0.644419	-7.15929	0.229486	9.08661	4.63099	4.31087e-06	1.33804e-05	3.18441
BMPR1B	-2.05489	8.93119	-6.86444	1.43162e-11	1.18393e-10	15.4313	-1.66285	8.93119	-6.4754	1.74026e-10	9.83926e-10	12.9721
BMPR2	-0.166129	11.3337	-3.0023	0.00277127	0.00597349	-2.86256	0.0418953	11.3337	0.880618	0.378816	0.459179	-6.96854
BMS1	0.267941	10.3491	7.78764	2.35476e-14	2.87865e-13	21.7083	0.351244	10.3491	12.6763	2.05904e-33	1.375e-31	65.0135
BMS1P4	-0.476479	4.86306	-5.6287	2.59329e-08	1.31434e-07	8.13123	0.00936506	4.86306	0.12667	0.899236	0.935942	-7.34705
BMS1P5	-0.442916	5.96844	-6.50243	1.46884e-10	1.04377e-09	13.159	-0.0606867	5.96844	-1.01377	0.311032	0.388379	-6.84291
BMX	-0.900997	3.51636	-6.29952	5.16876e-10	3.40454e-09	11.9333	-0.646583	3.51636	-5.24554	2.04574e-07	7.70382e-07	6.11229
BNC1	0.42307	2.71938	2.59623	0.00961567	0.0184787	-3.98383	0.229189	2.71938	1.64051	0.101332	0.145916	-6.01545
BNC2	-0.688571	7.80328	-6.2257	8.10018e-10	5.18619e-09	11.496	-0.215423	7.80328	-2.22735	0.0262294	0.0430863	-4.88949
BNIP1	-0.0809117	7.67666	-1.85904	0.0634255	0.100517	-5.60989	-0.149675	7.67666	-4.05805	5.48435e-05	0.00014424	0.765138
BNIP2	0.191285	9.42879	4.63714	4.18811e-06	1.49089e-05	3.2359	0.165936	9.42879	4.70716	3.00795e-06	9.57695e-06	3.52874
BNIP3	0.309375	9.66259	4.3096	1.86065e-05	5.92223e-05	1.81421	0.162539	9.66259	2.62749	0.00878312	0.0158464	-3.92861
BNIP3L	-0.366047	11.2847	-6.37562	3.23731e-10	2.1882e-09	12.3889	-0.227587	11.2847	-4.57663	5.55607e-06	1.6983e-05	2.94189
BNIPL	-1.09701	8.77194	-6.94067	8.6506e-12	7.41413e-11	15.9236	-1.05298	8.77194	-7.86042	1.38115e-14	1.30725e-13	22.2123
BOC	-0.058475	8.54151	-0.515641	0.606262	0.686441	-7.19633	-0.0155349	8.54151	-0.160202	0.872766	0.913213	-7.34225
BOD1	-0.218317	9.87769	-5.03691	5.97327e-07	2.44232e-06	5.10363	-0.155666	9.87769	-4.17863	3.28942e-05	8.96045e-05	1.24911
BOD1L	-0.245692	10.2681	-4.27621	2.15465e-05	6.78533e-05	1.67483	0.120674	10.2681	2.43619	0.0150819	0.0260527	-4.40742
BOK	-0.137626	9.68719	-1.65762	0.0978253	0.147313	-5.96153	-0.340734	9.68719	-4.86857	1.37964e-06	4.62309e-06	4.27586
BOLA1	0.0825007	8.27114	1.21871	0.22335	0.301621	-6.58912	-0.254715	8.27114	-4.45614	9.66007e-06	2.84869e-05	2.41405
BOLA2	0.241513	10.0337	4.0301	6.16279e-05	0.000179771	0.679336	-0.0151101	10.0337	-0.291695	0.770603	0.825571	-7.31262
BOLA3	0.387256	7.92619	7.36709	4.74373e-13	4.80471e-12	18.7644	0.13856	7.92619	2.99239	0.00286174	0.00565679	-2.91704
BOLL	0.133016	0.289783	2.86951	0.00423036	0.00879403	-3.24674	0.107152	0.289783	2.702	0.00705306	0.0129519	-3.7325
BOP1	0.795107	8.0914	6.8942	1.17669e-11	9.85834e-11	15.6229	0.500089	8.0914	4.99741	7.28592e-07	2.54504e-06	4.88915
BPESC1	-0.00331177	0.0454832	-0.22941	0.818615	0.870006	-7.30263	0.00666917	0.0454832	0.540463	0.589043	0.662605	-7.20941
BPGM	-0.114793	8.98203	-2.69841	0.00712877	0.0141232	-3.71667	0.0581563	8.98203	1.59383	0.111409	0.15849	-6.09047
BPHL	0.129338	8.79789	2.60141	0.009473	0.0182404	-3.97053	-0.0141255	8.79789	-0.330799	0.740892	0.799801	-7.30048
BPI	1.20747	1.76149	6.98628	6.38513e-12	5.5917e-11	16.2204	0.80224	1.76149	5.35838	1.12817e-07	4.4147e-07	6.68665
BPIL1	-1.2176	4.22801	-4.35419	1.52724e-05	4.94394e-05	2.00196	-1.43446	4.22801	-6.07152	2.0404e-09	1.00409e-08	10.5754
BPIL2	0.122561	0.122931	3.46661	0.00055804	0.00136569	-1.38649	0.0698246	0.122931	2.2995	0.0217589	0.0363553	-4.72774
BPIL3	0.0459206	0.246694	0.585921	0.55811	0.642618	-7.15775	-0.102064	0.246694	-1.52529	0.127622	0.178727	-6.19673
BPNT1	0.105941	9.95706	2.44185	0.0148496	0.0274411	-4.36824	0.209594	9.95706	5.75423	1.28274e-08	5.71933e-08	8.79054
BPTF	0.212346	11.0488	3.28821	0.00105676	0.00246022	-1.97797	0.33378	11.0488	6.15542	1.2372e-09	6.28129e-09	11.0619
BPY2	0.00399134	0.000959458	1.50526	0.13269	0.192559	-6.20095	-0.00186761	0.000959458	-0.823755	0.410349	0.491474	-7.01682
BRAF	0.206025	7.45555	3.29072	0.00104753	0.00244149	-1.96987	0.379074	7.45555	7.28155	8.59173e-13	6.45671e-12	18.1623
BRAP	-0.00487714	9.28713	-0.167027	0.867396	0.910708	-7.31496	0.0333469	9.28713	1.3374	0.181511	0.243979	-6.46419
BRCA1	-0.0682303	8.37779	-0.760406	0.447258	0.536935	-7.0407	0.556551	8.37779	7.52936	1.51337e-13	1.25457e-12	19.8638
BRCA2	0.646508	7.1459	6.52377	1.28424e-10	9.20246e-10	13.29	1.24784	7.1459	16.8914	3.00363e-54	9.93186e-52	112.587
BRCC3	0.0773853	9.4962	1.61473	0.106803	0.159056	-6.03124	0.329294	9.4962	8.40288	2.28346e-16	2.66287e-15	26.2433
BRD1	0.108461	9.71264	2.7098	0.00689095	0.0136917	-3.68627	0.0435098	9.71264	1.2665	0.20574	0.272632	-6.55604
BRD2	0.0639242	12.4293	1.90576	0.0570757	0.0914505	-5.52262	0.074657	12.4293	2.60899	0.00926762	0.0166444	-3.97646
BRD3	-0.100495	10.2457	-1.9643	0.0498759	0.0812158	-5.41024	0.119812	10.2457	2.74605	0.0061808	0.0114776	-3.61403
BRD4	-0.0342619	10.7432	-0.89476	0.371211	0.461905	-6.92993	0.161773	10.7432	5.02375	6.38295e-07	2.24879e-06	5.01638
BRD7	0.589789	10.0479	14.5789	2.00943e-42	4.68128e-40	85.5789	0.350899	10.0479	9.45751	4.25293e-20	7.64149e-19	34.7019
BRD7P3	0.164207	0.397557	3.27857	0.00109299	0.0025388	-2.00908	0.141857	0.397557	3.31335	0.000967481	0.00208213	-1.92144
BRD8	-0.278359	10.15	-6.65644	5.52645e-11	4.20088e-10	14.1124	-0.141109	10.15	-3.87111	0.000118089	0.00029484	0.0416637
BRD9	0.0584628	9.46392	1.45495	0.146116	0.209433	-6.27499	0.0284588	9.46392	0.827589	0.408175	0.489213	-7.01366
BRDT	-0.732706	1.48614	-4.76943	2.23275e-06	8.3104e-06	3.83792	-0.501064	1.48614	-3.79361	0.00016082	0.000393808	-0.248678
BRE	-0.00736199	9.20132	-0.209812	0.833873	0.883018	-7.30692	-0.0471159	9.20132	-1.57321	0.116106	0.16435	-6.12293
BREA2	0.065041	2.35873	0.755155	0.450401	0.53998	-7.04466	0.0153182	2.35873	0.207948	0.835328	0.881508	-7.33349
BRF1	-0.0527729	9.41689	-0.971578	0.331584	0.420786	-6.85854	-0.333052	9.41689	-7.43468	2.95486e-13	2.36446e-12	19.2079
BRF2	0.171675	8.6522	2.2679	0.0236278	0.0415753	-4.77358	0.0211373	8.6522	0.32548	0.744912	0.803041	-7.30222
BRI3	0.293349	9.99391	5.4994	5.28031e-08	2.5501e-07	7.44326	0.00168001	9.99391	0.0360952	0.971216	0.992505	-7.3544
BRI3BP	0.268736	6.73498	4.23776	2.5481e-05	7.94019e-05	1.5156	0.351958	6.73498	6.60241	7.80466e-11	4.60972e-10	13.7542
BRIP1	0.748642	6.66802	6.14643	1.30568e-09	8.06017e-09	11.0316	1.15031	6.66802	11.7478	2.66972e-29	1.25245e-27	55.6381
BRIX1	0.410342	9.55086	9.21041	3.41345e-19	8.48233e-18	32.6657	0.466458	9.55086	12.8346	3.9176e-34	2.79842e-32	66.657
BRMS1	0.0427828	9.84782	0.726326	0.467873	0.557245	-7.06594	-0.216287	9.84782	-4.34877	1.56455e-05	4.4866e-05	1.95486
BRMS1L	0.249962	7.3693	5.77614	1.13294e-08	6.08178e-08	8.93354	0.25702	7.3693	7.0191	5.12691e-12	3.49889e-11	16.4141
BRP44	-0.05626	10.2978	-0.86092	0.389566	0.480425	-6.95952	-0.0934381	10.2978	-1.67478	0.0944073	0.137032	-5.959
BRP44L	0.00649122	8.69439	0.125029	0.900535	0.937675	-7.32107	-0.0435804	8.69439	-0.982459	0.326201	0.404002	-6.87403
BRPF1	0.101067	9.18099	2.77187	0.00571598	0.0115577	-3.51836	0.119823	9.18099	3.86269	0.000122148	0.000304346	0.00986113
BRPF3	-0.0214323	10.3758	-0.402874	0.687159	0.757798	-7.24796	0.096345	10.3758	2.12462	0.0339551	0.0544818	-5.11098
BRS3	0.0330795	0.144844	0.959136	0.337809	0.427363	-6.8705	0.0203311	0.144844	0.689297	0.490856	0.570791	-7.11819
BRSK1	-0.101396	6.33766	-0.801497	0.423106	0.513351	-7.00873	-0.275245	6.33766	-2.55509	0.0108185	0.0191877	-4.114
BRSK2	0.61527	2.90284	3.33534	0.000895183	0.00211041	-1.82465	0.472037	2.90284	2.98855	0.00289746	0.00571996	-2.92834
BRWD1	-0.124393	10.8133	-2.34534	0.0192778	0.0346193	-4.59677	0.097335	10.8133	2.14521	0.0322668	0.0520172	-5.06742
BRWD3	-0.0401447	7.80937	-0.457579	0.647391	0.722767	-7.22449	0.57652	7.80937	8.01752	4.30649e-15	4.30881e-14	23.3567
BSCL2	-0.0339693	11.0748	-0.619372	0.535866	0.622086	-7.13766	-0.166027	11.0748	-3.57075	0.000379382	0.000876362	-1.05205
BSDC1	-0.0355117	11.127	-1.03152	0.302642	0.39007	-6.79876	-0.0576051	11.127	-1.96088	0.0502745	0.0775937	-5.44267
BSG	0.00564248	13.1346	0.0974446	0.9224	0.955202	-7.32413	-0.145075	13.1346	-2.94791	0.00330175	0.00644905	-3.04721
BSN	-0.517212	5.33929	-4.53524	6.72822e-06	2.30314e-05	2.78306	-0.198739	5.33929	-2.01569	0.0441996	0.0691496	-5.33456
BSND	0.156349	0.590229	2.20893	0.0274905	0.0476241	-4.9043	0.140836	0.590229	2.32819	0.0201755	0.0339365	-4.66203
BSPH1	0.0046144	0.00110923	1.56264	0.118574	0.174644	-6.11348	0.00228113	0.00110923	0.903265	0.366684	0.44664	-6.94841
BSPRY	-0.381757	9.86862	-4.27603	2.15639e-05	6.78975e-05	1.67406	-0.297321	9.86862	-3.88694	0.000110796	0.000277885	0.101661
BST1	-0.0715075	6.21197	-0.973406	0.330675	0.419685	-6.85677	-0.0242922	6.21197	-0.386569	0.699188	0.762247	-7.28054
BST2	-0.333984	11.5098	-2.77159	0.00572095	0.0115666	-3.51915	-0.383924	11.5098	-3.74253	0.000196545	0.000474545	-0.43693
BSX	0.00277351	0.00846182	0.425906	0.670302	0.742934	-7.23844	0.00256151	0.00846182	0.460169	0.645532	0.714814	-7.24947
BTAF1	-0.116068	9.55868	-1.9041	0.057291	0.0917453	-5.52574	0.28819	9.55868	5.63528	2.50015e-08	1.07386e-07	8.14389
BTBD1	0.0360997	10.5263	0.912559	0.361777	0.452468	-6.91391	0.0996681	10.5263	2.96298	0.00314622	0.00616744	-3.00333
BTBD10	0.0442791	9.27572	1.21851	0.223426	0.301684	-6.58936	0.126552	9.27572	4.11638	4.28972e-05	0.000114584	0.997571
BTBD11	-0.168504	6.02322	-1.42151	0.155597	0.221045	-6.32281	-0.079428	6.02322	-0.782978	0.433895	0.514773	-7.04946
BTBD12	-0.152767	8.31637	-3.00818	0.00271891	0.00586897	-2.84517	0.0533772	8.31637	1.22306	0.221705	0.290556	-6.60986
BTBD16	-0.0491115	0.580494	-0.826758	0.408645	0.499174	-6.98824	-0.118977	0.580494	-2.35046	0.0190164	0.0321371	-4.61045
BTBD17	0.0354176	0.196406	0.8507	0.395216	0.486042	-6.96824	-0.00364942	0.196406	-0.102477	0.918406	0.95153	-7.34981
BTBD18	-0.000164098	1.172	-0.00274728	0.997809	1	-7.32886	0.0774064	1.172	1.51816	0.129408	0.180968	-6.2075
BTBD19	-0.191354	3.71574	-2.07071	0.0387379	0.0648457	-5.19736	-0.00429327	3.71574	-0.0541815	0.956805	0.981264	-7.35359
BTBD2	-0.374473	10.706	-7.52983	1.50839e-13	1.64137e-12	19.8871	-0.277842	10.706	-6.4726	1.77099e-10	1.00074e-09	12.955
BTBD3	0.431146	9.522	7.60978	8.52669e-14	9.65244e-13	20.4463	0.420227	9.522	8.78076	1.15273e-17	1.58498e-16	29.1817
BTBD6	0.0193296	10.0862	0.419517	0.674962	0.747133	-7.24113	-0.180958	10.0862	-4.66125	3.73874e-06	1.17342e-05	3.3206
BTBD7	-0.153062	9.68937	-3.06628	0.00224772	0.00491998	-2.67142	-0.0108876	9.68937	-0.253492	0.79996	0.851663	-7.32301
BTBD8	-0.0701561	2.93419	-0.596732	0.550872	0.635891	-7.15138	0.417802	2.93419	4.20584	2.92587e-05	8.05036e-05	1.36017
BTBD9	-0.185751	9.12849	-4.31901	1.78497e-05	5.70487e-05	1.85367	-0.108552	9.12849	-2.93226	0.00347073	0.00675594	-3.09256
BTC	0.419158	3.44191	3.11813	0.00189182	0.00420015	-2.51364	0.478299	3.44191	4.18361	3.21985e-05	8.78963e-05	1.26938
BTD	-0.556274	8.96204	-9.53531	2.1884e-20	6.42168e-19	35.3735	-0.473791	8.96204	-9.49475	3.09579e-20	5.66668e-19	35.015
BTF3	-0.486088	13.2237	-10.0426	2.60161e-22	9.96923e-21	39.746	-0.387732	13.2237	-9.2865	1.80548e-19	3.03394e-18	33.2764
BTF3L1	-0.0191433	0.111453	-0.898833	0.369039	0.45978	-6.92629	-0.00605975	0.111453	-0.332638	0.739504	0.798597	-7.29988
BTF3L4	0.282346	10.0366	7.97446	5.93828e-15	7.89499e-14	23.0604	0.281544	10.0366	9.45098	4.49602e-20	8.05706e-19	34.6471
BTG1	-0.231313	11.742	-3.91489	9.89485e-05	0.000278799	0.2327	-0.123311	11.742	-2.42548	0.0155307	0.0267513	-4.43318
BTG2	-1.35954	11.9885	-12.7602	8.55942e-34	1.14047e-31	65.8915	-1.04776	11.9885	-11.2683	2.94311e-27	1.13628e-25	50.9858
BTG3	0.512148	8.19945	5.11092	4.10207e-07	1.72718e-06	5.46522	0.56922	8.19945	6.72806	3.48491e-11	2.14225e-10	14.5412
BTG4	0.0387737	0.188327	1.04976	0.294176	0.380742	-6.77986	0.0173457	0.188327	0.548989	0.583181	0.656948	-7.20478
BTK	-0.0445231	7.23301	-0.518424	0.60432	0.684787	-7.19489	0.164395	7.23301	2.24629	0.024985	0.0412049	-4.84752
BTLA	0.107785	3.76984	0.70101	0.483521	0.572887	-7.08394	0.563786	3.76984	4.34258	1.60808e-05	4.60499e-05	1.92876
BTN1A1	0.269063	1.08131	3.06578	0.00225139	0.00492643	-2.67291	0.341616	1.08131	4.58871	5.25242e-06	1.61125e-05	2.99559
BTN2A1	0.115333	9.0014	2.71009	0.00688511	0.0136815	-3.68551	0.140473	9.0014	3.88104	0.000113464	0.000284088	0.0792671
BTN2A2	0.139377	8.16129	2.28872	0.0223817	0.0395965	-4.72663	0.183735	8.16129	3.54663	0.000415208	0.000952358	-1.13619
BTN2A3	0.0362719	4.35304	0.506829	0.612429	0.691758	-7.20082	0.228368	4.35304	3.76794	0.000177926	0.000432649	-0.343571
BTN3A1	0.104072	9.414	1.45834	0.14518	0.208266	-6.27008	0.233752	9.414	3.86471	0.000121162	0.000302035	0.0174878
BTN3A2	0.195236	9.94419	2.42232	0.0156651	0.0287589	-4.41521	0.236978	9.94419	3.45321	0.000586032	0.00131146	-1.45686
BTN3A3	0.0487905	8.89687	0.622665	0.5337	0.619908	-7.13562	0.233383	8.89687	3.51221	0.000471843	0.00107349	-1.2553
BTNL2	0.0725668	0.173254	2.32127	0.0205477	0.0366717	-4.65235	0.0778134	0.173254	2.91759	0.00363619	0.00704989	-3.13485
BTNL3	0.0732376	0.304527	1.34481	0.179107	0.249549	-6.42832	0.0494914	0.304527	1.06245	0.288382	0.364406	-6.79257
BTNL8	0.282525	0.748314	3.51973	0.000458895	0.00114381	-1.20454	0.195397	0.748314	2.83891	0.00465304	0.00884755	-3.35816
BTNL9	-0.969674	6.15956	-7.25436	1.03643e-12	9.97552e-12	17.9992	-0.844941	6.15956	-7.40399	3.66516e-13	2.8922e-12	18.9968
BTRC	-0.649564	9.86132	-9.60104	1.2444e-20	3.76276e-19	35.9302	-0.411574	9.86132	-6.92043	9.89348e-12	6.53107e-11	15.7714
BUB1	1.10165	8.51534	10.7496	4.08701e-25	2.24632e-23	46.1218	1.46978	8.51534	19.0927	3.52389e-66	8.02702e-63	139.854
BUB1B	0.853939	8.32017	8.8782	5.24893e-18	1.10029e-16	29.974	1.2997	8.32017	18.0718	1.40703e-60	1.25415e-57	127.051
BUB3	-0.172106	11.5271	-3.54675	0.000415024	0.00104321	-1.11095	-0.0208427	11.5271	-0.49819	0.618501	0.689874	-7.2313
BUD13	0.126506	8.57292	3.48724	0.000517374	0.00127515	-1.31615	0.156607	8.57292	5.09637	4.41842e-07	1.59532e-06	5.37033
BUD31	0.154249	10.132	3.18548	0.00150686	0.00340259	-2.30482	-0.0338188	10.132	-0.811627	0.417271	0.498251	-7.0267
BVES	0.147141	5.72893	1.49993	0.134066	0.194295	-6.20892	0.230621	5.72893	2.75983	0.0059287	0.0110465	-3.57659
BYSL	0.624956	8.97853	11.062	2.13391e-26	1.38441e-24	49.0397	0.370735	8.97853	7.36101	4.94913e-13	3.8491e-12	18.7026
BZRAP1	-0.651513	8.17049	-5.43501	7.48393e-08	3.53847e-07	7.10614	-0.597165	8.17049	-5.84451	7.66857e-09	3.50923e-08	9.28951
BZW1	0.0155751	12.4166	0.320878	0.748395	0.810633	-7.27754	-0.0813991	12.4166	-1.96655	0.0496149	0.0766854	-5.43162
BZW2	-0.00857715	11.0798	-0.156712	0.875515	0.917362	-7.31662	0.20562	11.0798	4.45367	9.76906e-06	2.88e-05	2.40336
C10orf10	-0.00488418	10.1556	-0.0451124	0.96403	0.987682	-7.32785	-0.177759	10.1556	-1.92529	0.0545831	0.0836517	-5.51128
C10orf105	-0.330283	3.02485	-3.58913	0.000354054	0.000903581	-0.962785	-0.0496762	3.02485	-0.626053	0.531476	0.609415	-7.15965
C10orf107	-1.33765	3.03844	-8.51403	9.58996e-17	1.66472e-15	27.115	-0.884872	3.03844	-6.45968	1.92005e-10	1.07988e-09	12.8762
C10orf108	0.0205098	1.71086	0.211407	0.832629	0.882111	-7.30659	-0.13964	1.71086	-1.68679	0.0920736	0.133977	-5.93896
C10orf11	-0.192251	4.94903	-1.82676	0.0681461	0.107071	-5.66893	-0.356511	4.94903	-3.99636	7.08803e-05	0.00018373	0.522799
C10orf110	0.541726	3.33137	6.14509	1.31624e-09	8.11555e-09	11.0238	0.504284	3.33137	6.72328	3.59422e-11	2.2035e-10	14.511
C10orf111	0.305073	2.32336	4.40558	1.2138e-05	3.98783e-05	2.22057	0.285366	2.32336	4.83284	1.64266e-06	5.44481e-06	4.10845
C10orf113	-0.0297068	0.135739	-1.08469	0.278416	0.363324	-6.74274	-0.0801317	0.135739	-3.44734	0.000598706	0.00133806	-1.47674
C10orf114	0.608032	4.27528	5.44487	7.09613e-08	3.36442e-07	7.15756	0.305968	4.27528	3.16287	0.00162716	0.00336953	-2.40049
C10orf116	-1.31839	10.0974	-8.68394	2.502e-17	4.73188e-16	28.4369	-1.61669	10.0974	-13.1999	8.09611e-36	6.31097e-34	70.5001
C10orf118	-0.0870038	9.03937	-1.01391	0.310964	0.398417	-6.81669	0.332596	9.03937	4.59561	5.08637e-06	1.56242e-05	3.02628
C10orf119	0.0803422	10.6596	2.19287	0.0286332	0.0493949	-4.93932	0.271434	10.6596	9.11722	7.4049e-19	1.16685e-17	31.8855
C10orf12	0.135973	6.84188	1.86676	0.062337	0.0989371	-5.5956	0.414697	6.84188	6.85458	1.52757e-11	9.82026e-11	15.3468
C10orf120	-0.00913701	0.0204503	-0.446537	0.655342	0.730416	-7.22947	-0.0200468	0.0204503	-1.14682	0.251835	0.324443	-6.69978
C10orf122	0.0399078	0.103779	1.35436	0.176042	0.245965	-6.4155	0.0484177	0.103779	1.9244	0.0546945	0.0837973	-5.51298
C10orf125	0.405919	5.80945	3.92054	9.67047e-05	0.000272815	0.254308	0.0239536	5.80945	0.267802	0.788928	0.841948	-7.31929
C10orf128	-0.337115	3.55904	-2.97224	0.00305398	0.00652728	-2.95102	0.076147	3.55904	0.780861	0.435138	0.516069	-7.05111
C10orf129	-0.0759595	0.356753	-1.13653	0.256109	0.338938	-6.68543	-0.0833994	0.356753	-1.46039	0.144615	0.199499	-6.29306
C10orf131	0.140852	0.787121	2.56979	0.010374	0.019808	-4.05129	0.185655	0.787121	3.98685	7.37176e-05	0.00019041	0.48575
C10orf137	-0.222863	8.6674	-4.8678	1.38481e-06	5.34753e-06	4.2959	0.203921	8.6674	5.2221	2.31183e-07	8.6629e-07	5.99437
C10orf140	0.208598	3.86188	1.56979	0.1169	0.172445	-6.10235	0.222961	3.86188	1.9644	0.0498639	0.0770296	-5.43581
C10orf18	0.184666	11.0109	2.64121	0.00843845	0.0164477	-3.86747	0.471772	11.0109	8.21079	1.00101e-15	1.08237e-14	24.7903
C10orf2	0.133826	8.43822	2.57683	0.0101671	0.0194491	-4.0334	0.254211	8.43822	5.83105	8.28328e-09	3.77787e-08	9.2147
C10orf25	-0.0386636	5.17421	-0.558911	0.576395	0.659704	-7.17316	0.184859	5.17421	3.14615	0.00172179	0.00354973	-2.4524
C10orf26	-0.590459	10.9479	-13.4247	7.20432e-37	1.18382e-34	72.9041	-0.502065	10.9479	-13.3336	1.92583e-36	1.56672e-34	71.923
C10orf27	0.0938906	0.373467	1.81504	0.0699297	0.109534	-5.69011	0.0613751	0.373467	1.38645	0.166034	0.225675	-6.39773
C10orf28	-0.0645614	8.38908	-1.75674	0.0793837	0.122328	-5.79348	0.0470394	8.38908	1.49624	0.135025	0.187824	-6.24036
C10orf32	-0.805168	9.2262	-15.043	9.98595e-45	2.62464e-42	90.8378	-0.642491	9.2262	-13.7668	1.73251e-38	1.64436e-36	76.5917
C10orf35	0.173455	7.70804	2.57024	0.0103609	0.0197865	-4.05016	-0.0420866	7.70804	-0.726409	0.467822	0.547922	-7.09201
C10orf4	-0.412112	8.44105	-9.97694	4.66223e-22	1.72217e-20	39.1703	-0.247151	8.44105	-6.76713	2.70496e-11	1.68708e-10	14.7886
C10orf40	0.00559553	0.0487537	0.348227	0.72777	0.793112	-7.26842	0.0381903	0.0487537	2.79464	0.00533271	0.0100244	-3.4812
C10orf41	0.214465	4.29302	1.65492	0.0983721	0.147995	-5.96597	-0.118498	4.29302	-1.06835	0.285718	0.361597	-6.78632
C10orf46	-0.0690833	10.8193	-1.60252	0.109474	0.162573	-6.05075	0.132829	10.8193	3.63007	0.00030321	0.00071147	-0.842792
C10orf47	-0.04015	7.56563	-0.437072	0.662189	0.735926	-7.23364	-0.032422	7.56563	-0.412815	0.679864	0.745045	-7.27008
C10orf50	-0.0436271	0.403737	-0.965393	0.334669	0.424176	-6.8645	-0.0918506	0.403737	-2.38507	0.0173311	0.0295447	-4.52935
C10orf53	0.0629083	0.0420703	3.20548	0.0014073	0.00319574	-2.24197	0.048135	0.0420703	2.86484	0.00429255	0.00821063	-3.28524
C10orf54	-0.1348	8.94477	-1.64657	0.100078	0.150275	-5.97966	-0.225436	8.94477	-3.23794	0.00125861	0.00265888	-2.16422
C10orf55	0.0683989	3.43371	0.725565	0.468339	0.557768	-7.06649	-0.0213861	3.43371	-0.265264	0.790881	0.843725	-7.31996
C10orf57	-0.24503	10.5316	-4.18155	3.24849e-05	9.93494e-05	1.28528	-0.149528	10.5316	-2.96724	0.0031035	0.00608966	-2.99089
C10orf58	0.0656656	10.8363	1.01867	0.3087	0.396135	-6.81188	-0.0153971	10.8363	-0.279191	0.780178	0.834216	-7.31618
C10orf62	-0.0457785	0.201038	-1.40868	0.159358	0.225616	-6.34086	-0.0420071	0.201038	-1.51224	0.130907	0.182827	-6.21642
C10orf67	-0.38817	1.0024	-3.63942	0.000292595	0.000759015	-0.78473	-0.0053114	1.0024	-0.057724	0.953984	0.979057	-7.35339
C10orf68	-0.766473	3.34303	-8.08205	2.65403e-15	3.72039e-14	23.8513	-0.328307	3.34303	-3.91941	9.71475e-05	0.000246031	0.225479
C10orf71	0.0336345	0.0981371	0.716149	0.47413	0.563527	-7.07326	-0.0400569	0.0981371	-0.997923	0.318649	0.3963	-6.85878
C10orf72	-0.552511	8.26235	-5.62783	2.60587e-08	1.32006e-07	8.12655	-0.352455	8.26235	-4.15917	3.57547e-05	9.68616e-05	1.17007
C10orf75	-0.0101108	6.59508	-0.109025	0.913213	0.94789	-7.32294	-0.134732	6.59508	-1.70266	0.089059	0.129922	-5.91223
C10orf76	-0.109781	9.36903	-3.62159	0.000313145	0.000807825	-0.848151	-0.0480999	9.36903	-1.84377	0.065623	0.0988129	-5.66375
C10orf78	-0.116633	6.91141	-2.86747	0.00425744	0.00883776	-3.25251	-0.0929517	6.91141	-2.67098	0.00773219	0.0140967	-3.8148
C10orf79	-1.6842	5.42638	-12.3539	5.81879e-32	6.70174e-30	61.7143	-0.785368	5.42638	-6.29031	5.46795e-10	2.90787e-09	11.8566
C10orf81	-0.225934	8.61447	-1.17054	0.242167	0.323158	-6.64639	0.313407	8.61447	1.90212	0.0575505	0.0878055	-5.55528
C10orf82	-1.23969	4.25608	-4.61372	4.67396e-06	1.64697e-05	3.13099	-0.878881	4.25608	-3.80844	0.000151652	0.00037323	-0.193546
C10orf84	-0.334604	9.44193	-9.1895	4.06345e-19	9.9409e-18	32.4939	-0.214975	9.44193	-6.73749	3.27844e-11	2.02261e-10	14.6008
C10orf88	-0.0748111	7.67256	-2.22475	0.0264039	0.0459319	-4.86956	-0.0353251	7.67256	-1.22584	0.220656	0.289386	-6.60647
C10orf90	0.405721	2.06677	2.61564	0.00909087	0.0175963	-3.93386	0.210094	2.06677	1.57954	0.114648	0.162635	-6.11301
C10orf91	0.726213	1.10774	8.0459	3.48205e-15	4.78135e-14	23.5846	0.437199	1.10774	5.54257	4.17092e-08	1.73303e-07	7.64848
C10orf93	-1.72838	2.92189	-10.6098	1.50241e-24	7.7195e-23	44.8356	-0.979552	2.92189	-6.74651	3.09239e-11	1.9159e-10	14.6579
C10orf95	-0.103521	3.50091	-1.23522	0.217149	0.294312	-6.56896	-0.116503	3.50091	-1.6272	0.104127	0.149458	-6.03705
C10orf96	-0.0187842	0.0579498	-0.453713	0.650171	0.725554	-7.22625	0.0369552	0.0579498	1.04469	0.296516	0.372937	-6.81121
C10orf99	0.304381	0.298778	3.68612	0.000244638	0.000643916	-0.617302	0.192814	0.298778	2.71972	0.00668965	0.0123431	-3.68507
C11orf1	-0.188447	8.07648	-2.79377	0.00534684	0.01088	-3.45825	-0.287934	8.07648	-5.05272	5.51481e-07	1.96386e-06	5.15701
C11orf10	0.177213	10.231	3.50675	0.000481477	0.00119327	-1.24926	0.0389668	10.231	0.894865	0.371155	0.451282	-6.95593
C11orf16	-0.00999516	1.52198	-0.0729255	0.941885	0.97038	-7.32622	0.379058	1.52198	3.25834	0.00117275	0.00249145	-2.09908
C11orf17	-0.0682582	8.17667	-1.60715	0.108456	0.161225	-6.04338	-0.166336	8.17667	-4.63993	4.1337e-06	1.28596e-05	3.22454
C11orf2	-0.138976	10.464	-2.26106	0.0240504	0.0422247	-4.78892	-0.3811	10.464	-7.50119	1.84819e-13	1.51741e-12	19.6678
C11orf20	0.461729	0.78279	5.82169	8.73933e-09	4.75617e-08	9.18523	-0.00846932	0.78279	-0.12209	0.902862	0.939	-7.34762
C11orf21	-0.12538	3.03336	-1.0363	0.300407	0.387724	-6.79384	0.16776	3.03336	1.62355	0.104904	0.150408	-6.04295
C11orf24	0.0982906	9.87188	2.0168	0.044083	0.0727477	-5.30659	0.0488206	9.87188	1.16952	0.242576	0.314174	-6.6736
C11orf30	0.0376474	8.88274	0.531612	0.595157	0.676198	-7.18799	0.272515	8.88274	4.56411	5.8881e-06	1.79337e-05	2.88645
C11orf31	0.0331661	10.0538	0.621679	0.534348	0.620555	-7.13623	-0.204584	10.0538	-4.54752	6.35786e-06	1.92643e-05	2.81315
C11orf34	0.147207	0.341627	2.96437	0.00313216	0.00667558	-2.97402	0.0831664	0.341627	1.95226	0.0512911	0.0789962	-5.4594
C11orf35	-0.766892	5.27178	-6.88291	1.26774e-11	1.05812e-10	15.5501	-1.03798	5.27178	-11.4738	3.98406e-28	1.67371e-26	52.9638
C11orf36	0.055831	0.041747	3.41935	0.000662714	0.00160015	-1.54612	0.0483893	0.041747	3.46722	0.000556789	0.00125134	-1.40929
C11orf40	-0.00153127	0.00116318	-0.498988	0.617938	0.696331	-7.20475	-0.00226416	0.00116318	-0.863922	0.387915	0.468465	-6.98304
C11orf41	0.449171	7.60956	3.74182	0.000197093	0.000527837	-0.414867	0.634592	7.60956	6.28899	5.51231e-10	2.92615e-09	11.8487
C11orf42	-0.0248233	0.800785	-0.414029	0.678975	0.750508	-7.24341	0.0871955	0.800785	1.70426	0.0887595	0.129531	-5.90952
C11orf45	0.44256	5.30902	5.52322	4.63696e-08	2.25909e-07	7.5689	0.349615	5.30902	5.0879	4.61316e-07	1.66212e-06	5.32881
C11orf46	-0.229197	9.24131	-5.94658	4.25113e-09	2.42764e-08	9.88456	-0.0740643	9.24131	-2.2022	0.0279647	0.0456743	-4.94467
C11orf48	0.173277	9.34148	3.13794	0.00177009	0.00394828	-2.45266	0.019294	9.34148	0.405985	0.684873	0.74948	-7.27286
C11orf49	-0.249847	8.95853	-4.86164	1.42723e-06	5.50097e-06	4.26695	-0.24823	8.95853	-5.6821	1.92538e-08	8.38053e-08	8.39693
C11orf51	-0.00873479	8.75652	-0.151099	0.87994	0.921289	-7.31749	-0.102082	8.75652	-2.07149	0.0386653	0.0612296	-5.22149
C11orf52	-0.427134	8.34657	-4.83834	1.59924e-06	6.11794e-06	4.1578	-0.702943	8.34657	-9.74753	3.49932e-21	7.20276e-20	37.1655
C11orf53	-0.249129	1.85732	-2.28869	0.0223835	0.0395965	-4.72669	-0.391694	1.85732	-4.24545	2.46435e-05	6.86063e-05	1.52308
C11orf54	-0.0888351	8.79359	-1.63135	0.103249	0.154347	-6.00444	-0.111286	8.79359	-2.39538	0.0168549	0.0288169	-4.50496
C11orf57	-0.0509178	9.48914	-1.28333	0.199784	0.274001	-6.50868	0.140233	9.48914	4.17868	3.28881e-05	8.95997e-05	1.24929
C11orf58	-0.116022	11.6817	-3.39743	0.000717257	0.00172095	-1.61947	-0.047252	11.6817	-1.60857	0.108145	0.154436	-6.06702
C11orf59	-0.0817901	10.7971	-1.81744	0.0695607	0.109018	-5.68577	-0.256484	10.7971	-6.86313	1.44401e-11	9.32989e-11	15.4018
C11orf61	-0.32774	7.24177	-6.05151	2.29688e-09	1.36567e-08	10.4825	-0.245519	7.24177	-5.27169	1.78396e-07	6.76402e-07	6.24435
C11orf63	-0.373986	6.74342	-3.38874	0.000739986	0.00177018	-1.64838	-0.234119	6.74342	-2.47223	0.0136549	0.02377	-4.31993
C11orf64	-0.00275179	0.0020903	-0.835538	0.40369	0.494535	-6.98097	-0.00406883	0.0020903	-1.44735	0.148229	0.203976	-6.3119
C11orf65	0.0605046	2.60902	0.828591	0.407608	0.49812	-6.98673	-0.0112018	2.60902	-0.179349	0.857714	0.900081	-7.33901
C11orf66	-0.558683	4.11864	-5.85039	7.41383e-09	4.08235e-08	9.34479	-0.406382	4.11864	-4.94545	9.44214e-07	3.23809e-06	4.64
C11orf67	-0.207921	8.15405	-2.52852	0.0116649	0.0220754	-4.15527	-0.495484	8.15405	-7.26738	9.47473e-13	7.08959e-12	18.0665
C11orf68	-0.0597035	9.59667	-1.37953	0.168154	0.236232	-6.38127	-0.297449	9.59667	-8.4099	2.16229e-16	2.53309e-15	26.2969
C11orf70	-0.90295	4.32868	-6.56735	9.75069e-11	7.15202e-10	13.5585	-0.26267	4.32868	-2.17818	0.0297132	0.0482457	-4.99679
C11orf71	0.149552	7.59844	2.42585	0.0155151	0.0285167	-4.40676	-0.148149	7.59844	-2.81468	0.00501462	0.0094716	-3.42574
C11orf73	0.219876	8.62349	4.53551	6.72004e-06	2.30073e-05	2.78422	0.0692932	8.62349	1.65178	0.0990121	0.142947	-5.99702
C11orf74	-0.0749204	7.16969	-1.38418	0.166728	0.234534	-6.37489	-0.00959727	7.16969	-0.207127	0.835968	0.882053	-7.33366
C11orf75	0.565542	7.56238	6.2055	9.15288e-10	5.81659e-09	11.3771	0.256467	7.56238	3.23063	0.00129076	0.00272157	-2.18745
C11orf80	0.204083	8.38102	2.4331	0.0152103	0.0280243	-4.38933	0.258217	8.38102	3.61833	0.000317044	0.000741554	-0.884478
C11orf82	0.598631	7.12155	7.04367	4.34737e-12	3.87839e-11	16.5963	1.02752	7.12155	15.8777	5.81328e-49	1.13503e-46	100.509
C11orf83	0.105222	8.33542	1.20231	0.229635	0.308826	-6.60887	-0.356783	8.33542	-4.83975	1.58825e-06	5.27639e-06	4.14076
C11orf84	0.452828	8.67306	8.16902	1.37531e-15	2.00965e-14	24.4971	0.252694	8.67306	5.19687	2.63568e-07	9.80379e-07	5.86799
C11orf85	0.393644	0.612014	4.20089	2.98909e-05	9.19281e-05	1.36418	0.183595	0.612014	2.2724	0.0233534	0.0387572	-4.78909
C11orf86	0.972204	0.696449	8.082	2.65496e-15	3.72039e-14	23.851	0.825905	0.696449	8.02602	4.04129e-15	4.05839e-14	23.4191
C11orf87	-0.0972629	0.666879	-1.3658	0.172425	0.241521	-6.40003	0.0747981	0.666879	1.22823	0.219759	0.288356	-6.60355
C11orf88	-0.469314	1.56266	-3.88116	0.000113407	0.000316363	0.104295	-0.160208	1.56266	-1.53634	0.124889	0.175342	-6.1799
C11orf9	0.7565	5.02257	6.24194	7.3407e-10	4.7384e-09	11.5918	0.578366	5.02257	5.55202	3.96032e-08	1.65005e-07	7.69861
C11orf90	0.783133	0.875205	8.71901	1.89119e-17	3.64391e-16	28.7123	0.640693	0.875205	8.30676	4.8001e-16	5.42186e-15	25.5128
C11orf92	0.0586506	4.20123	0.376432	0.706706	0.774976	-7.25823	0.0880703	4.20123	0.661284	0.50864	0.587141	-7.13704
C11orf93	0.303885	3.5126	2.60152	0.00946997	0.0182363	-3.97024	0.161906	3.5126	1.61661	0.106397	0.152269	-6.05413
C11orf94	-0.00660467	0.057673	-0.443874	0.657266	0.731918	-7.23065	-0.00884514	0.057673	-0.695453	0.486994	0.566975	-7.11394
C11orf95	-0.0273916	8.69102	-0.489205	0.624844	0.70253	-7.20957	0.0717327	8.69102	1.50054	0.133909	0.186475	-6.23395
C12orf10	-0.335793	9.43677	-6.65888	5.44089e-11	4.14045e-10	14.1277	-0.508537	9.43677	-12.6485	2.7545e-33	1.80415e-31	64.7253
C12orf11	0.386967	9.15403	7.62256	7.77958e-14	8.85559e-13	20.5362	0.49722	9.15403	12.0796	9.55647e-31	5.06246e-29	58.9338
C12orf12	0.00429926	0.0129405	0.579618	0.562352	0.646703	-7.16141	0.00724362	0.0129405	1.14316	0.25335	0.326109	-6.70396
C12orf23	-0.0427823	10.5507	-0.847869	0.39679	0.487598	-6.97063	0.0107364	10.5507	0.248761	0.803616	0.854811	-7.32419
C12orf24	0.307271	6.08338	3.64008	0.00029186	0.000757394	-0.782377	0.422994	6.08338	5.94805	4.21477e-09	1.99647e-08	9.87053
C12orf26	-0.461419	6.71544	-8.90567	4.19963e-18	8.96839e-17	30.1936	-0.240797	6.71544	-5.25903	1.90635e-07	7.20445e-07	6.18035
C12orf27	0.0128506	0.146688	0.321158	0.748183	0.810488	-7.27745	-0.00732309	0.146688	-0.214058	0.830562	0.877427	-7.3322
C12orf29	-0.0442367	8.54912	-1.07974	0.280614	0.36576	-6.74807	0.0267501	8.54912	0.763391	0.445478	0.525747	-7.06455
C12orf32	0.272949	9.43186	5.73451	1.434e-08	7.58667e-08	8.70512	0.33579	9.43186	8.45892	1.47618e-16	1.76565e-15	26.6724
C12orf34	-0.232711	7.32416	-2.51258	0.0122005	0.0229913	-4.19498	-0.310114	7.32416	-3.94086	8.90245e-05	0.000227001	0.307777
C12orf35	-0.338274	10.2307	-4.95884	8.83403e-07	3.52142e-06	4.72749	0.185959	10.2307	3.15732	0.00165802	0.00342652	-2.41775
C12orf36	0.467761	0.375035	5.65412	2.25116e-08	1.15435e-07	8.26822	0.383607	0.375035	5.41405	8.37701e-08	3.35031e-07	6.9742
C12orf39	0.0880905	0.818184	0.735052	0.462545	0.552118	-7.05959	0.329252	0.818184	3.23531	0.00127011	0.00267996	-2.1726
C12orf4	0.114283	8.7139	2.75536	0.00600954	0.0121031	-3.56341	0.35282	8.7139	10.6408	1.12638e-24	3.39586e-23	45.1062
C12orf40	-0.0416728	0.1131	-1.26919	0.20478	0.279805	-6.52664	0.0259675	0.1131	0.924565	0.355499	0.435083	-6.92902
C12orf41	0.0732744	9.15366	2.45124	0.0144709	0.0268139	-4.34552	0.127546	9.15366	5.05681	5.4017e-07	1.92659e-06	5.17695
C12orf42	0.306195	0.831996	3.78109	0.000168959	0.000458119	-0.270398	0.0488992	0.831996	0.699672	0.484356	0.564288	-7.11101
C12orf43	-0.112899	7.92011	-3.68897	0.000241959	0.000637421	-0.606996	-0.0964317	7.92011	-3.68543	0.000245289	0.00058405	-0.644505
C12orf44	0.119869	9.87762	2.47617	0.0135064	0.0251906	-4.28476	-0.197987	9.87762	-4.83979	1.58793e-06	5.27621e-06	4.14095
C12orf45	0.143828	7.36379	2.61607	0.00907941	0.0175783	-3.93274	0.0339282	7.36379	0.718692	0.472562	0.552715	-7.09756
C12orf47	0.0838864	8.15954	2.12452	0.0339638	0.0576163	-5.08551	-0.0675517	8.15954	-2.00037	0.0458321	0.0714202	-5.36508
C12orf48	0.623482	6.96236	8.50085	1.06347e-16	1.83366e-15	27.0133	0.912625	6.96236	16.1905	1.40939e-50	3.32113e-48	104.199
C12orf49	0.379577	9.08572	6.43986	2.17282e-10	1.51154e-09	12.7774	0.440752	9.08572	8.96494	2.59077e-18	3.84322e-17	30.6517
C12orf5	0.194556	8.14979	3.58282	0.000362565	0.000923443	-0.984948	0.227866	8.14979	4.94655	9.39052e-07	3.22255e-06	4.64527
C12orf50	0.0207197	0.195904	0.737005	0.461357	0.550925	-7.05816	-0.0183623	0.195904	-0.763987	0.445123	0.525435	-7.0641
C12orf51	-0.24663	10.3452	-4.19729	3.03576e-05	9.32517e-05	1.34948	0.0493336	10.3452	0.97097	0.331886	0.410077	-6.88521
C12orf52	0.0398881	8.94963	1.0174	0.309303	0.396785	-6.81316	-0.113932	8.94963	-3.42386	0.000651995	0.00144675	-1.55591
C12orf53	-0.345936	3.37293	-2.63872	0.00850004	0.0165551	-3.87396	-0.435298	3.37293	-3.90552	0.000102779	0.000259395	0.172396
C12orf54	-0.112367	0.524483	-1.80206	0.07195	0.11235	-5.71341	-0.0318324	0.524483	-0.595929	0.551408	0.627535	-7.178
C12orf56	0.730458	0.636509	6.17663	1.08921e-09	6.83708e-09	11.2079	0.496833	0.636509	4.86721	1.38882e-06	4.65217e-06	4.2695
C12orf57	-0.237101	10.6099	-3.59306	0.000348846	0.000892066	-0.948956	-0.549362	10.6099	-10.3371	1.83777e-23	4.81793e-22	42.3477
C12orf59	0.012009	4.29248	0.139587	0.889025	0.928708	-7.31915	0.182756	4.29248	2.49524	0.0128078	0.0224038	-4.26341
C12orf60	0.111621	4.7276	1.21749	0.223811	0.30214	-6.59059	-0.114887	4.7276	-1.46638	0.142978	0.197573	-6.28434
C12orf61	-0.131973	3.20468	-2.11298	0.0349424	0.0590954	-5.10972	-0.335058	3.20468	-6.43088	2.29782e-10	1.27975e-09	12.7011
C12orf62	-0.0404981	9.11392	-0.885926	0.37595	0.46651	-6.93777	-0.275835	9.11392	-7.30849	7.13025e-13	5.42201e-12	18.3449
C12orf63	-0.449021	2.07556	-4.1887	3.15017e-05	9.65346e-05	1.31441	0.0692406	2.07556	0.746824	0.455411	0.535589	-7.07702
C12orf65	0.149847	7.86813	3.29248	0.00104109	0.00242842	-1.96418	0.0556449	7.86813	1.4215	0.155601	0.212964	-6.34879
C12orf66	0.0976124	7.13688	1.6132	0.107134	0.159503	-6.03369	0.13673	7.13688	2.65104	0.00819902	0.014883	-3.8672
C12orf68	-0.344452	4.23985	-3.60769	0.000330088	0.000847693	-0.89736	-0.492263	4.23985	-6.12973	1.44294e-09	7.24694e-09	10.9123
C12orf69	-0.452377	3.10833	-3.2952	0.0010312	0.00240755	-1.95537	-0.660426	3.10833	-5.70905	1.65514e-08	7.27841e-08	8.54348
C12orf70	0.289367	1.56518	3.31197	0.000972218	0.00227814	-1.90096	0.183199	1.56518	2.44422	0.0147529	0.0255296	-4.38803
C12orf71	-0.0271285	0.665144	-0.52713	0.598264	0.679126	-7.19036	-0.0129383	0.665144	-0.294014	0.768831	0.824062	-7.31194
C12orf72	-0.423418	6.04934	-7.3348	5.94015e-13	5.9322e-12	18.5442	-0.331004	6.04934	-6.6664	5.1847e-11	3.12439e-10	14.1533
C12orf73	0.15677	7.07515	3.0425	0.00243067	0.00529107	-2.74292	0.0300697	7.07515	0.678493	0.497675	0.577476	-7.12555
C12orf74	-0.182798	0.873689	-1.86265	0.062914	0.0997911	-5.60321	0.163614	0.873689	1.95046	0.0515051	0.0792775	-5.46288
C12orf75	-0.128361	7.98339	-1.30992	0.190636	0.263287	-6.47438	0.0189948	7.98339	0.226468	0.820901	0.868968	-7.32947
C12orf76	-0.286921	7.26005	-5.98012	3.49523e-09	2.01756e-08	10.0747	-0.24755	7.26005	-6.0376	2.4936e-09	1.21342e-08	10.3804
C12orf77	0.0633168	0.215535	1.74186	0.0819551	0.125855	-5.81931	0.0396356	0.215535	1.27414	0.20302	0.269571	-6.54637
C13orf1	-0.0581414	7.84833	-1.35086	0.17716	0.247206	-6.4202	-0.148673	7.84833	-4.08121	4.97643e-05	0.000131641	0.857047
C13orf15	-0.138261	8.35813	-1.89311	0.0587398	0.0938016	-5.54645	-0.241383	8.35813	-3.89636	0.000106658	0.000268295	0.1375
C13orf16	0.0748435	1.48695	0.900144	0.368342	0.459022	-6.92512	-0.209385	1.48695	-2.96157	0.0031605	0.0061938	-3.00745
C13orf18	0.250322	6.33979	2.5175	0.0120329	0.0227173	-4.18275	0.258103	6.33979	3.04215	0.00243344	0.00488426	-2.76914
C13orf23	0.240547	9.86536	4.81034	1.83242e-06	6.92981e-06	4.02729	0.458064	9.86536	11.4608	4.52708e-28	1.88637e-26	52.8374
C13orf26	-0.050095	0.177879	-1.35935	0.174456	0.243964	-6.40875	-0.0347775	0.177879	-1.10333	0.270247	0.344784	-6.74849
C13orf27	0.5214	7.2128	8.6087	4.54821e-17	8.31783e-16	27.8488	0.496993	7.2128	9.71894	4.48754e-21	9.10743e-20	36.9201
C13orf28	-0.00941042	0.0250846	-0.395688	0.692451	0.762321	-7.25082	0.000329877	0.0250846	0.0162222	0.987062	1	-7.35492
C13orf29	0.5553	6.25321	5.20578	2.5165e-07	1.09322e-06	5.93585	0.173324	6.25321	1.87056	0.0618082	0.0936741	-5.61437
C13orf30	-0.36396	0.823694	-3.49392	0.000504797	0.0012464	-1.29326	0.156845	0.823694	1.75019	0.0805081	0.118792	-5.83073
C13orf31	0.0536492	7.7949	0.806592	0.420165	0.510859	-7.00465	0.263076	7.7949	4.6937	3.20666e-06	1.01544e-05	3.4675
C13orf33	-0.417765	6.7687	-3.68021	0.000250269	0.000657875	-0.638599	-0.221031	6.7687	-2.26448	0.0238382	0.0394819	-4.80688
C13orf34	0.442827	7.27977	7.09475	3.08089e-12	2.7997e-11	16.9331	0.721613	7.27977	14.9539	2.78352e-44	3.88196e-42	89.8193
C13orf35	0.0860599	0.133314	3.23854	0.00125603	0.00287868	-2.13727	0.0376189	0.133314	1.64707	0.0999749	0.144195	-6.00473
C13orf36	0.128665	0.597143	1.7289	0.0842517	0.128976	-5.84165	0.124914	0.597143	1.96442	0.0498621	0.0770296	-5.43578
C13orf37	0.237658	8.68163	4.39972	1.24613e-05	4.08815e-05	2.19555	0.290827	8.68163	6.38724	3.01269e-10	1.65674e-09	12.4372
C13orf38	0.189592	2.1737	1.5385	0.124362	0.181928	-6.15068	0.288547	2.1737	2.74845	0.00613627	0.0114032	-3.60753
C13orf39	-0.0137719	0.193616	-0.391845	0.695287	0.764704	-7.25232	-0.00230341	0.193616	-0.0766491	0.938924	0.96728	-7.35212
C14orf1	0.144962	9.81919	3.23288	0.0012808	0.00293154	-2.15527	-0.124094	9.81919	-3.23707	0.00126243	0.00266552	-2.16701
C14orf101	-0.296316	8.75657	-7.29858	7.63674e-13	7.46238e-12	18.2981	-0.120888	8.75657	-3.38823	0.000741349	0.00162828	-1.67503
C14orf102	-0.261602	8.0411	-6.54873	1.09706e-10	7.96699e-10	13.4436	-0.14882	8.0411	-4.28759	2.04985e-05	5.7749e-05	1.69799
C14orf104	0.0289501	8.22094	0.760339	0.447299	0.536952	-7.04075	0.0458482	8.22094	1.4098	0.159026	0.217231	-6.36526
C14orf105	-0.00248372	0.143339	-0.0673691	0.946306	0.974103	-7.32661	0.0276308	0.143339	0.877077	0.380735	0.461124	-6.97164
C14orf106	0.0768136	8.92327	1.32209	0.186553	0.258449	-6.45845	0.541991	8.92327	11.9145	5.05032e-30	2.5439e-28	57.2859
C14orf109	-0.0628049	8.38179	-1.39997	0.161949	0.2288	-6.35303	-0.230138	8.38179	-6.14586	1.31017e-09	6.62549e-09	11.0062
C14orf115	0.677691	0.403526	6.89466	1.17317e-11	9.83689e-11	15.6259	0.394089	0.403526	4.60929	4.77194e-06	1.47312e-05	3.08727
C14orf118	-0.0283821	7.44542	-0.519561	0.603528	0.684041	-7.19431	0.218271	7.44542	4.74444	2.51743e-06	8.10583e-06	3.69922
C14orf119	-0.0682107	10.0369	-1.91176	0.0562999	0.0903487	-5.51125	-0.129267	10.0369	-4.27995	2.11963e-05	5.95105e-05	1.66618
C14orf126	-0.0356554	8.2509	-0.80361	0.421885	0.512354	-7.00704	-0.0215086	8.2509	-0.566884	0.570968	0.64546	-7.19483
C14orf128	0.267545	5.32528	3.66476	0.000265572	0.000694451	-0.694125	0.0163877	5.32528	0.260177	0.794801	0.847245	-7.32129
C14orf129	-0.0567306	9.08174	-1.236	0.216858	0.293979	-6.568	-0.0244562	9.08174	-0.622739	0.533651	0.611605	-7.16171
C14orf132	-0.982163	8.57612	-7.45161	2.62305e-13	2.74924e-12	19.3448	-0.832484	8.57612	-7.38268	4.25431e-13	3.33656e-12	18.8508
C14orf135	-0.372267	9.57431	-7.89721	1.05304e-14	1.35096e-13	22.4981	-0.0505101	9.57431	-1.20398	0.22899	0.298805	-6.6329
C14orf138	-0.0871596	6.99457	-1.99646	0.0462558	0.0759118	-5.34707	-0.0586595	6.99457	-1.56996	0.116859	0.165279	-6.12799
C14orf139	-0.513559	6.34106	-5.36614	1.08247e-07	4.98692e-07	6.74965	-0.403191	6.34106	-4.9124	1.11207e-06	3.77834e-06	4.48284
C14orf142	-0.0877115	7.91096	-2.04359	0.0413543	0.0687204	-5.25268	-0.158767	7.91096	-4.37059	1.41965e-05	4.09458e-05	2.04734
C14orf143	-0.217177	6.66671	-4.28461	2.0768e-05	6.56033e-05	1.70978	-0.122201	6.66671	-2.7999	0.00524745	0.00987316	-3.46667
C14orf145	0.291668	6.70227	4.36112	1.48086e-05	4.80518e-05	2.0313	0.703808	6.70227	13.6112	9.5002e-38	8.4646e-36	74.905
C14orf147	0.171711	10.5266	2.76714	0.00579884	0.0117079	-3.53131	0.0894203	10.5266	1.67993	0.0933997	0.135714	-5.95042
C14orf148	-0.627585	3.01511	-8.52224	8.99156e-17	1.56615e-15	27.1784	-0.256018	3.01511	-3.91807	9.76801e-05	0.000247258	0.220327
C14orf149	-0.176429	6.0952	-3.25762	0.0011757	0.00271246	-2.07636	-0.0453144	6.0952	-0.972206	0.331271	0.409391	-6.88401
C14orf153	0.120858	8.70291	2.59922	0.00953306	0.0183389	-3.97615	-0.0930207	8.70291	-2.33787	0.0196642	0.0331472	-4.63967
C14orf156	0.00239628	9.15107	0.0417701	0.966693	0.989721	-7.328	-0.223577	9.15107	-4.62495	4.43476e-06	1.37399e-05	3.15732
C14orf159	-0.385684	9.27032	-6.0128	2.88559e-09	1.6872e-08	10.2608	-0.327124	9.27032	-5.9627	3.8697e-09	1.83896e-08	9.95349
C14orf162	-0.539484	2.13569	-4.23898	2.53467e-05	7.90316e-05	1.52061	-0.448116	2.13569	-4.11555	4.30485e-05	0.000114929	0.994237
C14orf165	-0.0112122	0.046711	-0.81394	0.415946	0.506372	-6.99871	0.00720918	0.046711	0.612033	0.540707	0.617861	-7.1683
C14orf166	-0.0872291	11.2536	-2.29042	0.0222827	0.0394386	-4.72278	-0.0950526	11.2536	-2.92587	0.00354198	0.00688024	-3.11101
C14orf166B	0.136616	0.153245	4.53292	6.80066e-06	2.32639e-05	2.77283	0.0721759	0.153245	2.77694	0.00562864	0.0105314	-3.52986
C14orf167	-0.408111	9.59465	-5.79814	9.99658e-09	5.40881e-08	9.05489	-0.179222	9.59465	-2.9288	0.00350909	0.00682347	-3.10254
C14orf169	-0.0953958	8.49554	-2.30869	0.0212403	0.0377665	-4.68118	-0.150026	8.49554	-4.28439	2.07883e-05	5.85013e-05	1.68465
C14orf174	-1.17678	5.59091	-10.4176	8.8167e-24	4.10798e-22	43.0877	-0.511566	5.59091	-5.02617	6.30576e-07	2.22541e-06	5.02808
C14orf176	-0.148345	3.45743	-1.9327	0.053661	0.0865747	-5.47132	-0.291245	3.45743	-4.48771	8.36712e-06	2.4965e-05	2.55107
C14orf177	0.00561698	0.0149464	0.639987	0.522382	0.609734	-7.12472	0.00150348	0.0149464	0.200332	0.841277	0.88619	-7.33504
C14orf178	-0.0790156	0.483778	-1.88134	0.0603254	0.0960941	-5.5685	-0.0679894	0.483778	-1.8935	0.0586876	0.0893875	-5.57151
C14orf179	-0.25062	8.14934	-4.62256	4.48453e-06	1.58568e-05	3.17053	-0.470762	8.14934	-10.7803	3.06455e-25	9.80129e-24	46.3926
C14orf180	-0.959731	2.34799	-5.01317	6.732e-07	2.73238e-06	4.98865	-0.973068	2.34799	-5.98733	3.35081e-09	1.60315e-08	10.0933
C14orf181	-0.0959295	4.88629	-1.04008	0.29865	0.385629	-6.78993	-0.433612	4.88629	-5.61249	2.8373e-08	1.20554e-07	8.02139
C14orf182	0.515037	2.97753	4.83057	1.66086e-06	6.3277e-06	4.12154	0.559937	2.97753	6.20437	9.21528e-10	4.7468e-09	11.3485
C14orf183	-0.0623035	0.139309	-2.61547	0.00909511	0.0176004	-3.93428	-0.0278143	0.139309	-1.36109	0.173908	0.235253	-6.43239
C14orf184	-0.484703	2.14602	-4.36664	1.44487e-05	4.69658e-05	2.0547	-0.0238758	2.14602	-0.248362	0.803925	0.85497	-7.32429
C14orf19	-0.319751	1.74594	-5.10394	4.25097e-07	1.78475e-06	5.43089	-0.341384	1.74594	-6.43857	2.19036e-10	1.22389e-09	12.7478
C14orf2	0.070074	9.89781	1.31646	0.188435	0.260668	-6.46584	-0.161407	9.89781	-3.57351	0.000375481	0.000868133	-1.04241
C14orf21	0.0142582	8.1711	0.259286	0.795488	0.850676	-7.29535	0.207364	8.1711	4.47065	9.04385e-06	2.68241e-05	2.4769
C14orf23	0.0423444	0.0731135	1.29565	0.195506	0.268998	-6.49287	0.118728	0.0731135	4.29785	1.95946e-05	5.54005e-05	1.74084
C14orf28	-0.347866	6.4636	-7.13073	2.41427e-12	2.2285e-11	17.1716	-0.389187	6.4636	-9.57268	1.58819e-20	3.02316e-19	35.6733
C14orf33	-0.543036	6.00226	-7.53406	1.46374e-13	1.60043e-12	19.9165	-0.245188	6.00226	-3.87136	0.000117967	0.000294608	0.0426341
C14orf34	0.268456	0.625723	4.00754	6.76767e-05	0.000196021	0.590918	0.154001	0.625723	2.67278	0.00769117	0.0140294	-3.81004
C14orf37	-0.302634	6.33655	-2.88113	0.00407914	0.00850382	-3.21378	-0.145113	6.33655	-1.60959	0.107922	0.15417	-6.06538
C14orf39	-0.117366	1.10672	-1.03157	0.302616	0.39007	-6.79871	-0.0836453	1.10672	-0.859718	0.390228	0.470843	-6.98665
C14orf4	-0.146567	10.4024	-2.65394	0.00812961	0.0159108	-3.83418	-0.347818	10.4024	-7.61807	8.03427e-14	6.92352e-13	20.4847
C14orf43	-0.400605	10.1927	-7.39415	3.9266e-13	4.02094e-12	18.9496	-0.19741	10.1927	-4.15871	3.58255e-05	9.7035e-05	1.1682
C14orf45	-0.99472	8.13172	-12.1072	7.22194e-31	7.55393e-29	59.2214	-0.596286	8.13172	-8.08476	2.60046e-15	2.67631e-14	23.8522
C14orf48	-0.0013931	0.0519987	-0.080068	0.936205	0.965887	-7.32567	-0.00380662	0.0519987	-0.255918	0.798087	0.85004	-7.32239
C14orf49	-0.26778	5.01411	-2.56807	0.0104254	0.0198949	-4.05568	0.00697185	5.01411	0.0778527	0.937967	0.966634	-7.35203
C14orf50	-0.479698	3.84745	-3.24481	0.00122908	0.00282578	-2.1173	-0.696052	3.84745	-5.58358	3.32901e-08	1.4014e-07	7.86667
C14orf53	-0.773864	1.19015	-4.9791	7.98493e-07	3.20727e-06	4.82459	-0.0549329	1.19015	-0.406578	0.684437	0.749114	-7.27262
C14orf64	-0.144579	3.20616	-1.02463	0.305877	0.393325	-6.80581	0.265057	3.20616	2.20288	0.0279164	0.0456027	-4.94318
C14orf68	0.183295	0.475691	2.96887	0.00308726	0.00658814	-2.96088	0.0901225	0.475691	1.7005	0.0894651	0.130431	-5.91589
C14orf70	0.0847242	0.0495898	4.05829	5.47889e-05	0.000161453	0.790485	0.0392577	0.0495898	2.18211	0.0294207	0.0478504	-4.98829
C14orf72	0.322633	1.46972	3.37888	0.000766616	0.00182727	-1.68114	0.15817	1.46972	1.92738	0.0543209	0.0832685	-5.50728
C14orf73	0.0379905	2.6653	0.27408	0.784101	0.840735	-7.29142	-0.228614	2.6653	-1.93398	0.0535029	0.0821189	-5.49463
C14orf79	-0.557238	8.3058	-8.45095	1.57093e-16	2.63981e-15	26.6297	-0.5596	8.3058	-10.117	1.33909e-22	3.18846e-21	40.3864
C14orf80	0.080595	7.55525	0.888836	0.374385	0.465083	-6.9352	-0.310814	7.55525	-4.05213	5.62178e-05	0.000147683	0.74174
C14orf86	0.0315972	0.0971386	1.1576	0.247408	0.329273	-6.66138	0.0504986	0.0971386	2.16894	0.0304103	0.0492761	-5.01668
C14orf93	-0.119906	7.70654	-2.94312	0.00335267	0.00711154	-3.03587	-0.28517	7.70654	-8.53685	8.01686e-17	9.87702e-16	27.2729
C15orf17	-0.230728	9.76269	-6.04945	2.32509e-09	1.38124e-08	10.4707	-0.244548	9.76269	-7.60301	8.95001e-14	7.64517e-13	20.3788
C15orf2	0.0552876	0.0807729	1.96031	0.0503413	0.0818565	-5.41801	0.0528821	0.0807729	2.19459	0.0285086	0.0464812	-4.96124
C15orf21	-0.141405	5.73623	-2.36134	0.0184719	0.0333385	-4.55951	-0.0280303	5.73623	-0.545516	0.585566	0.659308	-7.20668
C15orf23	0.586139	8.34112	9.60314	1.22204e-20	3.70606e-19	35.9481	0.638613	8.34112	12.7529	9.241e-34	6.35737e-32	65.807
C15orf24	0.0188961	9.95495	0.463408	0.643211	0.718765	-7.22182	-0.277059	9.95495	-8.31536	4.49273e-16	5.0887e-15	25.5778
C15orf26	-0.289445	1.40276	-3.38764	0.000742909	0.00177666	-1.65204	0.0138752	1.40276	0.188468	0.850562	0.894178	-7.33734
C15orf27	-0.0688565	3.8818	-0.849596	0.395829	0.486738	-6.96917	-0.112577	3.8818	-1.62685	0.104201	0.149554	-6.03762
C15orf28	-0.268785	2.39952	-2.80481	0.00516898	0.0105474	-3.42776	0.116558	2.39952	1.41696	0.156922	0.214541	-6.35519
C15orf29	0.0107396	8.35333	0.302899	0.762053	0.822732	-7.28313	0.0465529	8.35333	1.53813	0.124451	0.174835	-6.17717
C15orf32	-0.00489761	0.100506	-0.198676	0.842572	0.890252	-7.30919	-0.0110752	0.100506	-0.525584	0.599338	0.672083	-7.21732
C15orf33	-0.511153	4.80941	-6.84479	1.62892e-11	1.33792e-10	15.3052	-0.284831	4.80941	-4.38077	1.35655e-05	3.92584e-05	2.09061
C15orf34	-0.360598	3.96686	-4.45838	9.56237e-06	3.19021e-05	2.44778	-0.381879	3.96686	-5.56329	3.72259e-08	1.55748e-07	7.75852
C15orf37	0.102739	5.55436	1.60822	0.10822	0.160922	-6.04166	-0.119124	5.55436	-2.18432	0.0292576	0.0476154	-4.98352
C15orf38	-0.166306	8.19477	-2.30655	0.0213603	0.0379535	-4.68607	-0.0490517	8.19477	-0.793177	0.427933	0.508937	-7.04145
C15orf39	0.353808	9.54198	6.5788	9.06787e-11	6.68466e-10	13.6293	0.106497	9.54198	2.25806	0.0242375	0.0400817	-4.82126
C15orf40	-0.0741313	7.64609	-1.69548	0.0904127	0.137351	-5.89848	-0.261867	7.64609	-7.23907	1.15149e-12	8.50383e-12	17.8756
C15orf41	0.285948	6.50009	4.27799	2.13794e-05	6.73994e-05	1.68222	0.371394	6.50009	6.60864	7.50105e-11	4.44063e-10	13.7929
C15orf42	1.14628	6.93054	10.8593	1.4589e-25	8.47276e-24	47.1397	1.4316	6.93054	17.5597	8.22955e-58	4.55984e-55	120.728
C15orf43	0.0120454	0.0677402	0.333869	0.738574	0.802072	-7.2733	-0.0329252	0.0677402	-1.06819	0.28579	0.361666	-6.78649
C15orf44	0.0150152	10.0288	0.47852	0.632424	0.709107	-7.21472	0.063838	10.0288	2.38856	0.0171685	0.0293062	-4.5211
C15orf48	-0.594514	8.25599	-4.15065	3.70804e-05	0.000112403	1.1599	-0.657685	8.25599	-5.41407	8.37595e-08	3.35031e-07	6.97433
C15orf5	-0.0295279	0.321222	-0.81567	0.414956	0.505354	-6.99731	-0.0207864	0.321222	-0.671514	0.502106	0.581334	-7.13025
C15orf50	-0.329363	1.00216	-3.5257	0.000448843	0.00112093	-1.18392	-0.243995	1.00216	-3.04849	0.00238337	0.00479409	-2.75015
C15orf51	-0.39362	1.92799	-4.04463	5.80068e-05	0.000170177	0.736547	-0.283694	1.92799	-3.39859	0.000714265	0.00157369	-1.64053
C15orf52	0.45693	7.75766	4.0921	4.75332e-05	0.00014129	0.924819	0.325708	7.75766	3.39986	0.000710997	0.00156716	-1.63627
C15orf53	0.124659	0.433649	2.55575	0.0107981	0.020543	-4.08685	0.192542	0.433649	4.66484	3.67595e-06	1.15495e-05	3.3368
C15orf54	0.411303	1.328	5.6643	2.12691e-08	1.09422e-07	8.32321	0.31283	1.328	5.01601	6.63638e-07	2.33246e-06	4.97893
C15orf55	0.332596	0.439711	5.54603	4.09251e-08	2.012e-07	7.68971	0.229159	0.439711	4.43673	1.0548e-05	3.0954e-05	2.33024
C15orf56	-0.0980703	3.06988	-0.924466	0.35555	0.446027	-6.90302	-0.23785	3.06988	-2.63341	0.00863292	0.0156015	-3.91323
C15orf57	-0.240092	8.57107	-5.66878	2.07427e-08	1.06953e-07	8.34748	-0.331531	8.57107	-9.49961	2.97011e-20	5.45124e-19	35.0559
C15orf58	-0.156802	5.8408	-2.92497	0.00355206	0.00749571	-3.08834	-0.165558	5.8408	-3.62347	0.000310915	0.000728382	-0.86624
C15orf59	-1.04959	4.98749	-7.27468	9.00883e-13	8.73239e-12	18.1364	-0.998531	4.98749	-8.16596	1.40764e-15	1.49678e-14	24.4553
C15orf60	0.0159825	0.0859785	0.804435	0.421409	0.512019	-7.00638	-0.00742465	0.0859785	-0.436967	0.662265	0.729481	-7.25984
C15orf61	0.0805699	6.79918	1.59102	0.112041	0.166	-6.06901	-0.186684	6.79918	-4.36029	1.48636e-05	4.27376e-05	2.00364
C15orf62	-0.145634	5.07468	-1.85197	0.0644348	0.101927	-5.62289	-0.109062	5.07468	-1.62131	0.105385	0.150999	-6.04657
C15orf63	0.0186718	9.67387	0.274312	0.783923	0.840624	-7.29135	-0.280766	9.67387	-4.90343	1.16243e-06	3.93512e-06	4.4403
C16orf11	0.0533149	0.363863	0.906133	0.365165	0.455718	-6.91973	-0.0106194	0.363863	-0.210994	0.832951	0.879407	-7.33285
C16orf13	-0.203238	9.40474	-2.86817	0.00424808	0.00882369	-3.25052	-0.414053	9.40474	-7.02298	4.99529e-12	3.41703e-11	16.4396
C16orf3	0.321642	1.85884	4.08179	4.96431e-05	0.000147093	0.883739	-0.0253286	1.85884	-0.371764	0.710177	0.772051	-7.28613
C16orf42	-0.0139059	9.6785	-0.226937	0.820536	0.871642	-7.30319	-0.336882	9.6785	-6.62124	6.92162e-11	4.10947e-10	13.8713
C16orf45	-1.71082	8.68795	-13.6765	4.65992e-38	8.52974e-36	75.617	-1.09458	8.68795	-9.70037	5.27258e-21	1.0556e-19	36.7611
C16orf46	0.0466079	5.82656	0.795816	0.426399	0.516551	-7.01325	-0.158105	5.82656	-3.17807	0.00154536	0.00321574	-2.3531
C16orf48	0.345601	7.62013	4.2606	2.30684e-05	7.22244e-05	1.61002	-0.37478	7.62013	-5.44571	7.06398e-08	2.85244e-07	7.13896
C16orf5	0.102308	8.7798	1.58824	0.112667	0.166831	-6.0734	-0.166785	8.7798	-3.04238	0.00243161	0.0048811	-2.76846
C16orf52	-0.335261	8.2677	-7.294	7.88275e-13	7.67716e-12	18.2671	-0.173958	8.2677	-4.32785	1.71655e-05	4.89784e-05	1.86667
C16orf53	-0.280831	10.4836	-5.07983	4.80643e-07	2.00522e-06	5.3127	-0.273784	10.4836	-5.82365	8.64181e-09	3.93003e-08	9.17359
C16orf54	-0.0291998	5.60482	-0.232091	0.816533	0.868424	-7.30201	0.232961	5.60482	2.17273	0.0301232	0.0488573	-5.00854
C16orf55	0.571531	7.20471	11.0888	1.65254e-26	1.08935e-24	49.2924	0.173419	7.20471	3.67336	0.000256945	0.000609262	-0.687959
C16orf57	0.850263	9.4073	16.8674	4.02172e-54	1.55565e-51	112.293	0.480577	9.4073	10.0946	1.63614e-22	3.85547e-21	40.1886
C16orf58	-0.104143	11.3004	-2.40348	0.0164894	0.0301211	-4.46019	-0.298965	11.3004	-8.42126	1.97961e-16	2.32974e-15	26.3837
C16orf59	0.401083	6.85264	4.47382	8.9144e-06	2.98813e-05	2.51467	0.405966	6.85264	5.32602	1.33961e-07	5.18078e-07	6.52079
C16orf61	1.09556	8.13658	20.6679	5.2046e-75	4.10383e-72	160.019	0.511341	8.13658	9.49412	3.11268e-20	5.69251e-19	35.0097
C16orf62	-0.274491	10.3009	-5.32238	1.3657e-07	6.18335e-07	6.5253	-0.158769	10.3009	-3.56337	0.000390031	0.000897924	-1.07786
C16orf63	-0.0918163	9.88757	-2.15277	0.031665	0.0541061	-5.02563	0.0755918	9.88757	2.07257	0.0385642	0.0610835	-5.21927
C16orf68	-0.0901705	7.41331	-2.15533	0.0314638	0.0537981	-5.02017	-0.140164	7.41331	-3.94788	8.65071e-05	0.000220857	0.334823
C16orf7	0.664779	7.76968	11.0754	1.87879e-26	1.23058e-24	49.1656	-0.0749562	7.76968	-1.35282	0.176533	0.238145	-6.44355
C16orf70	0.483833	9.11407	13.1473	1.42095e-35	2.15784e-33	69.9503	0.111168	9.11407	3.19817	0.00144295	0.00301733	-2.29006
C16orf71	-1.14449	5.22803	-10.4416	7.07973e-24	3.33659e-22	43.3044	-0.837518	5.22803	-8.76329	1.32643e-17	1.80087e-16	29.0435
C16orf72	-0.13355	10.417	-3.36697	0.000799982	0.00190048	-1.7206	-0.00816221	10.417	-0.238845	0.811293	0.861153	-7.3266
C16orf73	0.46487	0.769451	4.48649	8.41401e-06	2.8329e-05	2.56975	0.227401	0.769451	2.54342	0.0111833	0.0197782	-4.14341
C16orf74	-0.273217	6.47702	-2.29471	0.0220338	0.0390554	-4.71303	-0.694412	6.47702	-7.02394	4.96304e-12	3.39724e-11	16.4459
C16orf75	0.554677	8.08755	6.51926	1.32124e-10	9.4412e-10	13.2623	0.629226	8.08755	8.84901	6.64851e-18	9.34209e-17	29.7235
C16orf78	-0.0113207	0.0185709	-0.917389	0.359243	0.450063	-6.90951	-0.0100145	0.0185709	-0.949298	0.342784	0.421561	-6.90593
C16orf79	-0.186925	4.11137	-1.55673	0.11997	0.176321	-6.12264	-0.394857	4.11137	-3.87944	0.000114197	0.000285681	0.0731991
C16orf80	0.782697	8.82002	21.1308	1.21864e-77	1.18968e-74	166.029	0.325902	8.82002	8.49266	1.1339e-16	1.37683e-15	26.9318
C16orf81	0.104459	0.49116	1.67395	0.0945697	0.143041	-5.9345	0.0295719	0.49116	0.553335	0.580204	0.654026	-7.2024
C16orf82	0.0112285	0.0675281	0.592	0.554034	0.638607	-7.15418	-0.00461667	0.0675281	-0.28465	0.775993	0.830305	-7.31465
C16orf86	0.0108165	4.67775	0.125325	0.900301	0.937574	-7.32104	-0.493231	4.67775	-6.89954	1.13592e-11	7.42111e-11	15.6363
C16orf87	0.807767	6.70951	13.5292	2.32017e-37	4.031e-35	74.0266	0.564453	6.70951	10.6229	1.33044e-24	3.98763e-23	44.9417
C16orf88	0.0303816	9.40031	0.64552	0.518794	0.606409	-7.12117	0.0793204	9.40031	1.97597	0.048536	0.0751766	-5.4132
C16orf89	-1.30892	5.89028	-5.64175	2.41177e-08	1.22872e-07	8.20149	-1.00471	5.89028	-5.04385	5.76782e-07	2.04649e-06	5.11385
C16orf90	0.155277	0.145421	5.11014	4.11846e-07	1.73373e-06	5.46138	0.0578715	0.145421	2.19595	0.0284105	0.0463324	-4.95828
C16orf91	0.0657029	8.02962	1.14474	0.252693	0.335261	-6.67611	-0.112744	8.02962	-2.30389	0.0215096	0.0359769	-4.71773
C16orf92	-0.0595636	0.169898	-1.65037	0.099299	0.149269	-5.97344	-0.0518696	0.169898	-1.68113	0.0931664	0.135413	-5.94841
C16orf93	-0.702822	6.10145	-7.48224	2.11322e-13	2.25289e-12	19.5566	-0.43066	6.10145	-5.26497	1.84796e-07	6.99245e-07	6.21035
C17orf100	0.173505	5.32243	2.78774	0.00544626	0.0110669	-3.47485	-0.131602	5.32243	-2.47039	0.0137248	0.0238775	-4.32443
C17orf101	-0.0762125	8.40759	-1.36186	0.173665	0.242958	-6.40537	-0.286664	8.40759	-6.13686	1.38274e-09	6.95985e-09	10.9537
C17orf102	0.0708013	0.366511	1.10427	0.26984	0.353685	-6.72141	0.00430957	0.366511	0.0785533	0.93741	0.966352	-7.35197
C17orf103	-0.324469	8.25348	-4.61291	4.69174e-06	1.65295e-05	3.12736	-0.340456	8.25348	-5.70375	1.70525e-08	7.48755e-08	8.51457
C17orf104	0.287136	3.64896	3.04446	0.0024151	0.00525996	-2.73705	0.428885	3.64896	5.38982	9.53889e-08	3.7818e-07	6.84872
C17orf105	-0.0128431	0.045744	-0.971048	0.331847	0.421043	-6.85905	0.0111797	0.045744	0.988747	0.323116	0.400883	-6.86786
C17orf106	-0.0155186	7.91527	-0.233918	0.815114	0.867095	-7.30159	-0.272173	7.91527	-4.87624	1.32872e-06	4.46266e-06	4.31196
C17orf107	-0.188747	6.30872	-1.75199	0.0801975	0.123479	-5.80175	-0.675629	6.30872	-7.60537	8.79993e-14	7.52638e-13	20.3954
C17orf108	-0.559068	7.55828	-7.75577	2.97068e-14	3.5888e-13	21.4804	-0.684042	7.55828	-11.6143	1.0021e-28	4.42759e-27	54.3293
C17orf28	-0.527273	11.2593	-4.9193	1.07482e-06	4.21963e-06	4.53913	-0.700502	11.2593	-7.83077	1.71728e-14	1.60832e-13	21.9985
C17orf37	0.379199	10.0267	3.42212	0.000656113	0.00158564	-1.53683	-0.0628422	10.0267	-0.658256	0.510582	0.589018	-7.13904
C17orf39	-0.0592451	8.25892	-1.29494	0.195752	0.269281	-6.49379	0.123989	8.25892	3.18825	0.00149267	0.00311399	-2.32121
C17orf42	-0.0417086	7.35311	-0.975085	0.329842	0.418732	-6.85514	0.0423892	7.35311	1.15944	0.246659	0.318656	-6.6853
C17orf44	-0.677642	5.8654	-8.52669	8.68264e-17	1.52139e-15	27.2128	-0.581727	5.8654	-8.56513	6.41659e-17	7.97735e-16	27.492
C17orf46	0.0930989	1.72468	1.27569	0.202472	0.277058	-6.51841	0.153236	1.72468	2.46341	0.0139926	0.0243062	-4.34145
C17orf47	-0.184229	2.08914	-2.30061	0.0216961	0.0384934	-4.69962	-0.306369	2.08914	-4.52094	7.18579e-06	2.16037e-05	2.69629
C17orf48	-0.319017	6.8526	-7.019	5.13023e-12	4.53145e-11	16.4344	-0.218404	6.8526	-5.55347	3.92885e-08	1.63743e-07	7.70634
C17orf49	-0.0235135	9.84302	-0.462757	0.643677	0.719246	-7.22212	-0.154153	9.84302	-3.5791	0.000367674	0.000851524	-1.0228
C17orf50	-0.0471122	0.798174	-0.692628	0.488764	0.577611	-7.08976	-0.200708	0.798174	-3.47879	0.000533672	0.00120494	-1.36987
C17orf51	0.308724	6.81027	3.49834	0.000496652	0.0012288	-1.27813	0.386511	6.81027	5.17288	2.98392e-07	1.10103e-06	5.74839
C17orf53	0.421317	6.3978	5.70945	1.6515e-08	8.6459e-08	8.56828	0.69525	6.3978	11.7619	2.31934e-29	1.10578e-27	55.7773
C17orf54	0.11216	0.216691	2.24117	0.025316	0.0442308	-4.83326	0.0733784	0.216691	1.71255	0.0872223	0.12757	-5.89546
C17orf55	0.0716327	3.48605	0.505208	0.613566	0.692622	-7.20164	-0.449912	3.48605	-3.74643	0.000193573	0.000467756	-0.422641
C17orf56	-0.0186831	8.16996	-0.304025	0.761196	0.822008	-7.28279	-0.119706	8.16996	-2.28643	0.0225156	0.0375004	-4.75742
C17orf57	-0.369297	4.74277	-3.8016	0.000155815	0.00042484	-0.194366	-0.108466	4.74277	-1.29469	0.195838	0.26125	-6.52012
C17orf58	-0.348048	8.96844	-4.15723	3.60526e-05	0.000109515	1.18653	-0.398617	8.96844	-5.62233	2.68665e-08	1.1482e-07	8.07422
C17orf59	-0.216264	7.65437	-3.47363	0.000543883	0.00133359	-1.36261	-0.594016	7.65437	-12.1378	5.29099e-31	2.86202e-29	59.519
C17orf60	-0.132254	4.31003	-1.55786	0.119703	0.176054	-6.1209	-0.129737	4.31003	-1.78841	0.0741253	0.110359	-5.76356
C17orf61	-0.0890268	8.67623	-1.39472	0.163526	0.230758	-6.36032	-0.286388	8.67623	-5.34267	1.22645e-07	4.77378e-07	6.60599
C17orf62	-0.0993638	10.4959	-2.03592	0.0421205	0.0698465	-5.26819	-0.208234	10.4959	-5.06326	5.22822e-07	1.87057e-06	5.20836
C17orf63	0.161217	9.74698	3.24683	0.00122051	0.00280701	-2.11084	0.141353	9.74698	3.33099	0.000909077	0.00196365	-1.86388
[truncated: 18,502 more rows]

## Sheet: Luminal
	UbiquitinationSignature_logFC	UbiquitinationSignature_AveExpr	UbiquitinationSignature_t	UbiquitinationSignature_P.Value	UbiquitinationSignature_adj.P.Val	UbiquitinationSignature_B	SKP2Expression_logFC	SKP2Expression_AveExpr	SKP2Expression_t	SKP2Expression_P.Value	SKP2Expression_adj.P.Val	SKP2Expression_B
A1BG	-0.415064	7.31961	-3.53809	0.000436165	0.00173459	-0.993758	-0.717939	7.31961	-8.65469	5.15257e-17	1.79343e-15	27.8865
A1CF	0.0811494	0.109925	2.54184	0.011293	0.0282516	-3.95959	0.0266259	0.109925	1.11538	0.265161	0.371926	-6.47158
A2BP1	-0.00530569	0.667323	-0.0458486	0.963447	0.990406	-7.15716	0.0839436	0.667323	0.975387	0.329785	0.443049	-6.61691
A2LD1	-0.0439586	6.37312	-0.552815	0.580609	0.693248	-7.00608	-0.255092	6.37312	-4.38136	1.40608e-05	6.02301e-05	2.30019
A2M	-0.190272	13.4642	-1.97384	0.0488862	0.0964504	-5.22501	-0.137423	13.4642	-1.91492	0.0560067	0.101772	-5.27152
A2ML1	1.17288	2.09322	4.97752	8.56409e-07	7.52953e-06	4.91354	0.73152	2.09322	4.14391	3.9374e-05	0.000153286	1.32473
A4GALT	-0.062581	8.13779	-0.540245	0.589241	0.700104	-7.01292	-0.451541	8.13779	-5.36749	1.16708e-07	7.37557e-07	6.88665
A4GNT	0.00409646	0.619172	0.0565602	0.954916	0.984844	-7.15661	0.0255964	0.619172	0.474908	0.635036	0.733913	-6.97762
AAA1	-0.0568137	0.0639038	-1.54561	0.122759	0.206116	-5.97126	0.0282607	0.0639038	1.03174	0.302637	0.413735	-6.56074
AAAS	-0.0577392	9.50471	-1.30554	0.192241	0.297092	-6.31084	-0.159858	9.50471	-4.95304	9.66426e-07	5.17438e-06	4.8553
AACS	0.309987	9.92668	5.03124	6.55728e-07	5.97689e-06	5.16984	0.0905385	9.92668	1.93789	0.053134	0.0972937	-5.22779
AACSL	0.369126	0.593164	3.22086	0.00135151	0.00461249	-2.04002	0.144912	0.593164	1.68766	0.0920292	0.154571	-5.67648
AADAC	-0.219402	1.03351	-1.3858	0.166354	0.264251	-6.20362	-0.0216818	1.03351	-0.183684	0.854327	0.911267	-7.07301
AADACL2	-0.0757846	0.144521	-1.19279	0.233454	0.346713	-6.4507	-0.0278337	0.144521	-0.588007	0.556763	0.663848	-6.91784
AADACL3	-0.0704218	0.169666	-1.28736	0.198494	0.304842	-6.33423	-0.0288378	0.169666	-0.707548	0.479518	0.591741	-6.84086
AADACL4	-0.0248896	0.0331814	-1.42056	0.155997	0.250732	-6.15523	-0.0114466	0.0331814	-0.876809	0.380963	0.496575	-6.7076
AADAT	0.865836	5.03824	6.26552	7.3707e-10	1.46706e-08	11.7353	0.280437	5.03824	2.65278	0.00820757	0.0189379	-3.61071
AAGAB	-0.0400108	10.7495	-0.809184	0.41875	0.543823	-6.83237	0.0328249	10.7495	0.892012	0.372766	0.488374	-6.69424
AAK1	-0.154396	9.77227	-2.82517	0.00489248	0.0139113	-3.21205	0.15833	9.77227	3.91731	0.0001005	0.000360137	0.441592
AAMP	0.0259777	11.2136	0.493841	0.621611	0.727751	-7.0368	-0.272474	11.2136	-7.27624	1.15342e-12	1.81755e-11	18.0786
AANAT	0.183831	0.386516	3.20927	0.00140619	0.00476808	-2.07647	-0.0104325	0.386516	-0.242504	0.808478	0.876866	-7.06054
AARS	1.2663	11.2924	22.8629	2.07614e-82	2.12814e-78	176.67	0.213812	11.2924	3.78528	0.000169945	0.000580341	-0.0512755
AARS2	0.0514102	8.71919	0.872246	0.383444	0.509297	-6.77964	-0.0543015	8.71919	-1.23863	0.215998	0.315016	-6.32761
AARSD1	-0.0311339	8.96116	-0.453681	0.650233	0.752928	-7.05574	-0.372566	8.96116	-7.66204	8.0046e-14	1.6057e-12	20.6862
AASDH	-0.0433036	8.24616	-0.752578	0.452017	0.575751	-6.87634	0.22802	8.24616	5.45994	7.14229e-08	4.68257e-07	7.3599
AASDHPPT	0.0784793	9.68194	1.19936	0.230892	0.343682	-6.4429	0.199134	9.68194	4.14507	3.91803e-05	0.000152628	1.32939
AASS	-0.829615	7.4965	-7.27616	1.15405e-12	4.4058e-11	18.0328	-0.391076	7.4965	-4.48408	8.872e-06	3.95058e-05	2.73787
AATF	0.23061	10.2627	3.62247	0.000318076	0.00131522	-0.699618	-0.0338196	10.2627	-0.705903	0.48054	0.592721	-6.84201
AATK	-0.46323	5.84569	-3.08146	0.00216016	0.00686916	-2.46986	-0.470249	5.84569	-4.23341	2.68619e-05	0.00010849	1.68642
ABAT	-1.27076	10.2831	-8.2465	1.14824e-15	7.6429e-14	24.8036	-0.139408	10.2831	-1.14966	0.250772	0.355488	-6.43305
ABCA1	0.185305	9.50012	1.83498	0.0670343	0.125424	-5.48667	0.379974	9.50012	5.15747	3.46847e-07	2.02124e-06	5.8387
ABCA10	-1.35347	3.88971	-7.1286	3.11026e-12	1.04189e-10	17.064	-0.585813	3.88971	-4.02719	6.41585e-05	0.000238714	0.863976
ABCA11P	-0.477274	6.78289	-6.68213	5.65326e-11	1.47351e-09	14.2344	0.088593	6.78289	1.60793	0.10841	0.177375	-5.80656
ABCA12	0.0629698	7.18767	0.204107	0.838343	0.898425	-7.13746	0.895839	7.18767	3.95464	8.63879e-05	0.000313903	0.583864
ABCA13	0.0287104	1.48344	0.166416	0.867889	0.920619	-7.14441	0.0185341	1.48344	0.144333	0.885289	0.93428	-7.07943
ABCA17P	-0.298927	3.48744	-2.18845	0.0290451	0.0628196	-4.78365	-0.194637	3.48744	-1.91252	0.0563148	0.102196	-5.27607
ABCA2	-0.0613467	10.4471	-0.858416	0.391027	0.516956	-6.79154	0.071589	10.4471	1.34713	0.17848	0.269283	-6.18846
ABCA3	-0.152281	10.9729	-1.38276	0.167286	0.265484	-6.20781	-0.0412094	10.9729	-0.501996	0.615866	0.717216	-6.96446
ABCA4	-0.390986	4.89898	-1.75439	0.0799056	0.145046	-5.62988	-0.295184	4.89898	-1.77964	0.0756721	0.131348	-5.51866
ABCA5	-0.208136	7.91673	-1.71181	0.0874805	0.156209	-5.70297	-0.239695	7.91673	-2.65817	0.00807911	0.018673	-3.59665
ABCA6	-0.80078	6.28778	-4.59336	5.38181e-06	3.76176e-05	3.15468	-0.043357	6.28778	-0.328094	0.742962	0.824793	-7.03625
ABCA7	-0.407929	8.27467	-4.15903	3.69292e-05	0.000204618	1.32445	-0.256168	8.27467	-3.49354	0.000513988	0.0015739	-1.0833
ABCA8	-1.51698	6.10397	-5.88093	6.98583e-09	1.08744e-07	9.55277	-0.315364	6.10397	-1.59808	0.110583	0.180212	-5.82219
ABCA9	-1.03539	5.82071	-5.369	1.15787e-07	1.30069e-06	6.83844	-0.145801	5.82071	-0.991669	0.321783	0.43432	-6.601
ABCB1	-0.876662	6.03582	-5.39105	1.03049e-07	1.17432e-06	6.95083	-0.33113	6.03582	-2.68499	0.00746614	0.0174352	-3.52625
ABCB10	-0.015821	9.03077	-0.254237	0.799405	0.869652	-7.12602	0.284617	9.03077	6.3606	4.15146e-10	4.11155e-09	12.3441
ABCB11	-0.0396745	0.933277	-0.326962	0.743817	0.8283	-7.10498	0.0790386	0.933277	0.875629	0.381604	0.497189	-6.70863
ABCB4	0.0437284	4.76388	0.410287	0.681751	0.778945	-7.0744	-0.139901	4.76388	-1.76815	0.0775753	0.134348	-5.53883
ABCB5	-0.583514	2.24393	-3.21992	0.00135587	0.00462427	-2.04298	-0.316734	2.24393	-2.33815	0.0197275	0.0409386	-4.3833
ABCB6	0.482909	8.78698	5.3012	1.65249e-07	1.77277e-06	6.49562	0.0918765	8.78698	1.32461	0.185835	0.278415	-6.21829
ABCB7	-0.132406	8.78463	-2.84043	0.00466762	0.0133516	-3.16962	0.0267753	8.78463	0.76666	0.443604	0.557284	-6.79755
ABCB8	-0.0999803	9.50845	-1.58534	0.113449	0.193142	-5.9096	-0.224999	9.50845	-4.88247	1.36539e-06	7.08116e-06	4.52426
ABCB9	0.399198	7.46586	3.87182	0.000120647	0.000567032	0.208092	0.015239	7.46586	0.195999	0.844681	0.904604	-7.07068
ABCC1	0.0371809	10.2543	0.581913	0.560857	0.67513	-6.98965	0.26841	10.2543	5.80817	1.05482e-08	8.05998e-08	9.20732
ABCC10	0.234255	8.59436	4.40854	1.24589e-05	7.83496e-05	2.35514	-0.0115274	8.59436	-0.286595	0.774528	0.85108	-7.04893
ABCC11	-1.13243	8.36026	-3.83927	0.000137346	0.000633886	0.0863493	-0.0178337	8.36026	-0.0801921	0.936113	0.970895	-7.08659
ABCC12	-0.20609	2.52524	-0.816973	0.414288	0.539464	-6.82607	-0.0310824	2.52524	-0.165447	0.868651	0.922514	-7.07618
ABCC13	-0.691384	3.24799	-2.02853	0.042975	0.0867925	-5.11681	0.770647	3.24799	3.05162	0.00238299	0.0062361	-2.49514
ABCC2	0.282893	3.17354	1.73752	0.0828401	0.149433	-5.65905	0.261405	3.17354	2.16018	0.0311781	0.0613713	-4.77798
ABCC3	-0.474933	8.45497	-3.11766	0.00191563	0.00621793	-2.36	-0.178082	8.45497	-1.56059	0.11918	0.191663	-5.88085
ABCC4	0.228318	6.91756	1.62264	0.105223	0.181688	-5.85028	0.279339	6.91756	2.67783	0.00762548	0.0177607	-3.54511
ABCC5	0.0652161	10.3324	0.540225	0.589255	0.700104	-7.01293	0.231051	10.3324	2.58589	0.00996187	0.0224741	-3.78293
ABCC6	-1.05593	5.82579	-5.49894	5.79396e-08	7.07878e-07	7.50645	-0.19098	5.82579	-1.30378	0.19284	0.286816	-6.24544
ABCC6P1	-0.540947	1.78005	-3.42933	0.000649192	0.00245555	-1.36307	0.0081408	1.78005	0.0686265	0.945311	0.978186	-7.08745
ABCC6P2	-0.842889	4.06922	-5.15513	3.51001e-07	3.45789e-06	5.77044	-0.142685	4.06922	-1.14714	0.25181	0.35664	-6.43592
ABCC8	-1.2701	6.68538	-4.92922	1.08651e-06	9.24634e-06	4.68527	-0.634539	6.68538	-3.27015	0.00114034	0.00322012	-1.81992
ABCC9	-0.224318	7.51686	-1.74277	0.0819174	0.14812	-5.65	0.14995	7.51686	1.56436	0.118292	0.190532	-5.87501
ABCD1	0.518846	8.5476	6.68385	5.59214e-11	1.46044e-09	14.245	-0.0631252	8.5476	-1.05278	0.292892	0.40304	-6.53896
ABCD2	-0.45144	3.75152	-2.54705	0.0111278	0.0279163	-3.94655	0.260456	3.75152	1.96978	0.049351	0.0913045	-5.16621
ABCD3	-0.237441	11.1437	-2.66697	0.00787324	0.0207814	-3.63894	0.105523	11.1437	1.58599	0.113301	0.183881	-5.84126
ABCD4	-0.253478	8.81269	-4.23043	2.72097e-05	0.000156125	1.61364	-0.284222	8.81269	-6.50509	1.71163e-10	1.8097e-09	13.2054
ABCE1	0.192333	10.5703	3.67855	0.000256985	0.00109304	-0.50049	0.333086	10.5703	9.05057	2.2847e-18	1.01163e-16	30.9457
ABCF1	0.225646	10.6973	5.33025	1.41952e-07	1.55375e-06	6.64205	0.0515281	10.6973	1.59933	0.110307	0.179931	-5.82022
ABCF2	0.173954	10.3135	4.60481	5.10421e-06	3.59716e-05	3.20521	0.0961123	10.3135	3.3898	0.000748237	0.00220809	-1.43118
ABCF3	0.180032	10.1726	3.99059	7.45909e-05	0.000376555	0.660588	-0.141718	10.1726	-4.22747	2.75582e-05	0.000110975	1.66219
ABCG1	0.116794	10.0465	1.30794	0.191425	0.296137	-6.30772	-0.0766154	10.0465	-1.15234	0.24967	0.354171	-6.42999
ABCG2	-0.932716	5.99997	-6.72622	4.27431e-11	1.13507e-09	14.5069	-0.464976	5.99997	-4.40871	1.24493e-05	5.3947e-05	2.41581
ABCG4	-0.0462678	1.66755	-0.601515	0.547738	0.664056	-6.97811	-0.0570962	1.66755	-0.997836	0.318786	0.431268	-6.59491
ABCG5	-0.0630649	1.36392	-0.734696	0.462829	0.586396	-6.88957	0.0402644	1.36392	0.630126	0.528867	0.637595	-6.89234
ABCG8	0.139766	0.440095	1.79657	0.0729372	0.134468	-5.55571	0.10873	0.440095	1.87823	0.060864	0.109005	-5.34032
ABHD1	-0.441066	4.26173	-3.40239	0.000715269	0.00267223	-1.45287	-0.307696	4.26173	-3.18494	0.0015276	0.00418625	-2.08855
ABHD10	0.00111517	9.33795	0.0207533	0.98345	1	-7.15799	0.00593698	9.33795	0.148444	0.882046	0.931848	-7.07883
ABHD11	0.323078	9.85364	3.72673	0.000213483	0.000928232	-0.327058	-0.232344	9.85364	-3.59781	0.000349046	0.00110961	-0.723496
ABHD12	0.212056	10.6196	2.83224	0.00478711	0.0136496	-3.19242	-0.185244	10.6196	-3.33298	0.00091543	0.00264247	-1.61747
ABHD12B	-0.698908	2.85194	-2.61223	0.0092345	0.0238134	-3.78105	-0.235625	2.85194	-1.17755	0.239471	0.342285	-6.40083
ABHD13	-0.135294	8.72881	-2.539	0.0113839	0.0284542	-3.96669	0.0331475	8.72881	0.831537	0.406021	0.521087	-6.74602
ABHD14A	-0.285028	7.96568	-3.24033	0.0012641	0.00435477	-1.97852	-0.525898	7.96568	-8.44619	2.55092e-16	7.87598e-15	26.3173
ABHD14B	-0.14057	10.5323	-2.02249	0.0435963	0.0878223	-5.1289	-0.341937	10.5323	-6.8542	1.88226e-11	2.36737e-10	15.3545
ABHD15	0.20382	8.55191	3.03547	0.00251221	0.00784298	-2.60765	0.0275514	8.55191	0.546974	0.584612	0.689514	-6.941
ABHD2	-0.138794	12.2693	-1.12678	0.260314	0.378328	-6.52675	0.306496	12.2693	3.37267	0.000795368	0.00233307	-1.48765
ABHD3	-0.327893	9.02654	-3.16407	0.0016394	0.00542525	-2.21734	-0.0332695	9.02654	-0.42762	0.66909	0.76265	-6.99884
ABHD4	0.229966	9.83013	3.81756	0.000149675	0.000683861	0.00567225	-0.0318399	9.83013	-0.70145	0.483311	0.595347	-6.84513
ABHD5	0.142039	9.5895	2.66365	0.00795021	0.0209495	-3.64763	0.157104	9.5895	3.98857	7.5209e-05	0.000276418	0.714283
ABHD6	-0.057236	6.93391	-0.738622	0.460443	0.583946	-6.88669	-0.0271886	6.93391	-0.471257	0.637639	0.736008	-6.97933
ABHD8	-0.317505	8.05646	-3.96613	8.24366e-05	0.000409209	0.566364	-0.386234	8.05646	-6.63821	7.4582e-11	8.41037e-10	14.0136
ABI1	0.125661	10.4878	3.22105	0.00135063	0.00461026	-2.03942	0.142993	10.4878	4.98604	8.21013e-07	4.45634e-06	5.01162
ABI2	-0.1899	10.3385	-4.06803	5.4156e-05	0.000286295	0.962586	0.062328	10.3385	1.77306	0.0767579	0.133053	-5.53023
ABI3	-0.145938	7.48566	-1.64711	0.100092	0.174563	-5.81064	-0.380835	7.48566	-5.93792	5.04346e-09	4.07873e-08	9.92156
ABI3BP	-0.915794	8.15031	-4.84206	1.661e-06	1.33172e-05	4.27849	0.0150021	8.15031	0.104425	0.916869	0.957552	-7.08437
ABL1	-0.0986425	11.0673	-2.10626	0.0356222	0.074398	-4.95799	0.112304	11.0673	3.23879	0.00127084	0.00354904	-1.91958
ABL2	-0.145795	10.1888	-2.54058	0.0113333	0.0283415	-3.96274	0.146597	10.1888	3.44836	0.000606015	0.00182671	-1.23604
ABLIM1	-0.409046	11.0066	-4.42987	1.13256e-05	7.20403e-05	2.44585	0.218046	11.0066	3.14605	0.001742	0.00470897	-2.2089
ABLIM2	-0.35517	6.16335	-3.15466	0.00169226	0.00557588	-2.24644	-0.359869	6.16335	-4.32702	1.78737e-05	7.50416e-05	2.07248
ABLIM3	-1.06392	9.17536	-7.24104	1.46333e-12	5.42492e-11	17.8007	-0.642327	9.17536	-5.78232	1.21988e-08	9.23171e-08	9.06669
ABO	-0.427368	2.79261	-2.18968	0.0289559	0.0626583	-4.78102	-0.16448	2.79261	-1.12871	0.259497	0.365608	-6.45673
ABP1	1.14096	3.5392	5.16182	3.39223e-07	3.35638e-06	5.80327	-0.118203	3.5392	-0.702409	0.482714	0.594825	-6.84446
ABR	-0.0770553	10.7568	-1.37366	0.170091	0.269019	-6.22024	-0.0876234	10.7568	-2.10334	0.0358773	0.0692255	-4.89757
ABRA	0.0453693	0.434464	0.566588	0.571219	0.684268	-6.99841	-0.0180699	0.434464	-0.30312	0.76191	0.840232	-7.04409
ABT1	0.12987	9.12808	2.73858	0.00636522	0.0173367	-3.44868	-0.1079	9.12808	-3.06191	0.00230386	0.00604989	-2.46435
ABTB1	-0.242116	8.6977	-2.82547	0.00488808	0.0139007	-3.21124	-0.592673	8.6977	-10.0124	7.81762e-22	5.82796e-20	38.7925
ABTB2	0.500178	6.46412	3.6344	0.000304038	0.00126355	-0.657504	0.292561	6.46412	2.84336	0.00462548	0.0113606	-3.09655
ACAA1	-0.142605	10.2082	-2.00388	0.0455594	0.0910662	-5.16593	-0.471656	10.2082	-9.56412	3.45788e-20	2.07573e-18	35.0646
ACAA2	0.235111	9.76462	3.09267	0.00208156	0.00665845	-2.43598	0.0897787	9.76462	1.57683	0.115395	0.186836	-5.85562
ACACA	0.0873498	11.0791	0.935033	0.350171	0.476303	-6.72322	0.335362	11.0791	4.9215	1.12842e-06	5.94393e-06	4.70682
ACACB	-0.58619	8.82098	-4.05035	5.82884e-05	0.000305854	0.893171	-0.372143	8.82098	-3.44107	0.000622229	0.00186961	-1.2605
ACAD10	0.14017	9.066	2.49639	0.0128301	0.0315383	-4.07233	-0.00935634	9.066	-0.22266	0.82388	0.889529	-7.06513
ACAD11	-0.495913	8.22752	-7.60546	1.1918e-13	5.6558e-12	20.2537	-0.0645033	8.22752	-1.26765	0.205445	0.302443	-6.29153
ACAD8	-0.0856403	8.7701	-1.26569	0.206144	0.314213	-6.36169	-0.031322	8.7701	-0.621264	0.534677	0.6432	-6.89785
ACAD9	0.103205	9.77686	2.40772	0.0163718	0.0387214	-4.28655	0.0199845	9.77686	0.623414	0.533264	0.641989	-6.89652
ACADL	-0.86808	2.33067	-4.11038	4.53574e-05	0.000245219	1.13006	-0.131728	2.33067	-0.826237	0.409018	0.523773	-6.75039
ACADM	-0.230489	9.86253	-3.25466	0.00120315	0.00417357	-1.93305	0.14519	9.86253	2.74714	0.00620354	0.0147505	-3.36049
ACADS	-0.488323	8.20478	-3.86875	0.000122135	0.000572973	0.196579	-0.73856	8.20478	-8.20869	1.52205e-15	4.08423e-14	24.5661
ACADSB	-0.61025	11.0631	-4.90684	1.21233e-06	1.01304e-05	4.5802	-0.29105	11.0631	-3.10539	0.00199552	0.00531784	-2.33318
ACADVL	-0.147312	11.8144	-1.92506	0.0547229	0.105897	-5.31907	-0.348429	11.8144	-6.30841	5.69413e-10	5.4831e-09	12.0372
ACAN	0.240681	5.641	1.53866	0.124447	0.208643	-5.98189	-0.0850795	5.641	-0.729562	0.46596	0.578457	-6.82513
ACAP1	-0.264371	6.27194	-1.40589	0.160305	0.25649	-6.17579	-0.257855	6.27194	-1.84459	0.0656204	0.116334	-5.40224
ACAP2	0.0183553	10.201	0.299276	0.76484	0.843844	-7.11361	0.299873	10.201	6.83437	2.1391e-11	2.66588e-10	15.2299
ACAP3	0.209504	9.22322	2.36719	0.0182595	0.0425916	-4.38193	-0.0984839	9.22322	-1.49059	0.136627	0.215031	-5.98666
ACAT1	0.00600735	10.0024	0.0775084	0.938247	0.972623	-7.15521	0.0391957	10.0024	0.679705	0.49697	0.608007	-6.86006
ACAT2	0.473326	8.79395	6.44025	2.55238e-10	5.64469e-09	12.7666	0.218409	8.79395	3.90533	0.000105473	0.000376707	0.396205
ACBD3	0.0495272	11.0227	0.793798	0.427646	0.552855	-6.84464	0.259336	11.0227	5.7417	1.5313e-08	1.14143e-07	8.84681
ACBD4	-0.708043	7.7258	-6.99473	7.53936e-12	2.32277e-10	16.1994	-0.651315	7.7258	-8.84894	1.13137e-17	4.39285e-16	29.3746
ACBD5	0.239416	9.71619	3.57316	0.000382819	0.0015498	-0.872318	0.241499	9.71619	4.88878	1.32404e-06	6.87715e-06	4.5537
ACBD6	-0.0506554	9.17419	-0.926702	0.354477	0.480757	-6.73094	-0.140216	9.17419	-3.48041	0.000539284	0.00164399	-1.12788
ACBD7	0.354213	5.26498	2.33812	0.0197287	0.0455369	-4.44938	0.433011	5.26498	3.87201	0.000120554	0.000424946	0.27069
ACCN1	0.138288	2.06166	0.592048	0.554055	0.669284	-6.98373	0.012826	2.06166	0.0737514	0.941234	0.974952	-7.08709
ACCN2	0.145417	6.29761	1.02874	0.304042	0.427632	-6.63176	0.0235833	6.29761	0.223949	0.822878	0.888587	-7.06484
ACCN3	-0.145876	4.23543	-0.829677	0.407072	0.532764	-6.81567	-0.248142	4.23543	-1.90101	0.0578092	0.104566	-5.29777
ACCN4	-0.032196	1.39441	-0.268098	0.788722	0.861918	-7.12242	-0.120323	1.39441	-1.34819	0.178137	0.268824	-6.18703
ACCN5	0.189405	0.100337	5.54455	4.52878e-08	5.72055e-07	7.74437	0.0419105	0.100337	1.60892	0.108193	0.177074	-5.80499
ACCS	-0.0820911	7.28444	-0.752056	0.45233	0.576048	-6.87673	-0.371408	7.28444	-4.65588	4.02461e-06	1.91435e-05	3.49101
ACCSL	-0.000681058	0.0427407	-0.0381116	0.969612	0.994946	-7.15748	0.00365096	0.0427407	0.27452	0.783785	0.858174	-7.0523
ACD	0.620536	8.20335	10.4128	2.39715e-23	3.75144e-21	42.2019	-0.120692	8.20335	-2.50616	0.0124851	0.0274043	-3.9826
ACE	0.431275	8.92589	4.31735	1.86489e-05	0.000111659	1.97193	-0.0596692	8.92589	-0.790036	0.429838	0.54389	-6.77946
ACE2	0.0297049	1.79259	0.167951	0.866682	0.919899	-7.14416	0.357056	1.79259	2.73002	0.00653051	0.0154509	-3.40651
ACER1	-0.0562625	0.849754	-0.528823	0.597136	0.706399	-7.01899	-0.0721156	0.849754	-0.911113	0.362625	0.478389	-6.67713
ACER2	-0.496651	6.77382	-3.50188	0.000498497	0.00194365	-1.11795	0.324719	6.77382	3.06849	0.0022546	0.00593192	-2.44463
ACER3	0.0861123	8.38896	0.792851	0.428197	0.553358	-6.84538	0.308471	8.38896	3.86369	0.000124629	0.000437931	0.239488
ACHE	0.685516	3.88858	4.28946	2.10669e-05	0.000124321	1.85623	-0.266547	3.88858	-2.21472	0.0271776	0.0544003	-4.6603
ACIN1	-0.123878	11.6228	-3.0482	0.00240979	0.0075621	-2.56969	-0.028291	11.6228	-0.928396	0.353599	0.468926	-6.66134
ACLY	0.179894	12.0482	2.73477	0.00643833	0.0174986	-3.45893	0.154323	12.0482	3.1588	0.00166883	0.0045279	-2.1696
ACMSD	-0.757417	2.01867	-3.0771	0.0021915	0.00695372	-2.48301	-0.137552	2.01867	-0.744932	0.456622	0.569348	-6.81387
ACN9	0.335541	6.44691	2.43795	0.0150779	0.036128	-4.21437	-0.120894	6.44691	-1.17539	0.240332	0.34318	-6.40335
ACO1	-0.117025	9.75764	-1.64007	0.101547	0.176544	-5.8221	-0.0158303	9.75764	-0.297384	0.766283	0.844019	-7.0458
ACO2	0.156917	11.2657	2.79896	0.00530182	0.0149026	-3.28444	-0.0309386	11.2657	-0.736696	0.461613	0.574104	-6.81993
ACOT1	-0.154017	9.19374	-1.7918	0.0737006	0.135632	-5.5642	-0.377758	9.19374	-6.07703	2.25225e-09	1.94496e-08	10.7028
ACOT11	0.629266	5.19384	4.69659	3.32492e-06	2.44755e-05	3.61451	0.18576	5.19384	1.83279	0.0673597	0.119036	-5.4237
ACOT12	0.0123586	0.18105	0.287198	0.774066	0.8508	-7.11714	-0.0261222	0.18105	-0.815998	0.414845	0.529452	-6.75874
ACOT13	0.34097	9.21774	6.12235	1.72623e-09	3.11801e-08	10.9087	0.015693	9.21774	0.366654	0.714014	0.800898	-7.02292
ACOT2	-0.160102	8.57719	-2.08217	0.0377764	0.0780384	-5.00784	-0.201717	8.57719	-3.55004	0.000417257	0.00130539	-0.889607
ACOT4	-0.330961	8.07667	-3.05846	0.00233011	0.00734127	-2.53901	-0.317555	8.07667	-3.9644	8.30203e-05	0.000303063	0.621274
ACOT6	-0.190891	1.98137	-1.61658	0.106527	0.183536	-5.86001	-0.120896	1.98137	-1.37464	0.169787	0.25843	-6.15132
ACOT7	0.77815	8.86012	8.85108	1.11242e-17	1.00465e-15	29.357	0.176298	8.86012	2.53919	0.011378	0.0252666	-3.90063
ACOT8	0.432951	8.36893	6.75158	3.63678e-11	9.8361e-10	14.6643	-0.0596217	8.36893	-1.20316	0.229418	0.330519	-6.37058
ACOT9	0.172853	8.43152	2.11741	0.0346613	0.0728124	-4.93472	-0.00209793	8.43152	-0.0343909	0.972578	0.998195	-7.0892
ACOX1	0.191693	10.5277	3.39478	0.00073503	0.00273184	-1.4781	0.121284	10.5277	2.87757	0.00415896	0.0103324	-3.0006
ACOX2	-0.532314	8.11344	-2.52091	0.0119794	0.0297323	-4.01176	-0.0809554	8.11344	-0.512327	0.608622	0.710435	-6.95925
ACOX3	-0.101438	9.35681	-1.14998	0.25064	0.366869	-6.50052	-0.205734	9.35681	-3.15738	0.00167686	0.00454725	-2.17399
ACOXL	0.103204	1.78647	0.667635	0.504639	0.624451	-6.93635	0.117906	1.78647	1.0253	0.305658	0.417114	-6.56731
ACP1	0.133498	10.6531	3.19533	0.00147464	0.00495275	-2.12014	0.0510804	10.6531	1.63182	0.103274	0.170329	-5.76823
ACP2	0.128971	10.2072	1.97767	0.0484509	0.0957482	-5.21753	-0.0821315	10.2072	-1.69048	0.0914871	0.153786	-5.67175
ACP5	0.301293	10.2154	2.56544	0.0105615	0.0267409	-3.90028	-0.177996	10.2154	-2.03183	0.0426379	0.0804305	-5.04357
ACP6	-0.319778	8.209	-3.57836	0.000375453	0.00152389	-0.85422	-0.263858	8.209	-3.9772	7.87949e-05	0.000288924	0.670436
ACPL2	-0.339651	8.8982	-5.29322	1.72271e-07	1.83944e-06	6.45552	0.0615061	8.8982	1.25877	0.208632	0.30619	-6.30265
ACPP	0.128515	4.66123	0.890784	0.373424	0.499841	-6.76339	0.27498	4.66123	2.57386	0.0103107	0.0231598	-3.81345
ACPT	0.0134956	0.287039	0.197927	0.843173	0.902233	-7.1387	-0.0678062	0.287039	-1.33813	0.181393	0.272875	-6.20044
ACR	-0.346999	1.65498	-3.20773	0.00141361	0.0047854	-2.08131	-0.334377	1.65498	-4.17865	3.39704e-05	0.00013398	1.46427
ACRBP	0.0112287	4.73815	0.113483	0.909688	0.95136	-7.15179	0.0454793	4.73815	0.617733	0.537	0.645427	-6.90002
ACRC	-0.251296	3.91623	-2.5901	0.00984242	0.0251564	-3.83771	-0.153884	3.91623	-2.12683	0.0338664	0.0658849	-4.84853
ACRV1	0.459177	0.912158	5.33579	1.3789e-07	1.51901e-06	6.67003	0.34837	0.912158	5.44412	7.77252e-08	5.06016e-07	7.27837
ACSBG1	0.0577431	2.27097	0.648597	0.516862	0.635568	-6.94882	-0.161514	2.27097	-2.44939	0.0146125	0.0314437	-4.12104
ACSBG2	-0.389812	1.27255	-4.42829	1.14059e-05	7.25062e-05	2.43913	-0.0343689	1.27255	-0.515801	0.606195	0.70865	-6.95747
ACSF2	-0.474148	9.68071	-3.93742	9.26479e-05	0.000451694	0.456417	-0.599804	9.68071	-6.87225	1.67497e-11	2.12491e-10	15.4682
ACSF3	0.623759	8.22868	9.436	9.98954e-20	1.16361e-17	33.9919	-0.187289	8.22868	-3.57781	0.000376226	0.00118789	-0.793309
ACSL1	0.214399	10.5564	1.63938	0.10169	0.176748	-5.82322	0.303889	10.5564	3.14154	0.00176857	0.00477322	-2.22275
ACSL3	0.0942395	11.764	1.25439	0.210217	0.319211	-6.37583	0.117783	11.764	2.11169	0.0351517	0.0679982	-4.88021
ACSL4	-0.11239	9.17472	-1.08439	0.278653	0.399404	-6.57332	0.165753	9.17472	2.1552	0.0315682	0.0620498	-4.7886
ACSL5	-0.5119	8.49482	-4.26538	2.33934e-05	0.000136402	1.75688	0.0188995	8.49482	0.208257	0.835103	0.897722	-7.06822
ACSL6	0.0742138	3.26977	0.48319	0.629148	0.734645	-7.04198	0.249613	3.26977	2.19225	0.0287686	0.0571886	-4.70913
ACSM1	-0.981315	4.96689	-5.34161	1.33738e-07	1.48043e-06	6.6995	-0.628873	4.96689	-4.56929	6.0135e-06	2.76543e-05	3.10812
ACSM2A	-0.125356	0.276817	-2.06688	0.0392004	0.0804692	-5.03918	-0.102388	0.276817	-2.26986	0.0235921	0.0479966	-4.53838
ACSM2B	-0.0320456	0.146644	-0.75832	0.448576	0.572546	-6.87203	-0.0526428	0.146644	-1.67697	0.0941019	0.157477	-5.69428
ACSM3	-0.622729	4.96744	-4.69891	3.28879e-06	2.42356e-05	3.62495	-0.157121	4.96744	-1.56599	0.11791	0.190067	-5.87248
ACSM4	0.00928049	0.0812872	0.3753	0.707578	0.79954	-7.08808	0.0511593	0.0812872	2.79846	0.00530986	0.0128294	-3.22081
ACSM5	-0.577416	4.33693	-4.01328	6.79466e-05	0.000348417	0.748538	-0.240694	4.33693	-2.22592	0.0264131	0.0530514	-4.63576
ACSS1	-0.0620835	9.89642	-0.522275	0.601683	0.710384	-7.02242	-0.334661	9.89642	-3.83027	0.000142337	0.000494502	0.114852
ACSS2	0.0582974	9.63866	1.07042	0.284886	0.406292	-6.58828	-0.0490085	9.63866	-1.20932	0.227045	0.327723	-6.3632
ACSS3	-0.00879178	7.64573	-0.052131	0.958443	0.986919	-7.15685	-0.155182	7.64573	-1.23791	0.216264	0.315314	-6.32849
ACTA1	-0.0104485	4.02633	-0.0412264	0.96713	0.993217	-7.15736	-0.145448	4.02633	-0.771431	0.440774	0.554681	-6.7939
ACTA2	-0.294962	12.5509	-2.50652	0.0124722	0.0307803	-4.04736	-0.353397	12.5509	-4.07085	5.35218e-05	0.000203119	1.03489
ACTB	0.0554258	16.3854	0.931534	0.351975	0.478124	-6.72647	-0.0834285	16.3854	-1.88832	0.0594944	0.106944	-5.32153
ACTBL2	-0.0723821	1.28674	-0.535634	0.592422	0.702403	-7.01539	0.100278	1.28674	0.997597	0.318902	0.431396	-6.59515
ACTC1	-0.334781	1.89202	-1.78552	0.0747139	0.137029	-5.57532	-0.162939	1.89202	-1.16565	0.244248	0.347755	-6.41467
ACTG1	-0.00602898	16.1508	-0.11372	0.9095	0.951261	-7.15176	-0.0715899	16.1508	-1.81949	0.0693652	0.121981	-5.44772
ACTG2	-0.356712	7.80218	-1.65954	0.0975613	0.17092	-5.79027	-0.476527	7.80218	-2.99476	0.00286693	0.00739028	-2.66344
ACTL6A	0.288609	10.219	5.40897	9.37124e-08	1.08176e-06	7.04243	0.319709	10.219	8.31592	6.82742e-16	1.97139e-14	25.3519
ACTL6B	0.0741668	0.155705	0.687344	0.492148	0.61321	-6.92307	0.135341	0.155705	1.68867	0.0918342	0.154294	-5.67478
ACTL7A	0.0157644	0.0620657	0.77691	0.437537	0.562414	-6.85783	-0.0079681	0.0620657	-0.527453	0.598086	0.701732	-6.95143
ACTL7B	-0.0775982	0.170439	-2.23391	0.0258797	0.0570066	-4.68444	-0.0546395	0.170439	-2.11234	0.0350951	0.0679143	-4.87884
ACTL8	1.41804	2.02022	5.81979	9.87923e-09	1.46977e-07	9.21707	0.748278	2.02022	4.06579	5.46635e-05	0.000206847	1.01498
ACTL9	0.0139652	0.0194287	0.959251	0.337843	0.463502	-6.70042	-0.00298248	0.0194287	-0.275053	0.783376	0.857997	-7.05216
ACTN1	-0.0954433	12.4053	-1.35682	0.175379	0.275894	-6.24306	-0.0241428	12.4053	-0.46045	0.64537	0.741924	-6.98434
ACTN2	0.834716	2.51623	3.24669	0.00123672	0.00427281	-1.95838	0.252036	2.51623	1.30691	0.191774	0.28553	-6.24139
ACTN3	-0.0600362	0.88935	-0.683377	0.494649	0.615526	-6.92577	-0.00149778	0.88935	-0.0228958	0.981741	1	-7.08953
ACTN4	0.130661	13.1926	2.77714	0.00566592	0.0157758	-3.34418	-0.136044	13.1926	-3.91047	0.00010331	0.000369431	0.415677
ACTR10	-0.0266866	10.0248	-0.64955	0.516247	0.635155	-6.94821	-0.0328636	10.0248	-1.07538	0.282665	0.391469	-6.51509
ACTR1A	0.0831777	11.3559	2.0958	0.0365442	0.0760293	-4.9797	-0.0832821	11.3559	-2.8282	0.0048471	0.0118228	-3.13873
ACTR1B	0.123615	10.1898	2.4267	0.0155487	0.0370354	-4.24135	-0.197495	10.1898	-5.30963	1.58128e-07	9.76734e-07	6.59417
ACTR2	0.186948	12.6082	3.51068	0.000482626	0.00189003	-1.08788	0.318766	12.6082	8.44299	2.61373e-16	8.04565e-15	26.2934
ACTR3	0.21187	11.8974	4.03105	6.31431e-05	0.000326893	0.817688	0.254864	11.8974	6.67123	6.05669e-11	6.92903e-10	14.2162
ACTR3B	0.0305142	7.56814	0.433644	0.664712	0.765306	-7.06459	0.139225	7.56814	2.67455	0.00769958	0.017913	-3.55374
ACTR3C	0.610262	4.86051	6.42659	2.77553e-10	6.07284e-09	12.685	0.240521	4.86051	3.31686	0.000968818	0.00277981	-1.66975
ACTR5	0.323582	7.91833	5.97694	4.02901e-09	6.70444e-08	10.0863	0.0711363	7.91833	1.71651	0.0866163	0.147119	-5.62786
ACTR6	0.0907343	9.20375	1.93772	0.0531557	0.103422	-5.2949	0.167228	9.20375	4.88206	1.36807e-06	7.08969e-06	4.52238
ACTR8	-0.00852697	8.89222	-0.176539	0.859933	0.915186	-7.14268	0.0690663	8.89222	1.92738	0.0544333	0.0993091	-5.24787
ACTRT1	0.0321079	0.0410275	1.38727	0.165905	0.263681	-6.2016	-0.0107359	0.0410275	-0.62238	0.533943	0.642468	-6.89716
ACTRT2	-0.00425127	0.00354523	-0.818519	0.413406	0.538636	-6.82481	-0.000900468	0.00354523	-0.232958	0.815878	0.883043	-7.0628
ACVR1	-0.176502	9.75575	-3.02892	0.00256642	0.00799122	-2.62711	-0.00380595	9.75575	-0.0870459	0.930666	0.966642	-7.08602
ACVR1B	-0.132568	10.3473	-2.26089	0.0241453	0.0538457	-4.62458	0.0377671	10.3473	0.862037	0.389033	0.504248	-6.72036
ACVR1C	-0.770514	4.52156	-3.83388	0.000140311	0.000646264	0.0662968	-0.114733	4.52156	-0.757586	0.449015	0.562359	-6.80442
ACVR2A	-0.062966	8.17482	-0.837161	0.402856	0.529047	-6.80947	-0.0777384	8.17482	-1.39012	0.16504	0.252367	-6.13011
ACVR2B	-0.201537	8.54645	-2.47796	0.0135047	0.0329164	-4.11749	0.250411	8.54645	4.17725	3.41735e-05	0.000134703	1.45863
ACVRL1	-0.208563	8.76791	-2.46946	0.013826	0.033552	-4.13819	-0.364462	8.76791	-5.94425	4.86348e-09	3.94252e-08	9.95675
ACY1	0.115357	9.456	1.57393	0.116063	0.196699	-5.92747	-0.239854	9.456	-4.4638	9.72324e-06	4.29511e-05	2.65073
ACY3	-0.443892	2.80219	-2.1526	0.0317728	0.0677584	-4.86051	-0.112881	2.80219	-0.73279	0.46399	0.576606	-6.82279
ACYP1	-0.0736453	6.14387	-0.847325	0.397173	0.523159	-6.80095	0.0102135	6.14387	0.15778	0.874686	0.926572	-7.07741
ACYP2	0.15957	6.68	2.0683	0.0390663	0.0802422	-5.03628	-0.249964	6.68	-4.41055	1.23475e-05	5.35397e-05	2.42361
ADA	0.122357	6.93252	1.28345	0.199859	0.306599	-6.33922	0.0473268	6.93252	0.66625	0.505523	0.615716	-6.86906
ADAD1	0.028329	0.0423382	0.71159	0.477012	0.599291	-6.90619	0.0451452	0.0423382	1.526	0.12757	0.203052	-5.93374
ADAD2	-0.0283224	0.984183	-0.276141	0.78254	0.857724	-7.12024	-0.415109	0.984183	-5.58526	3.62973e-08	2.51395e-07	8.01298
ADAL	-0.184431	7.4029	-2.98042	0.00300239	0.00915954	-2.76993	0.0911602	7.4029	1.97057	0.0492611	0.091171	-5.16469
ADAM10	0.0516338	10.4786	0.529022	0.596998	0.706357	-7.01889	0.400907	10.4786	5.67203	2.25451e-08	1.62074e-07	8.47294
ADAM11	-0.159086	3.12046	-1.23183	0.218525	0.329386	-6.40369	-0.182007	3.12046	-1.89689	0.0583519	0.105332	-5.3055
ADAM12	-0.416263	10.7093	-2.64738	0.00833805	0.0217978	-3.69012	0.155133	10.7093	1.31942	0.187562	0.280447	-6.22509
ADAM15	0.0499287	11.9908	0.586037	0.558085	0.67282	-6.98725	-0.00334939	11.9908	-0.052802	0.957908	0.987235	-7.08841
ADAM17	0.106814	9.2575	1.39098	0.16478	0.26232	-6.1965	0.44196	9.2575	8.16148	2.16078e-15	5.68654e-14	24.2227
ADAM18	0.245388	0.107591	4.41554	1.20756e-05	7.61727e-05	2.38486	0.0663476	0.107591	1.58049	0.114555	0.185637	-5.84989
ADAM19	0.247306	8.45151	2.12433	0.0340758	0.0718258	-4.92021	0.350479	8.45151	4.08782	4.98599e-05	0.000190244	1.10176
ADAM2	0.386421	0.275893	3.82401	0.000145904	0.000669468	0.0296122	0.122573	0.275893	1.61266	0.107376	0.175866	-5.79901
ADAM20	-0.0916809	1.17346	-1.2515	0.21127	0.320517	-6.37943	-0.101642	1.17346	-1.86725	0.0623837	0.111366	-5.36065
ADAM21	-0.950609	2.77005	-8.17067	2.01862e-15	1.28123e-13	24.2501	0.309801	2.77005	3.41803	0.000676179	0.00201283	-1.3375
ADAM21P1	-0.485588	1.32979	-4.91543	1.16248e-06	9.78325e-06	4.62046	0.302017	1.32979	4.08115	5.12698e-05	0.00019526	1.07545
ADAM22	-0.266109	5.37552	-1.59525	0.111216	0.190051	-5.89397	0.356026	5.37552	2.88193	0.0041027	0.0102092	-2.98829
ADAM23	-0.396848	4.5045	-2.43554	0.0151776	0.0363118	-4.22016	0.0865036	4.5045	0.709859	0.478085	0.590221	-6.83923
ADAM28	-0.440808	6.57241	-3.16738	0.00162122	0.00537722	-2.20711	0.200282	6.57241	1.92277	0.0550108	0.100193	-5.25664
ADAM29	-0.130383	1.31208	-0.61298	0.540136	0.657444	-6.97118	-0.376361	1.31208	-2.38839	0.0172495	0.0363649	-4.26632
ADAM30	-0.00121085	0.0612033	-0.0396835	0.968359	0.993959	-7.15742	0.039394	0.0612033	1.73923	0.0825385	0.141423	-5.58901
ADAM32	0.467918	3.57025	2.3439	0.019429	0.0449361	-4.43605	0.108131	3.57025	0.724538	0.469036	0.58149	-6.82876
ADAM33	-1.38199	5.81549	-7.20232	1.89913e-12	6.80665e-11	17.546	-0.810253	5.81549	-5.5769	3.79887e-08	2.62313e-07	7.96901
ADAM3A	0.0273794	0.0147361	2.29799	0.0219268	0.0496052	-4.54115	8.26016e-06	0.0147361	0.000927234	0.999261	1	-7.08979
ADAM5P	-0.00166911	0.0286541	-0.0958722	0.923656	0.961358	-7.15363	0.0252387	0.0286541	1.95435	0.0511528	0.0942213	-5.19614
ADAM6	-0.035292	13.4874	-0.137339	0.890812	0.938399	-7.14881	-0.321001	13.4874	-1.68245	0.0930345	0.156004	-5.68517
ADAM7	0.014435	0.031643	0.344376	0.730692	0.817645	-7.09916	0.0408927	0.031643	1.31257	0.189862	0.283275	-6.23404
ADAM8	0.371057	8.28637	2.74736	0.00619948	0.0169703	-3.42502	0.069429	8.28637	0.686366	0.492764	0.604159	-6.85553
ADAM9	0.426592	10.7978	3.62415	0.000316064	0.00130813	-0.693701	0.343534	10.7978	3.92886	9.59155e-05	0.000345218	0.485476
ADAMDEC1	1.07534	5.63266	4.47638	9.18626e-06	5.99387e-05	2.64509	1.00828	5.63266	5.69863	1.94591e-08	1.41767e-07	8.61519
ADAMTS1	-0.479722	9.43801	-3.10711	0.00198413	0.00639972	-2.39214	-0.189117	9.43801	-1.63563	0.102473	0.169296	-5.76206
ADAMTS10	-0.55198	6.6853	-4.08083	5.13391e-05	0.000272881	1.01303	-0.542866	6.6853	-5.45235	7.43812e-08	4.8517e-07	7.32077
ADAMTS12	0.0232247	7.79179	0.126391	0.899468	0.944797	-7.15025	0.731287	7.79179	5.4873	6.16793e-08	4.09219e-07	7.50134
ADAMTS13	-0.452112	6.1734	-3.5331	0.0004443	0.00176284	-1.01095	-0.213402	6.1734	-2.22587	0.0264165	0.0530531	-4.63588
ADAMTS14	-0.226968	6.63569	-1.42473	0.154788	0.249161	-6.14934	-0.135782	6.63569	-1.14438	0.252949	0.358079	-6.43905
ADAMTS15	-1.31653	7.92276	-6.32259	5.22691e-10	1.08239e-08	12.0694	-0.110834	7.92276	-0.691384	0.489608	0.601117	-6.8521
ADAMTS16	-1.28714	6.59521	-5.17931	3.10226e-07	3.10241e-06	5.88923	-0.515771	6.59521	-2.74249	0.00629093	0.0149392	-3.37303
ADAMTS17	-0.610137	5.80227	-3.96358	8.32978e-05	0.000412726	0.556576	-0.283069	5.80227	-2.44982	0.0145952	0.0314138	-4.12
ADAMTS18	-0.555631	4.27821	-2.52703	0.0117749	0.0293029	-3.99655	-0.115493	4.27821	-0.702053	0.482935	0.594991	-6.84471
ADAMTS19	-0.441957	3.72881	-1.60632	0.108761	0.186509	-5.8764	0.47409	3.72881	2.32073	0.0206565	0.0426894	-4.42328
ADAMTS2	-0.0630988	8.80373	-0.401916	0.687898	0.783659	-7.07778	0.213645	8.80373	1.83346	0.0672593	0.118875	-5.42248
ADAMTS20	-0.216916	0.847762	-1.59391	0.111515	0.190466	-5.89609	-0.0238193	0.847762	-0.234634	0.814578	0.882133	-7.06241
ADAMTS3	-0.316404	4.63019	-2.53501	0.0115131	0.0287327	-3.97667	-0.0507872	4.63019	-0.543739	0.586836	0.69141	-6.94275
ADAMTS4	-0.114655	9.12738	-0.914698	0.36074	0.487125	-6.74192	0.121735	9.12738	1.30579	0.192154	0.28602	-6.24284
ADAMTS5	-0.403614	7.68331	-2.84354	0.00462291	0.013244	-3.16093	-0.133368	7.68331	-1.25518	0.209932	0.307767	-6.30713
ADAMTS6	-0.503547	5.85849	-4.01876	6.64287e-05	0.000342089	0.769843	0.026884	5.85849	0.284249	0.776323	0.852525	-7.0496
ADAMTS7	0.082268	7.22624	0.725402	0.468506	0.591531	-6.89632	-0.139984	7.22624	-1.66159	0.0971494	0.161779	-5.71969
ADAMTS8	-1.1367	4.2215	-5.39048	1.03364e-07	1.17726e-06	6.94788	-0.363929	4.2215	-2.27156	0.0234885	0.0478095	-4.53457
ADAMTS9	-0.324719	7.83704	-2.67708	0.0076424	0.0202582	-3.61237	-0.120245	7.83704	-1.32555	0.185523	0.278068	-6.21705
ADAMTSL1	-0.315332	6.7382	-2.50035	0.0126893	0.0312448	-4.0626	-0.0243158	6.7382	-0.257631	0.796786	0.868093	-7.05678
ADAMTSL2	-0.456279	7.36698	-3.60877	0.000334952	0.00137889	-0.747835	-0.542888	7.36698	-5.87496	7.22707e-09	5.66586e-08	9.57324
ADAMTSL3	-0.195594	6.68376	-1.31564	0.188829	0.29285	-6.29769	0.239191	6.68376	2.1672	0.0306362	0.0604381	-4.76299
ADAMTSL4	-0.447016	7.39109	-3.8485	0.0001324	0.000614517	0.120784	-0.224392	7.39109	-2.57713	0.0102149	0.0229723	-3.80517
ADAMTSL5	-0.931558	6.11926	-6.16241	1.36268e-09	2.53275e-08	11.1383	-0.533088	6.11926	-4.67406	3.69621e-06	1.77171e-05	3.57224
ADAP1	0.186525	7.50247	1.50071	0.13399	0.221777	-6.03909	-0.277788	7.50247	-3.02083	0.00263482	0.0068358	-2.58665
ADAP2	0.0696418	7.99401	0.860505	0.389876	0.515981	-6.78976	0.0820051	7.99401	1.36268	0.173527	0.263263	-6.16756
ADAR	0.155276	13.4629	2.42381	0.0156713	0.0372842	-4.24823	0.33973	13.4629	7.42579	4.15384e-13	7.20171e-12	19.0763
ADARB1	0.115313	8.94216	1.69497	0.0906318	0.161023	-5.73139	-0.0353158	8.94216	-0.695951	0.486746	0.598507	-6.84895
ADARB2	-0.474034	1.61976	-2.86453	0.00433151	0.0125089	-3.10214	-0.237168	1.61976	-1.91787	0.0556317	0.101144	-5.26595
ADAT1	0.785146	7.89095	8.04079	5.25625e-15	3.10543e-13	23.3116	0.582829	7.89095	8.01672	6.268e-15	1.49593e-13	23.1794
ADAT2	-0.0822895	6.38443	-0.922715	0.35655	0.48293	-6.7346	0.194665	6.38443	2.95291	0.00327875	0.0083292	-2.78532
ADAT3	-0.281006	5.31301	-2.15607	0.0314994	0.0672783	-4.85312	-0.409832	5.31301	-4.2749	2.2446e-05	9.2477e-05	1.85653
ADC	-0.704204	7.62234	-8.61925	6.77627e-17	5.38451e-15	27.5817	-0.467562	7.62234	-7.58747	1.35193e-13	2.59072e-12	20.1736
ADCK1	0.12047	7.37682	2.04205	0.0416106	0.0844697	-5.08961	-0.103707	7.37682	-2.36471	0.0183811	0.0384325	-4.32175
ADCK2	-0.00144758	9.86739	-0.0283404	0.977401	1	-7.1578	-0.100428	9.86739	-2.65803	0.00808231	0.0186783	-3.59701
ADCK4	-0.058791	9.28362	-0.967303	0.333806	0.459286	-6.69271	-0.229583	9.28362	-5.19023	2.93352e-07	1.72941e-06	5.9997
ADCK5	0.386223	7.26	3.39994	0.000721561	0.00269105	-1.46098	-0.239909	7.26	-2.82863	0.00484062	0.0118112	-3.13753
ADCY1	-0.525018	9.06864	-2.25487	0.0245237	0.0545234	-4.63801	0.0354354	9.06864	0.203561	0.83877	0.900182	-7.06918
ADCY10	0.0872277	1.93394	0.615855	0.538238	0.655795	-6.96942	0.235811	1.93394	2.24602	0.0250885	0.050634	-4.59146
ADCY2	-1.32352	5.94304	-5.75488	1.42263e-08	2.02678e-07	8.86402	-0.124271	5.94304	-0.705897	0.480543	0.592721	-6.84202
ADCY3	-0.102889	9.64968	-1.42287	0.155324	0.249867	-6.15196	0.0714679	9.64968	1.32755	0.184863	0.277179	-6.21442
ADCY4	-0.868811	7.14275	-7.34409	7.27169e-13	2.92805e-11	18.4843	-0.59476	7.14275	-6.7054	4.87873e-11	5.68935e-10	14.4268
ADCY5	-1.25697	6.52444	-4.92108	1.13075e-06	9.57123e-06	4.64699	-0.532009	6.52444	-2.7586	0.00599303	0.0142897	-3.32952
ADCY6	-0.163909	10.8408	-2.34467	0.0193893	0.0448545	-4.43427	-0.120082	10.8408	-2.30744	0.0213909	0.0439898	-4.45359
ADCY7	0.210317	8.88621	2.13628	0.0330858	0.0700426	-4.89508	0.320912	8.88621	4.4371	1.09641e-05	4.79265e-05	2.53653
ADCY8	0.261504	0.495199	2.31169	0.0211537	0.0481268	-4.51	0.172826	0.495199	2.05054	0.0407729	0.0774542	-5.00586
ADCY9	-0.248076	10.0876	-2.94011	0.00341517	0.0102062	-2.88693	0.151748	10.0876	2.41028	0.0162586	0.0345156	-4.2146
ADCYAP1	-0.42245	3.24686	-1.94198	0.0526361	0.102624	-5.28672	-0.382482	3.24686	-2.36601	0.0183174	0.0383464	-4.31873
ADCYAP1R1	-0.447004	1.54263	-2.97479	0.00305719	0.00930315	-2.78637	-0.0347534	1.54263	-0.30835	0.75793	0.837116	-7.0425
ADD1	-0.0820068	12.2511	-2.21327	0.0272777	0.0595802	-4.72973	-0.105429	12.2511	-3.85616	0.000128427	0.000450065	0.211317
ADD2	-0.0242771	4.52013	-0.166547	0.867786	0.920619	-7.14439	-0.0728967	4.52013	-0.672127	0.501778	0.612284	-6.86515
ADD3	-0.240514	9.90581	-2.04817	0.0410053	0.0834557	-5.07724	0.138302	9.90581	1.57996	0.114677	0.185819	-5.85072
ADH1A	-0.909424	2.18266	-4.2983	2.02701e-05	0.000120277	1.89282	-0.282868	2.18266	-1.77244	0.0768594	0.133217	-5.53131
ADH1B	-2.09268	7.64779	-5.37154	1.14245e-07	1.28619e-06	6.85137	-0.754686	7.64779	-2.55316	0.0109365	0.0243997	-3.86563
ADH1C	-0.939691	3.44746	-4.0852	5.04092e-05	0.000268635	1.03029	-0.310565	3.44746	-1.7928	0.0735393	0.128331	-5.4954
ADH4	-0.339806	0.702435	-3.09556	0.00206169	0.0066021	-2.42721	-0.174018	0.702435	-2.12038	0.0344093	0.0667446	-4.86206
ADH5	0.0815857	10.8721	2.0574	0.0401062	0.0819268	-5.05851	-0.0214014	10.8721	-0.722723	0.470149	0.582389	-6.83007
ADH6	-0.236747	0.693067	-2.22021	0.0268002	0.0586873	-4.71454	0.0350021	0.693067	0.439169	0.660707	0.755109	-6.99386
ADH7	-0.16122	0.282265	-1.16241	0.245559	0.360762	-6.48623	0.0213896	0.282265	0.206958	0.836117	0.898482	-7.06849
ADHFE1	-1.02399	6.03877	-7.47228	3.01372e-13	1.30622e-11	19.3458	-0.512339	6.03877	-4.89219	1.30224e-06	6.77941e-06	4.5696
ADI1	-0.0784208	10.2119	-0.983826	0.325622	0.450565	-6.67668	-0.21507	10.2119	-3.66468	0.000270979	0.000879427	-0.487478
ADIG	-0.0329351	0.0620983	-1.35712	0.175284	0.275786	-6.24266	-0.0204798	0.0620983	-1.13325	0.25759	0.363469	-6.45164
ADIPOQ	-1.98376	7.34647	-4.96936	8.91668e-07	7.79867e-06	4.87483	-0.563708	7.34647	-1.86272	0.0630207	0.112356	-5.36901
ADIPOR1	0.157716	11.9496	2.79559	0.00535666	0.015029	-3.2937	0.0680717	11.9496	1.6137	0.107152	0.175625	-5.79736
ADIPOR2	0.0990894	11.586	0.989887	0.322653	0.447303	-6.67074	0.195722	11.586	2.64074	0.00850115	0.0195318	-3.64202
ADK	0.0312683	8.56067	0.556857	0.577846	0.690471	-7.00385	0.0102033	8.56067	0.244076	0.80726	0.87606	-7.06016
ADM	0.338147	6.77896	2.23163	0.0260305	0.0572586	-4.68944	0.0751892	6.77896	0.664014	0.506952	0.61709	-6.87054
ADM2	0.430787	7.72436	3.61292	0.000329752	0.00135939	-0.733245	-0.0685243	7.72436	-0.763742	0.44534	0.558883	-6.79977
ADNP	0.149507	11.7334	2.27863	0.023061	0.0517598	-4.58484	0.47374	11.7334	10.5673	6.09822e-24	5.95332e-22	43.5712
ADNP2	-0.0499298	9.5107	-0.879719	0.379385	0.505274	-6.77313	0.28414	9.5107	7.00735	6.93958e-12	9.43423e-11	16.3273
ADO	0.0370657	9.38992	0.904195	0.366277	0.492443	-6.75142	0.0934829	9.38992	3.08734	0.0021186	0.00561228	-2.38785
ADORA1	-0.121462	7.51626	-0.661092	0.508823	0.628018	-6.94068	-0.246905	7.51626	-1.81	0.0708274	0.12419	-5.46476
ADORA2A	-0.261463	7.95912	-1.50948	0.131736	0.218735	-6.026	-0.423768	7.95912	-3.31195	0.00098564	0.00282333	-1.68562
ADORA2B	-0.225293	4.90395	-1.67599	0.0942926	0.166345	-5.76308	0.0775748	4.90395	0.773818	0.439362	0.55321	-6.79207
ADORA3	0.0617279	7.40356	0.593462	0.553109	0.668479	-6.98289	0.0373631	7.40356	0.482557	0.629597	0.72923	-6.97397
ADPGK	-0.139919	9.90911	-3.75156	0.000193872	0.000856587	-0.236851	0.00980006	9.90911	0.34875	0.727407	0.811878	-7.02929
ADPRH	-0.0269677	7.82587	-0.371422	0.710463	0.801872	-7.08952	0.0018638	7.82587	0.0344834	0.972504	0.998195	-7.0892
ADPRHL1	0.0100243	6.91448	0.0949392	0.924397	0.961839	-7.15371	-0.145203	6.91448	-1.85319	0.0643765	0.114485	-5.38652
ADPRHL2	0.138624	9.43752	2.5004	0.0126876	0.0312442	-4.06247	-0.147395	9.43752	-3.59263	0.000355909	0.00112949	-0.741631
ADRA1A	-0.235483	1.22289	-1.87731	0.0609911	0.116012	-5.40891	0.0130508	1.22289	0.139352	0.889222	0.936914	-7.08013
ADRA1B	-0.175713	3.72699	-1.06094	0.289169	0.411085	-6.59832	-0.535587	3.72699	-4.41458	1.21274e-05	5.26409e-05	2.4407
ADRA1D	0.0165056	2.2928	0.116898	0.906982	0.949548	-7.1514	-0.340333	2.2928	-3.26875	0.00114588	0.003234	-1.82439
ADRA2A	-0.928363	8.63792	-6.31546	5.45679e-10	1.12206e-08	12.0275	-0.567953	8.63792	-5.13245	3.93935e-07	2.27431e-06	5.7164
ADRA2B	-0.193741	3.77906	-1.54927	0.121878	0.204939	-5.96565	-0.17866	3.77906	-1.92161	0.055157	0.100415	-5.25884
ADRA2C	0.777945	5.39591	3.78882	0.0001676	0.000754329	-0.100413	-0.587307	5.39591	-3.84432	0.000134619	0.000470477	0.167142
ADRB1	-1.08622	3.12453	-4.4951	8.43989e-06	5.56912e-05	2.72578	-0.28503	3.12453	-1.56047	0.119209	0.191681	-5.88103
ADRB2	-1.00941	5.39961	-7.86745	1.85101e-14	1.00924e-12	22.0776	-0.220646	5.39961	-2.20287	0.0280065	0.0558251	-4.6861
ADRB3	-0.15265	0.754187	-1.46276	0.144088	0.235487	-6.09486	-0.0228	0.754187	-0.292998	0.769631	0.846743	-7.04709
ADRBK1	0.180876	10.9563	2.71947	0.00673971	0.0182187	-3.49993	-0.0535779	10.9563	-1.07635	0.28223	0.390972	-6.51405
ADRBK2	-0.420677	9.25079	-5.05924	5.70013e-07	5.27578e-06	5.30439	0.1103	9.25079	1.74785	0.0810327	0.139202	-5.57414
ADRM1	0.5972	10.6008	7.85306	2.05292e-14	1.11636e-12	21.9762	-0.183656	10.6008	-3.10708	0.00198435	0.00529174	-2.32805
ADSL	0.2313	9.54529	4.72094	2.96389e-06	2.21876e-05	3.72438	0.0267201	9.54529	0.71901	0.472432	0.58451	-6.83273
ADSS	-0.127327	11.0165	-2.07575	0.0383686	0.0790467	-5.02102	0.195158	11.0165	4.32827	1.77761e-05	7.47238e-05	2.07767
ADSSL1	-0.0178648	6.82394	-0.170456	0.864712	0.918331	-7.14374	-0.376178	6.82394	-4.9245	1.11196e-06	5.8602e-06	4.7209
AEBP1	-0.227453	13.6237	-1.66792	0.0958865	0.168548	-5.77646	-0.249157	13.6237	-2.46176	0.0141232	0.0305582	-4.09113
AEBP2	-0.0477651	9.17306	-0.908508	0.363997	0.490263	-6.74754	0.189755	9.17306	4.94939	9.83953e-07	5.25176e-06	4.83808
AEN	0.0604842	8.86831	0.986654	0.324235	0.448949	-6.67391	-0.14859	8.86831	-3.28463	0.00108438	0.00307863	-1.77359
AES	-0.325608	12.7562	-5.00404	7.50876e-07	6.70166e-06	5.03976	-0.391781	12.7562	-8.39491	3.7636e-16	1.12968e-14	25.9359
AFAP1	-0.144414	10.2151	-1.99047	0.0470203	0.0934707	-5.19242	0.108943	10.2151	2.01757	0.0441077	0.0828298	-5.07208
AFAP1L1	-0.232478	7.69318	-2.78305	0.00556516	0.0155311	-3.32805	-0.204832	7.69318	-3.30351	0.00101521	0.00290277	-1.71287
AFAP1L2	-0.664472	8.79232	-5.08004	5.13435e-07	4.818e-06	5.40482	-0.200271	8.79232	-2.01889	0.0439702	0.0825866	-5.06945
AFARP1	-0.0357664	1.77895	-0.388521	0.697777	0.791869	-7.08305	-0.123364	1.77895	-1.80534	0.0715537	0.125335	-5.47309
AFF1	-0.372074	10.9748	-5.46611	6.91062e-08	8.26091e-07	7.33632	0.207968	10.9748	4.05824	5.64091e-05	0.00021271	0.985331
AFF2	-0.339381	4.32705	-2.45026	0.0145774	0.0350887	-4.18472	-0.165422	4.32705	-1.59973	0.110218	0.179837	-5.81958
AFF3	-0.871792	10.8094	-4.35654	1.56947e-05	9.60471e-05	2.1357	-0.291617	10.8094	-1.93214	0.0538414	0.0984396	-5.23879
AFF4	-0.105569	11.6947	-1.36272	0.173514	0.273547	-6.23511	0.361551	11.6947	6.48895	1.89121e-10	1.98219e-09	13.1084
AFG3L1	0.639186	7.59003	9.65087	1.67632e-20	2.10836e-18	35.7488	0.0869346	7.59003	1.63785	0.102009	0.168639	-5.75847
AFG3L2	0.192522	10.3878	3.66377	0.000271917	0.00114963	-0.553257	0.202707	10.3878	5.24548	2.20723e-07	1.33089e-06	6.27325
AFM	-0.0168939	0.0576171	-0.518363	0.604408	0.71278	-7.02445	-0.0214499	0.0576171	-0.884654	0.376719	0.492243	-6.70073
AFMID	-0.0638859	9.16976	-0.788191	0.430916	0.55603	-6.84905	-0.289376	9.16976	-4.89448	1.28774e-06	6.70732e-06	4.58032
AFP	-0.55331	2.49149	-1.98638	0.047474	0.0941991	-5.20047	-0.785513	2.49149	-3.82405	0.000145882	0.000505702	0.091789
AFTPH	-0.0839849	10.9644	-1.56932	0.117132	0.198048	-5.93464	0.112259	10.9644	2.832	0.00479074	0.0117048	-3.12819
AG2	-0.305513	7.44447	-2.25348	0.0246112	0.0546942	-4.64108	-0.625554	7.44447	-6.39054	3.45982e-10	3.47525e-09	12.5212
AGA	0.217229	9.10406	3.66162	0.000274157	0.00115815	-0.560921	-0.0824644	9.10406	-1.85134	0.0646425	0.114878	-5.38991
AGAP1	-0.120909	9.10213	-1.93498	0.0534914	0.103926	-5.30014	0.0851897	9.10213	1.83103	0.0676221	0.119404	-5.42688
AGAP11	-0.619832	5.08523	-4.80227	2.0118e-06	1.5748e-05	4.09503	-0.220432	5.08523	-2.2592	0.0242508	0.049166	-4.56216
AGAP2	0.202098	6.40668	1.63537	0.102529	0.177944	-5.82974	-0.0926847	6.40668	-1.00615	0.314772	0.426964	-6.58663
AGAP3	0.179518	10.2464	2.64726	0.00834109	0.021803	-3.69044	-0.260169	10.2464	-5.24607	2.2005e-07	1.32762e-06	6.27619
AGAP4	-0.386045	7.42177	-4.19246	3.20258e-05	0.000180523	1.45928	-0.262857	7.42177	-3.82553	0.000145031	0.000503007	0.0972757
AGAP5	-0.467861	5.50016	-5.05863	5.71753e-07	5.28949e-06	5.30146	-0.0361746	5.50016	-0.514099	0.607384	0.709601	-6.95834
AGAP6	-0.346977	6.63346	-3.5582	0.000404775	0.00162536	-0.924249	-0.177116	6.63346	-2.42587	0.0155838	0.0332819	-4.17748
AGAP7	-0.163108	3.37049	-1.29633	0.195392	0.30116	-6.32273	-0.041009	3.37049	-0.437307	0.662056	0.756356	-6.99467
AGAP8	-0.451718	4.74968	-3.72181	0.000217585	0.000944266	-0.344869	-0.0998713	4.74968	-1.09337	0.274696	0.382733	-6.49571
AGBL1	0.0595453	0.12347	1.37172	0.170694	0.26989	-6.22289	0.0674215	0.12347	2.09129	0.0369482	0.0710843	-4.92253
AGBL2	-0.695704	4.33846	-5.03695	6.37309e-07	5.8302e-06	5.1972	-0.132466	4.33846	-1.2623	0.207362	0.304741	-6.29824
AGBL3	-0.39676	2.43751	-3.59941	0.000346952	0.00142201	-0.780654	-0.0614447	2.43751	-0.740829	0.459105	0.571678	-6.8169
AGBL4	-0.399878	3.18823	-3.02803	0.0025738	0.00800883	-2.62973	0.056235	3.18823	0.567689	0.570472	0.676534	-6.92952
AGBL5	0.000479837	9.2668	0.00859072	0.993149	1	-7.15817	0.0772074	9.2668	1.8628	0.0630088	0.112345	-5.36886
AGER	-0.179962	4.77977	-1.21918	0.223286	0.334913	-6.41909	-0.301612	4.77977	-2.76001	0.00596752	0.0142306	-3.3257
AGFG1	-0.0207238	10.54	-0.395173	0.692864	0.787559	-7.08046	0.232053	10.54	6.13913	1.56371e-09	1.38897e-08	11.0566
AGFG2	-0.243095	8.49382	-3.36151	0.000827545	0.00302415	-1.58777	-0.230957	8.49382	-4.31799	1.85964e-05	7.7821e-05	2.03488
AGGF1	-0.008104	9.94629	-0.174111	0.86184	0.916511	-7.14311	0.220238	9.94629	6.59723	9.6457e-11	1.06544e-09	13.7633
AGK	0.0861603	9.10611	1.90991	0.0566505	0.109051	-5.34782	0.129024	9.10611	3.88091	0.000116336	0.000411207	0.30413
AGL	0.123403	10.2148	0.883408	0.377392	0.503377	-6.7699	0.667201	10.2148	6.65945	6.52423e-11	7.42249e-10	14.1438
AGMAT	0.205658	4.91946	1.81999	0.0692897	0.128914	-5.51379	0.301159	4.91946	3.61113	0.000331986	0.0010598	-0.676819
AGPAT1	0.0908891	10.7846	2.28351	0.0227706	0.051192	-4.57387	-0.0245747	10.7846	-0.826214	0.409031	0.523773	-6.75041
AGPAT2	0.0493907	9.83033	0.478279	0.632637	0.737752	-7.04433	-0.420749	9.83033	-5.62389	2.93858e-08	2.07095e-07	8.21695
AGPAT3	0.153305	11.1999	3.10476	0.00199969	0.00643986	-2.39929	0.101289	11.1999	2.75103	0.00613137	0.0145958	-3.34999
AGPAT4	-0.160414	7.07661	-1.48646	0.137715	0.226954	-6.0602	-0.089999	7.07661	-1.1195	0.263403	0.369865	-6.46702
AGPAT5	-0.216332	9.32968	-2.74645	0.00621644	0.0170106	-3.42747	0.195095	9.32968	3.33808	0.000899093	0.00260049	-1.60085
AGPAT6	0.187039	11.1601	2.12037	0.0344102	0.072383	-4.92853	-0.0524242	11.1601	-0.795745	0.426514	0.540753	-6.77496
AGPAT9	-0.425808	5.75453	-3.18444	0.00153022	0.00511512	-2.1541	-0.164649	5.75453	-1.64359	0.100818	0.166935	-5.74915
AGPHD1	-0.226907	5.30056	-2.96149	0.00319013	0.00963478	-2.82505	-0.10999	5.30056	-1.92011	0.0553465	0.100715	-5.26169
AGPS	-0.0439578	9.87828	-0.37362	0.708827	0.800371	-7.08871	0.2953	9.87828	3.4061	0.000705816	0.00209224	-1.3772
AGR2	-0.942993	12.8015	-4.28662	2.13294e-05	0.000125617	1.84449	-0.435072	12.8015	-2.63089	0.00874842	0.0200258	-3.66754
AGR3	-1.55435	10.7561	-6.50783	1.68277e-10	3.94268e-09	13.172	-0.78631	10.7561	-4.33649	1.71454e-05	7.23545e-05	2.11194
AGRN	-0.0318467	12.177	-0.340669	0.733479	0.81986	-7.10042	-0.25726	12.177	-3.74242	0.000200888	0.000672789	-0.20784
AGRP	0.0780506	0.453896	1.30714	0.191698	0.296419	-6.30876	-0.0218159	0.453896	-0.490228	0.624163	0.72482	-6.97026
AGT	-1.26922	7.32297	-5.68332	2.11807e-08	2.88906e-07	8.47893	0.237563	7.32297	1.39238	0.164355	0.25147	-6.12699
AGTPBP1	0.277604	8.03932	3.72488	0.000215021	0.000934722	-0.333777	0.465139	8.03932	8.83805	1.2325e-17	4.73496e-16	29.2906
AGTR1	-1.50607	7.0028	-5.10496	4.52778e-07	4.31503e-06	5.52564	-0.970831	7.0028	-4.39584	1.31846e-05	5.67614e-05	2.3613
AGTR2	-0.358662	0.403021	-3.83201	0.000141359	0.000650136	0.0593104	-0.210913	0.403021	-3.01283	0.00270414	0.00699793	-2.61028
AGTRAP	0.0661158	9.93729	0.898065	0.369533	0.495961	-6.75692	-0.284575	9.93729	-5.31783	1.51496e-07	9.38599e-07	6.63542
AGXT	0.0927288	0.753796	0.60806	0.543392	0.660153	-6.97417	-0.0594057	0.753796	-0.523315	0.60096	0.704338	-6.95359
AGXT2	-0.163338	0.451317	-1.89621	0.0584417	0.111915	-5.37361	-0.193881	0.451317	-3.03891	0.00248417	0.00647198	-2.53303
AGXT2L1	-0.899242	1.78199	-4.28137	2.18227e-05	0.000128081	1.8228	-0.149257	1.78199	-0.940351	0.347439	0.462163	-6.65024
AGXT2L2	-0.2308	8.46072	-3.505	0.000492806	0.00192522	-1.10728	-0.353072	8.46072	-7.47028	3.05585e-13	5.48101e-12	19.3763
AHCTF1	0.0787166	10.7787	1.2642	0.206679	0.314748	-6.36357	0.406849	10.7787	9.43082	1.04249e-19	5.72978e-18	33.9795
AHCY	0.237052	11.8959	3.58197	0.00037041	0.00150611	-0.841624	0.135822	11.8959	2.74466	0.00624989	0.0148469	-3.36716
AHCYL1	-0.173399	11.96	-2.92008	0.00363905	0.0107763	-2.9445	0.0950409	11.96	2.14292	0.032546	0.0636727	-4.81464
AHCYL2	0.0551994	9.31943	0.679548	0.497069	0.6176	-6.92837	0.120748	9.31943	2.0034	0.0456116	0.0852788	-5.10024
AHDC1	-0.182626	9.46211	-2.44864	0.0146426	0.0352291	-4.18864	-0.0614813	9.46211	-1.10286	0.270555	0.378147	-6.48536
AHI1	-0.222847	8.46541	-3.29728	0.00103756	0.00367565	-1.7966	0.25636	8.46541	5.1656	3.3275e-07	1.94572e-06	5.87858
AHNAK	-0.335337	15.037	-3.79959	0.000160659	0.000728366	-0.0607547	0.0451681	15.037	0.679247	0.49726	0.608144	-6.86036
AHNAK2	-0.216871	9.76344	-1.6326	0.103109	0.178716	-5.83421	0.178332	9.76344	1.80458	0.0716729	0.125512	-5.47445
AHR	-0.558888	10.6993	-5.30873	1.58872e-07	1.71333e-06	6.53353	0.142779	10.6993	1.78329	0.0750763	0.130524	-5.51224
AHRR	-0.126773	5.16047	-0.892211	0.37266	0.499013	-6.76213	0.125363	5.16047	1.186	0.236121	0.338394	-6.39093
AHSA1	0.351997	10.7865	6.73428	4.06056e-11	1.08393e-09	14.5569	0.0418081	10.7865	1.03492	0.301151	0.412198	-6.55748
AHSA2	-0.495899	8.47719	-4.37824	1.42569e-05	8.83022e-05	2.22699	-0.280298	8.47719	-3.30119	0.00102349	0.00292358	-1.72036
AHSG	0.0506879	0.119543	0.919289	0.358337	0.484646	-6.73774	-0.0348528	0.119543	-0.849144	0.396161	0.511184	-6.73132
AHSP	-0.0737402	0.233362	-1.35006	0.177537	0.278604	-6.25215	-0.019103	0.233362	-0.469223	0.639091	0.737186	-6.98029
AICDA	0.0837889	0.758936	0.702646	0.482566	0.604564	-6.91249	0.117307	0.758936	1.32312	0.186332	0.278974	-6.22025
AIDA	-0.0848126	10.2991	-1.52527	0.12775	0.213204	-6.00223	0.0239494	10.2991	0.577645	0.563734	0.670288	-6.92385
AIF1	-0.141871	8.43833	-1.40585	0.160317	0.25649	-6.17585	-0.236362	8.43833	-3.16906	0.00161203	0.0043903	-2.13787
AIF1L	0.768599	9.11136	5.07406	5.29126e-07	4.94422e-06	5.37589	0.408107	9.11136	3.57986	0.000373356	0.00118031	-0.786183
AIFM1	0.329307	10.0821	6.27894	6.80024e-10	1.37081e-08	11.8136	0.0690483	10.0821	1.71461	0.0869656	0.147553	-5.6311
AIFM2	-0.0960204	8.42278	-1.0502	0.294077	0.416359	-6.60959	-0.130856	8.42278	-1.92727	0.0544473	0.0993171	-5.24808
AIFM3	0.335893	4.4436	2.27498	0.0232809	0.0521905	-4.59305	-0.17857	4.4436	-1.62126	0.105519	0.173379	-5.78524
AIG1	-0.137508	9.49657	-1.71966	0.0860412	0.154082	-5.68962	-0.15677	9.49657	-2.64334	0.00843705	0.0193979	-3.63528
AIM1	-0.092013	10.5305	-0.657683	0.511009	0.630034	-6.94292	0.31397	10.5305	3.03842	0.0024881	0.00648057	-2.53447
AIM1L	0.0189316	3.9737	0.0983349	0.921701	0.960055	-7.15339	-0.0472127	3.9737	-0.329501	0.741899	0.823881	-7.03579
AIM2	0.456191	3.8893	2.54513	0.0111884	0.0280545	-3.95136	0.268381	3.8893	2.00735	0.0451879	0.0845716	-5.0924
AIMP1	0.112435	10.1848	2.5379	0.0114195	0.0285292	-3.96945	0.0536512	10.1848	1.6216	0.105447	0.173288	-5.7847
AIMP2	0.181403	8.72947	3.71283	0.000225266	0.000973273	-0.377325	0.0419799	8.72947	1.14186	0.253995	0.359288	-6.44192
AIP	0.0925673	9.67679	1.18778	0.23542	0.348876	-6.45662	-0.342117	9.67679	-6.0801	2.21217e-09	1.91519e-08	10.7202
AIPL1	-0.000633864	0.17095	-0.0142382	0.988645	1	-7.1581	0.0596243	0.17095	1.80458	0.0716732	0.125512	-5.47445
AIRE	-0.0506832	0.244504	-1.07624	0.282279	0.403415	-6.58207	-0.0431979	0.244504	-1.2328	0.218165	0.317529	-6.33476
AJAP1	-0.211642	3.11231	-1.48096	0.139174	0.228879	-6.06829	-0.312318	3.11231	-2.953	0.00327789	0.00832818	-2.78508
AK1	0.114208	9.1828	1.44958	0.14773	0.240194	-6.1139	-0.386607	9.1828	-6.84796	1.95962e-11	2.46015e-10	15.3153
AK2	0.089649	11.0911	2.04106	0.0417089	0.0846106	-5.0916	0.0147368	11.0911	0.449201	0.653459	0.748346	-6.98943
AK3	-0.217697	10.118	-3.77003	0.000180405	0.000803143	-0.169412	-0.0805265	10.118	-1.85609	0.0639615	0.113874	-5.3812
AK3L1	0.286109	7.50259	1.8207	0.0691813	0.128732	-5.51251	0.412063	7.50259	3.55168	0.000414709	0.00129821	-0.883911
AK5	-1.67365	6.73095	-6.84063	2.05453e-11	5.86628e-10	15.2212	-0.782241	6.73095	-4.19165	3.21372e-05	0.00012751	1.51674
AK7	-0.308463	4.46562	-1.95487	0.0510914	0.100108	-5.26188	0.249348	4.46562	2.12434	0.0340753	0.0662312	-4.85376
AKAP1	0.0189473	10.7151	0.251239	0.801721	0.871478	-7.12678	0.0876338	10.7151	1.56446	0.118268	0.19051	-5.87485
AKAP10	-0.0411458	8.69814	-0.453669	0.650241	0.752928	-7.05574	0.297739	8.69814	4.4876	8.73145e-06	3.89392e-05	2.75306
AKAP11	-0.185277	10.349	-2.25259	0.0246679	0.0548025	-4.64307	0.292211	10.349	4.84966	1.60102e-06	8.22823e-06	4.37187
AKAP12	-0.574318	9.19076	-4.23624	2.65366e-05	0.000152627	1.63737	-0.016448	9.19076	-0.160473	0.872566	0.925234	-7.07698
AKAP13	-0.187883	11.3406	-2.85639	0.00444243	0.0127841	-3.12498	0.0757175	11.3406	1.53874	0.124428	0.198792	-5.91439
AKAP14	-0.272006	0.835112	-1.7301	0.0841577	0.151344	-5.67179	0.337864	0.835112	2.90094	0.0038653	0.00966726	-2.9344
AKAP2	-0.290979	8.70911	-1.8026	0.0719838	0.133105	-5.54497	0.437326	8.70911	3.67247	0.000263027	0.000857503	-0.459678
AKAP3	-0.287649	4.08867	-2.2104	0.0274774	0.0599526	-4.736	0.0786193	4.08867	0.808646	0.419059	0.53361	-6.76468
AKAP4	0.0244878	0.0573208	1.13569	0.256567	0.373935	-6.51674	-0.00420829	0.0573208	-0.261942	0.793462	0.865714	-7.05566
AKAP5	-0.299509	7.40997	-2.03517	0.0423002	0.0856551	-5.10347	0.24355	7.40997	2.22498	0.0264767	0.0531525	-4.63783
AKAP6	-0.203876	5.50424	-1.62999	0.10366	0.179518	-5.83843	0.223883	5.50424	2.4115	0.0162049	0.0344267	-4.2117
AKAP7	-0.372399	6.7893	-4.6612	3.92578e-06	2.83789e-05	3.4558	-0.121991	6.7893	-2.02036	0.0438175	0.0823903	-5.06653
AKAP8	-0.160666	9.38995	-3.81922	0.000148694	0.000680443	0.0118384	-0.0706694	9.38995	-2.23825	0.0255934	0.0515615	-4.60862
AKAP8L	-0.069318	9.84216	-0.986792	0.324167	0.448916	-6.67378	-0.278307	9.84216	-5.45658	7.27193e-08	4.75085e-07	7.34256
AKAP9	-0.325596	11.3755	-3.2739	0.00112558	0.00394385	-1.87166	0.176825	11.3755	2.37823	0.0177274	0.0372405	-4.29018
AKD1	-0.220618	7.09857	-2.35153	0.0190385	0.0441575	-4.41836	0.187813	7.09857	2.69361	0.00727834	0.0170491	-3.5035
AKIRIN1	0.0038114	10.0815	0.0740367	0.941007	0.974864	-7.15547	0.219185	10.0815	5.8934	6.50648e-09	5.14818e-08	9.67492
AKIRIN2	0.0995424	9.23628	2.18528	0.0292784	0.0632227	-4.79052	0.0237543	9.23628	0.697981	0.485476	0.597411	-6.84754
AKNA	-0.261753	9.22223	-2.69972	0.00714754	0.0191595	-3.55252	-0.0284213	9.22223	-0.391371	0.69567	0.785003	-7.0136
AKNAD1	-0.0172649	1.46909	-0.175294	0.860911	0.91586	-7.1429	-0.127107	1.46909	-1.73844	0.0826777	0.14159	-5.59037
AKR1A1	-0.0341909	11.1533	-0.608927	0.542818	0.659848	-6.97364	-0.144096	11.1533	-3.48355	0.000533136	0.0016267	-1.11724
AKR1B1	0.0151007	9.16349	0.167344	0.867159	0.920263	-7.14426	-0.223928	9.16349	-3.36719	0.00081104	0.00237395	-1.50568
AKR1B10	0.463947	2.57783	1.74893	0.0808463	0.146481	-5.63935	0.0227787	2.57783	0.115055	0.908442	0.951004	-7.08321
AKR1B15	-0.0878972	1.76358	-0.460284	0.645489	0.749373	-7.05273	-0.185876	1.76358	-1.30946	0.190912	0.284558	-6.23809
AKR1C1	-0.982273	6.25581	-4.26779	2.31491e-05	0.000135131	1.76684	-0.600921	6.25581	-3.48955	0.000521543	0.00159442	-1.09684
AKR1C2	-0.86166	5.8522	-3.45922	0.000582589	0.00223162	-1.26269	-0.589642	5.8522	-3.17512	0.00157934	0.00431477	-2.11909
AKR1C3	-0.745622	7.84256	-5.07055	5.38546e-07	5.01852e-06	5.35894	-0.538412	7.84256	-4.91259	1.17875e-06	6.1836e-06	4.66502
AKR1C4	0.104029	0.0870069	3.38904	0.000750281	0.00277835	-1.49711	0.0228831	0.0870069	0.992411	0.321422	0.433889	-6.60027
AKR1CL1	-0.0567112	0.187538	-1.39673	0.163043	0.260059	-6.18853	-0.00643723	0.187538	-0.212646	0.83168	0.895225	-7.0673
AKR1D1	-0.309934	1.04276	-2.27683	0.0231692	0.0519741	-4.58889	0.165036	1.04276	1.62521	0.104675	0.172267	-5.77889
AKR1E2	-0.016433	3.59594	-0.0980729	0.921909	0.960223	-7.15341	-0.0266897	3.59594	-0.214008	0.830618	0.894495	-7.06701
AKR7A2	0.144766	10.2161	2.31197	0.0211377	0.0480959	-4.50934	-0.147358	10.2161	-3.17488	0.00158061	0.00431768	-2.11983
AKR7A3	0.0633442	8.5731	0.274773	0.783591	0.858174	-7.12061	-0.316558	8.5731	-1.85031	0.064791	0.115092	-5.3918
AKR7L	-0.0321179	5.29816	-0.210355	0.833467	0.895256	-7.13617	-0.285711	5.29816	-2.52812	0.0117388	0.0259441	-3.92821
AKT1	0.179572	12.0602	2.88942	0.00400766	0.0116972	-3.03187	-0.112876	12.0602	-2.435	0.0152	0.0325724	-4.15563
AKT1S1	0.0833686	10.1652	1.46286	0.144062	0.235464	-6.09472	-0.234409	10.1652	-5.67037	2.27534e-08	1.63215e-07	8.46405
AKT2	0.0300384	11.3609	0.596186	0.55129	0.666873	-6.98128	-0.138449	11.3609	-3.73592	0.000206022	0.000688117	-0.231442
AKT3	-0.401978	8.71228	-3.19933	0.00145467	0.0048945	-2.10761	0.099777	8.71228	1.05843	0.290314	0.400305	-6.53305
AKTIP	0.491346	9.0748	9.20974	6.34477e-19	6.67047e-17	32.173	0.0648291	9.0748	1.52545	0.127705	0.203205	-5.93456
ALAD	-0.272194	10.4214	-4.83538	1.71545e-06	1.37056e-05	4.2476	-0.142402	10.4214	-3.36365	0.000821285	0.00240017	-1.51728
ALAS1	0.0412101	9.86155	0.890932	0.373345	0.499768	-6.76326	0.0256882	9.86155	0.745982	0.455988	0.568869	-6.81309
ALAS2	-0.168734	0.475135	-2.10248	0.0359533	0.0749674	-4.96585	-0.0410344	0.475135	-0.684552	0.493907	0.605308	-6.85677
ALB	-0.666806	4.14852	-1.99297	0.0467456	0.0930419	-5.18751	-0.523638	4.14852	-2.10351	0.0358627	0.0692039	-4.89723
ALCAM	-0.279245	11.9442	-2.35971	0.0186282	0.0433285	-4.39937	0.0130387	11.9442	0.147309	0.882941	0.932618	-7.079
ALDH16A1	0.00736029	9.31583	0.0786529	0.937337	0.972048	-7.15512	-0.321172	9.31583	-4.70027	3.26771e-06	1.58036e-05	3.68987
ALDH18A1	-0.0584774	11.3475	-1.14631	0.252152	0.368846	-6.5047	0.104977	11.3475	2.78033	0.0056113	0.0134751	-3.27044
ALDH1A1	-0.449958	8.48971	-3.1053	0.00199614	0.00643137	-2.39766	-0.275439	8.48971	-2.54684	0.0111344	0.0247899	-3.88149
ALDH1A2	-0.840533	4.81333	-4.56631	6.09631e-06	4.19257e-05	3.03578	-0.344069	4.81333	-2.47958	0.013444	0.0292431	-4.04779
ALDH1A3	-0.411212	8.35299	-2.62626	0.00886701	0.022993	-3.74492	0.0376394	8.35299	0.321041	0.748298	0.829409	-7.03852
ALDH1B1	0.0453849	9.71157	0.643727	0.520014	0.638295	-6.95195	0.0998248	9.71157	1.90768	0.0569397	0.103211	-5.28522
ALDH1L1	-0.921652	3.8124	-3.68903	0.000246865	0.00105547	-0.462944	-0.944157	3.8124	-5.13283	3.93165e-07	2.27098e-06	5.71828
ALDH1L2	-0.0924146	8.13132	-0.633273	0.526812	0.644863	-6.95859	0.310622	8.13132	2.87959	0.00413279	0.0102761	-2.99489
ALDH2	-0.515097	10.9331	-4.16036	3.6721e-05	0.000203629	1.3298	-0.385948	10.9331	-4.1889	3.25161e-05	0.000128864	1.50565
ALDH3A1	-0.642807	2.15237	-3.0593	0.00232368	0.00732271	-2.53649	-0.643625	2.15237	-4.1433	3.94755e-05	0.000153594	1.3223
ALDH3A2	-0.246584	10.7414	-2.49218	0.0129816	0.0318421	-4.08268	-0.0822051	10.7414	-1.11136	0.266887	0.373937	-6.47603
ALDH3B1	0.10899	7.76854	1.07786	0.281557	0.402693	-6.58034	-0.146859	7.76854	-1.95585	0.0509755	0.0939202	-5.19324
ALDH3B2	0.518105	10.2924	2.18261	0.0294756	0.0635415	-4.79627	-0.0727261	10.2924	-0.409949	0.681998	0.773321	-7.0062
ALDH4A1	0.273076	9.48933	2.84689	0.00457522	0.0131276	-3.15157	-0.0649035	9.48933	-0.90327	0.366767	0.482502	-6.6842
ALDH5A1	0.441077	8.76926	3.60596	0.000338514	0.00139131	-0.757698	0.0581439	8.76926	0.631633	0.527882	0.636632	-6.89139
ALDH6A1	-0.325148	8.68049	-3.21058	0.00139988	0.00474834	-2.07234	0.192582	8.68049	2.54631	0.011151	0.0248217	-3.88281
ALDH7A1	0.329009	10.4818	5.11472	4.3097e-07	4.14026e-06	5.57309	-0.02965	10.4818	-0.605614	0.545014	0.652991	-6.90739
ALDH8A1	-0.313516	3.47468	-2.2564	0.0244268	0.0543493	-4.63459	-0.303447	3.47468	-2.9433	0.00338066	0.00854902	-2.81308
ALDH9A1	-0.211731	11.6204	-3.8422	0.000135756	0.000627824	0.0972749	-0.0370622	11.6204	-0.89264	0.37243	0.488058	-6.69368
ALDOA	0.331276	14.8414	4.04525	5.95353e-05	0.000310805	0.873198	-0.0386298	14.8414	-0.624986	0.532232	0.641049	-6.89554
ALDOB	-0.091646	1.50556	-0.881546	0.378397	0.504193	-6.77153	0.126963	1.50556	1.64356	0.100824	0.166935	-5.7492
ALDOC	0.79179	7.5002	4.73815	2.73189e-06	2.06666e-05	3.80231	0.0461762	7.5002	0.364124	0.715902	0.802488	-7.02384
ALG1	-0.00649783	9.64395	-0.120378	0.904227	0.947825	-7.15099	-0.0453034	9.64395	-1.12884	0.259442	0.36558	-6.45659
ALG10	0.0407454	6.83999	0.567871	0.570348	0.683505	-6.99768	0.381479	6.83999	7.48677	2.72612e-13	4.94149e-12	19.4879
ALG10B	-0.15803	8.28598	-1.98346	0.0477993	0.0947345	-5.20619	0.120756	8.28598	2.03664	0.0421513	0.0796593	-5.0339
ALG11	0.240233	4.28521	2.70542	0.00702758	0.0188923	-3.53738	0.308354	4.28521	4.72625	2.89034e-06	1.41285e-05	3.80707
ALG12	0.0626593	9.12009	0.965034	0.33494	0.460476	-6.69489	-0.261746	9.12009	-5.55746	4.22254e-08	2.89229e-07	7.86695
ALG13	-0.213898	8.88222	-4.10801	4.58117e-05	0.000247346	1.12064	-0.190318	8.88222	-4.94251	1.01786e-06	5.4116e-06	4.80561
ALG14	-0.387773	7.73628	-6.93684	1.10103e-11	3.27608e-10	15.8298	-0.217179	7.73628	-5.12587	4.07302e-07	2.34554e-06	5.68434
ALG1L	1.30065	3.70858	5.75923	1.38845e-08	1.98359e-07	8.88756	0.297979	3.70858	1.72738	0.0846464	0.144299	-5.60935
ALG1L2	0.225772	0.239317	4.00456	7.04308e-05	0.000358733	0.714682	0.0287576	0.239317	0.676051	0.499285	0.61009	-6.86252
ALG2	-0.0683572	9.75252	-1.40056	0.161894	0.258509	-6.18322	0.012526	9.75252	0.344243	0.730792	0.814237	-7.03085
ALG3	0.453332	9.75934	7.18672	2.1089e-12	7.49299e-11	17.4436	0.0797298	9.75934	1.62931	0.103805	0.171084	-5.77229
ALG5	0.0265721	9.28467	0.45743	0.647538	0.751113	-7.05404	-0.160846	9.28467	-3.76576	0.000183435	0.000620765	-0.122793
ALG6	-0.132798	8.56484	-2.28448	0.0227133	0.0510856	-4.57169	0.194338	8.56484	4.55218	6.50501e-06	2.97212e-05	3.03328
ALG8	0.134104	10.0645	1.4312	0.152927	0.24694	-6.14018	0.00147241	10.0645	0.0210737	0.983194	1	-7.08957
ALG9	-0.0639633	8.9263	-1.25577	0.20972	0.318597	-6.37413	0.0819465	8.9263	2.16742	0.0306196	0.0604112	-4.76253
ALK	0.0987587	1.77845	0.756591	0.44961	0.573546	-6.87333	0.0305644	1.77845	0.314456	0.753291	0.833237	-7.04061
ALKBH1	-0.119834	8.11206	-2.52548	0.0118265	0.0294133	-4.00041	-0.0196007	8.11206	-0.552024	0.58115	0.685961	-6.93824
ALKBH2	-0.0424319	8.15564	-0.666848	0.505142	0.624899	-6.93688	-0.26271	8.15564	-5.70202	1.90965e-08	1.39522e-07	8.63337
ALKBH3	-0.327047	8.09378	-3.47091	0.000558305	0.00214864	-1.22318	-0.0864397	8.09378	-1.22118	0.222527	0.322381	-6.3489
ALKBH4	-0.0424484	7.96095	-0.682217	0.495381	0.616213	-6.92656	-0.290486	7.96095	-6.49987	1.76779e-10	1.86332e-09	13.174
ALKBH5	-0.0450545	11.0457	-1.01852	0.308866	0.432784	-6.64215	-0.0544731	11.0457	-1.65696	0.098083	0.163144	-5.7273
ALKBH6	0.217562	6.80745	2.70026	0.00713627	0.0191418	-3.55111	-0.282291	6.80745	-4.77033	2.34402e-06	1.1678e-05	4.00726
ALKBH7	-0.304656	9.13165	-3.13124	0.00183069	0.00596771	-2.31848	-0.634917	9.13165	-9.33887	2.21766e-19	1.16101e-17	33.2375
ALKBH8	-0.216501	7.74287	-3.34758	0.000869414	0.00315243	-1.63339	0.00343332	7.74287	0.0706263	0.94372	0.976836	-7.08731
ALLC	-0.0925318	0.257284	-1.79294	0.0735174	0.13536	-5.56217	-0.0778219	0.257284	-2.0275	0.0430797	0.0811669	-5.05224
ALMS1	-0.117553	9.74556	-1.76767	0.0776552	0.141575	-5.60671	0.414206	9.74556	8.91222	6.86727e-18	2.76051e-16	29.8648
ALMS1P	-0.514748	2.40205	-4.22601	2.77324e-05	0.000158678	1.59561	-0.0552302	2.40205	-0.599978	0.548762	0.656139	-6.91077
ALOX12	-0.359939	2.01957	-3.96913	8.14327e-05	0.000404912	0.577905	-0.265762	2.01957	-3.93645	9.30122e-05	0.000335653	0.514376
ALOX12B	0.485897	0.937543	3.76414	0.000184601	0.00081969	-0.190957	0.0658657	0.937543	0.677361	0.498454	0.609314	-6.86164
ALOX12P2	1.31909	2.72193	5.55422	4.29743e-08	5.44509e-07	7.79502	-0.304559	2.72193	-1.68191	0.0931392	0.156141	-5.68607
ALOX15	0.448618	3.68862	1.76224	0.07857	0.142956	-5.61621	0.209401	3.68862	1.10327	0.270377	0.37795	-6.48492
ALOX15B	-0.821337	7.13456	-2.82484	0.00489749	0.0139237	-3.21298	-0.50038	7.13456	-2.30676	0.0214288	0.0440589	-4.45513
ALOX5	-0.524018	8.57194	-4.6815	3.56944e-06	2.60416e-05	3.5467	-0.27331	8.57194	-3.24856	0.00122878	0.00344659	-1.88864
ALOX5AP	-0.346643	8.31046	-3.21799	0.00136487	0.00464726	-2.04906	-0.0757723	8.31046	-0.937235	0.349038	0.463868	-6.65315
ALOXE3	0.196623	3.44149	1.06607	0.286847	0.408436	-6.5929	-0.184681	3.44149	-1.34608	0.178815	0.26969	-6.18985
ALPI	0.0999463	0.115651	1.52514	0.127783	0.213242	-6.00242	0.00708263	0.115651	0.144909	0.884834	0.933928	-7.07935
ALPK1	-0.48286	8.91547	-6.57467	1.11065e-10	2.68817e-09	13.5765	-0.0218001	8.91547	-0.384419	0.700812	0.789459	-7.01629
ALPK2	0.223096	4.97431	1.27185	0.20395	0.311401	-6.35394	0.207982	4.97431	1.59428	0.111433	0.181327	-5.82821
ALPK3	-0.12949	7.21937	-1.39172	0.164556	0.262037	-6.19547	-0.10171	7.21937	-1.46894	0.142405	0.222892	-6.01841
ALPL	-0.371178	7.72502	-2.59814	0.00961741	0.024652	-3.81717	-0.447993	7.72502	-4.25462	2.45096e-05	0.000100134	1.7732
ALPP	0.248435	0.162657	3.73499	0.00020676	0.000904952	-0.297113	0.0741258	0.162657	1.48196	0.13891	0.218037	-5.99938
ALPPL2	0.219949	0.114413	4.47443	9.26753e-06	6.04113e-05	2.6367	0.0221322	0.114413	0.594648	0.552317	0.659429	-6.91394
ALS2	-0.0614534	9.2163	-1.24683	0.212976	0.322588	-6.38523	0.237435	9.2163	6.71628	4.55292e-11	5.3551e-10	14.4941
ALS2CL	-0.314988	6.96498	-2.64388	0.00842391	0.0220026	-3.69925	-0.401776	6.96498	-4.58603	5.56718e-06	2.58277e-05	3.18161
ALS2CR11	-0.129978	2.14732	-1.01403	0.311004	0.434895	-6.64669	0.170204	2.14732	1.78739	0.0744098	0.129574	-5.50498
ALS2CR12	-0.0258979	1.75014	-0.210307	0.833504	0.895256	-7.13618	0.278692	1.75014	3.06562	0.00227594	0.00598193	-2.45323
ALS2CR4	-0.112361	9.03245	-1.90896	0.0567732	0.109195	-5.34961	0.116748	9.03245	2.67305	0.00773369	0.0179862	-3.55768
ALS2CR8	-0.414267	7.06657	-5.0211	6.89755e-07	6.23486e-06	5.12127	0.147857	7.06657	2.36739	0.0182501	0.0382171	-4.31552
ALX1	-0.197995	0.691475	-2.07583	0.0383612	0.0790395	-5.02086	0.0370328	0.691475	0.51978	0.603421	0.706576	-6.95542
ALX3	-0.223121	4.09126	-2.03459	0.0423581	0.0857493	-5.10463	-0.120214	4.09126	-1.47021	0.142062	0.222407	-6.01656
ALX4	-0.367968	1.83399	-2.19044	0.0288998	0.0625723	-4.77935	-0.104039	1.83399	-0.829064	0.407418	0.522308	-6.74806
AMAC1	-0.0272601	0.0788001	-1.08433	0.278683	0.399418	-6.57339	-0.0345672	0.0788001	-1.85102	0.0646885	0.11495	-5.3905
AMAC1L2	-0.172793	0.71278	-2.50246	0.0126147	0.0310908	-4.05739	-0.168577	0.71278	-3.29318	0.00105252	0.0029965	-1.74613
AMAC1L3	-0.130713	0.450697	-2.35709	0.018759	0.043593	-4.40547	-0.0216572	0.450697	-0.522255	0.601697	0.70496	-6.95414
AMACR	-0.0373858	8.73674	-0.554977	0.57913	0.691764	-7.00489	0.14866	8.73674	2.98737	0.00293601	0.0075437	-2.68508
AMBN	0.0168262	0.0480454	0.860243	0.39002	0.516025	-6.78998	0.0108529	0.0480454	0.745368	0.456359	0.569227	-6.81355
AMBP	0.880277	3.62399	3.71533	0.000223103	0.000965555	-0.368299	-0.374038	3.62399	-2.10372	0.0358445	0.0691752	-4.8968
AMBRA1	-0.0955828	9.94198	-2.41247	0.0161623	0.0382835	-4.27527	0.00260692	9.94198	0.0879495	0.929948	0.966288	-7.08594
AMD1	0.271095	10.2322	3.52329	0.000460707	0.00181529	-1.04467	0.340301	10.2322	6.06612	2.40053e-09	2.05569e-08	10.641
AMDHD1	-0.680526	3.95445	-3.59949	0.00034686	0.00142191	-0.780406	-0.0564705	3.95445	-0.396822	0.691648	0.781885	-7.01147
AMDHD2	0.0213841	8.19127	0.231364	0.817116	0.883249	-7.13155	-0.423857	8.19127	-6.37884	3.71547e-10	3.71747e-09	12.4519
AMELX	-0.0364111	0.0594543	-0.770782	0.441158	0.565934	-6.86255	-0.00539072	0.0594543	-0.153239	0.878265	0.929114	-7.07811
AMELY	-0.00356338	0.00297158	-0.571304	0.568021	0.681392	-6.99574	0.00199362	0.00297158	0.429574	0.667669	0.761665	-6.99801
AMFR	0.490953	11.7825	6.27367	7.01883e-10	1.40795e-08	11.7828	-0.0586432	11.7825	-0.974285	0.330332	0.443638	-6.61797
AMH	-0.332261	3.40925	-1.51385	0.130624	0.217187	-6.01945	-0.401797	3.40925	-2.46773	0.0138923	0.0301064	-4.07664
AMHR2	-0.301868	1.04264	-2.91294	0.00372192	0.0109773	-2.9649	-0.166982	1.04264	-2.15761	0.0313791	0.0617195	-4.78347
AMICA1	-0.304605	6.72912	-1.81704	0.0697405	0.129622	-5.5191	-0.20598	6.72912	-1.64996	0.0995075	0.165142	-5.73877
AMIGO1	-0.171085	6.36479	-1.66672	0.0961239	0.168921	-5.77844	0.0721343	6.36479	0.942562	0.346308	0.460997	-6.64817
AMIGO2	0.00148972	9.47818	0.00918974	0.992671	1	-7.15816	0.131216	9.47818	1.08863	0.27678	0.385143	-6.50085
AMIGO3	0.16188	6.72021	1.77518	0.0764059	0.139682	-5.59354	-0.161002	6.72021	-2.37725	0.0177741	0.0373271	-4.29247
AMMECR1	0.166306	8.62071	1.65781	0.0979107	0.171371	-5.79312	0.46731	8.62071	6.47052	2.11892e-10	2.20508e-09	12.9978
AMMECR1L	0.0665054	9.65532	1.59377	0.111547	0.19048	-5.89632	0.143127	9.65532	4.68641	3.48802e-06	1.67977e-05	3.62758
AMN	0.176141	0.923925	1.72781	0.0845678	0.152028	-5.67571	-0.190946	0.923925	-2.52393	0.0118778	0.0261864	-3.93861
AMN1	-0.156726	7.72669	-2.12263	0.0342193	0.0720627	-4.9238	-0.20544	7.72669	-3.76989	0.000180502	0.000612054	-0.107708
AMOT	-0.372057	9.3014	-3.23966	0.00126704	0.00436346	-1.98067	0.324415	9.3014	3.80836	0.000155204	0.000534583	0.0337262
AMOTL1	-0.29409	9.48937	-2.44357	0.0148475	0.0356553	-4.20085	0.0425783	9.48937	0.472908	0.636462	0.735187	-6.97856
AMOTL2	-0.581711	10.3426	-7.18517	2.13088e-12	7.55797e-11	17.4335	-0.233411	10.3426	-3.75368	0.000192283	0.000647394	-0.166878
AMPD1	-0.159599	2.0993	-0.838861	0.401902	0.528031	-6.80805	-0.178555	2.0993	-1.26186	0.20752	0.304928	-6.29879
AMPD2	0.0626182	9.3277	1.04526	0.296349	0.41887	-6.61473	-0.130212	9.3277	-2.93963	0.00342044	0.00863895	-2.82368
AMPD3	-0.0590631	7.92375	-0.6778	0.498176	0.618601	-6.92955	0.200279	7.92375	3.11298	0.00194576	0.00519876	-2.3101
AMPH	-0.301348	6.68959	-1.52681	0.127368	0.21274	-5.9999	0.188471	6.68959	1.28215	0.200317	0.296171	-6.27319
AMT	-0.580915	5.96365	-4.05768	5.65404e-05	0.000297596	0.92191	-0.44732	5.96365	-4.20212	3.07279e-05	0.000122392	1.55916
AMTN	0.475469	0.539856	4.01491	6.74937e-05	0.000346559	0.754843	0.0839149	0.539856	0.939431	0.347911	0.4627	-6.6511
AMY1A	-0.0201335	1.80649	-0.121252	0.903535	0.94739	-7.15088	-0.0612415	1.80649	-0.495615	0.620359	0.721536	-6.96762
AMY2A	-0.142701	1.11556	-1.02663	0.305035	0.428559	-6.63392	-0.33997	1.11556	-3.31468	0.000976247	0.00279799	-1.6768
AMY2B	-0.805235	6.66045	-5.55959	4.17385e-08	5.29506e-07	7.82321	-0.363633	6.66045	-3.31624	0.000970918	0.00278544	-1.67175
AMZ1	0.429713	5.13975	1.99996	0.045983	0.0917824	-5.1737	0.315882	5.13975	1.97501	0.0487534	0.0903567	-5.15603
AMZ2	0.412912	10.6559	6.12158	1.73405e-09	3.12664e-08	10.9043	0.0816727	10.6559	1.57884	0.114931	0.186188	-5.85246
AMZ2P1	0.0234221	7.70814	0.305713	0.759936	0.840302	-7.11167	-0.125104	7.70814	-2.20303	0.0279957	0.0558135	-4.68577
ANAPC1	0.132132	9.25671	1.7866	0.0745387	0.136769	-5.57341	0.546757	9.25671	10.8951	3.20278e-25	3.6077e-23	46.4741
ANAPC10	0.0487748	6.86124	1.15794	0.247377	0.363052	-6.49139	0.0812444	6.86124	2.60378	0.00946262	0.0214951	-3.7373
ANAPC11	0.14835	10.1763	1.60669	0.108681	0.186418	-5.87582	-0.425881	10.1763	-6.40314	3.2037e-10	3.23542e-09	12.596
ANAPC13	-0.137451	10.298	-2.71956	0.00673784	0.0182174	-3.49968	-0.102611	10.298	-2.72776	0.00657495	0.0155506	-3.41259
ANAPC16	-0.23937	10.9436	-5.12139	4.16664e-07	4.016e-06	5.60554	-0.172602	10.9436	-4.95438	9.60085e-07	5.14446e-06	4.86161
ANAPC2	-0.0906376	9.52	-1.40721	0.159916	0.255967	-6.17396	-0.27333	9.52	-5.86187	7.78525e-09	6.07557e-08	9.50123
ANAPC4	-0.0977701	8.72749	-2.38705	0.017312	0.0406917	-4.3354	-0.0498818	8.72749	-1.63187	0.103265	0.170329	-5.76816
ANAPC5	0.12012	11.1979	3.47326	0.000553541	0.00213271	-1.21523	0.0127668	11.1979	0.490859	0.623717	0.724507	-6.96996
ANAPC7	0.103677	10.1764	2.57543	0.0102645	0.0261116	-3.87499	0.0722938	10.1764	2.41104	0.0162252	0.0344591	-4.2128
ANG	-0.655403	8.17653	-6.10665	1.89321e-09	3.37795e-08	10.819	-0.543775	8.17653	-6.86212	1.78844e-11	2.25908e-10	15.4044
ANGEL1	0.030211	9.00422	0.492884	0.622286	0.728333	-7.03727	0.0208388	9.00422	0.456753	0.648024	0.744163	-6.98603
ANGEL2	-0.332161	9.77186	-5.94175	4.93373e-09	7.97685e-08	9.88985	0.100795	9.77186	2.36169	0.0185299	0.0387161	-4.32878
ANGPT1	-0.202149	5.51076	-1.51078	0.131404	0.218272	-6.02405	0.0548828	5.51076	0.550108	0.582463	0.687295	-6.93929
ANGPT2	0.0824241	7.89542	0.784626	0.433002	0.558036	-6.85184	-0.00443956	7.89542	-0.0567485	0.954766	0.984937	-7.08819
ANGPT4	-0.455481	1.1806	-3.98161	7.73851e-05	0.000388365	0.625934	-0.357783	1.1806	-4.20865	2.98803e-05	0.000119475	1.58563
ANGPTL1	-1.10734	5.37604	-6.41133	3.04716e-10	6.58964e-09	12.5942	-0.406557	5.37604	-3.07889	0.00217856	0.00575699	-2.41333
ANGPTL2	-0.200926	10.2601	-1.64978	0.0995434	0.173769	-5.80627	-0.107229	10.2601	-1.1815	0.237901	0.34061	-6.39621
ANGPTL3	-0.0242218	0.39908	-0.407733	0.683624	0.780431	-7.07544	-0.0622794	0.39908	-1.41077	0.158863	0.244362	-6.10144
ANGPTL4	0.181744	7.23936	0.907552	0.364502	0.490814	-6.7484	-0.426129	7.23936	-2.87763	0.00415817	0.0103317	-3.00042
ANGPTL5	-0.405262	0.98201	-3.56228	0.000398682	0.00160514	-0.910128	-0.0864357	0.98201	-1.01041	0.312734	0.424677	-6.58237
ANGPTL6	0.0731875	2.34913	0.586426	0.557823	0.672544	-6.98703	-0.270552	2.34913	-2.93371	0.00348527	0.00878646	-2.8407
ANGPTL7	-0.933224	1.69959	-4.69909	3.28598e-06	2.42346e-05	3.62577	-0.461913	1.69959	-3.09133	0.00209078	0.00554861	-2.37578
ANK1	0.683249	4.16512	3.18495	0.00152755	0.00510787	-2.1525	0.177636	4.16512	1.10382	0.270139	0.377668	-6.48431
ANK2	-0.538917	7.70428	-3.75552	0.00019091	0.000844591	-0.222431	-0.234899	7.70428	-2.18141	0.0295643	0.0585941	-4.73251
ANK3	-0.543576	9.91185	-4.52863	7.24511e-06	4.8715e-05	2.8712	0.117327	9.91185	1.29195	0.196903	0.291965	-6.26068
ANKAR	-0.51388	4.60561	-6.5053	1.70936e-10	3.98675e-09	13.1567	-0.112754	4.60561	-1.85532	0.0640715	0.114022	-5.38262
ANKDD1A	-0.325624	5.745	-3.87422	0.000119496	0.000562263	0.217107	-0.288946	5.745	-4.64482	4.238e-06	2.01026e-05	3.44173
ANKFN1	-0.135461	1.59078	-0.721933	0.470634	0.593533	-6.89882	0.1205	1.59078	0.862968	0.388521	0.503672	-6.71956
ANKFY1	-0.182107	10.6673	-3.37902	0.000777599	0.00286461	-1.5302	0.164026	10.6673	4.10833	4.57499e-05	0.000175772	1.18297
ANKH	-0.0741917	10.4517	-0.724381	0.469132	0.592111	-6.89706	0.0147115	10.4517	0.192895	0.84711	0.906446	-7.07128
ANKHD1	-0.126672	11.1471	-2.02313	0.0435303	0.0877066	-5.12762	0.320344	11.1471	7.15238	2.65387e-12	3.90014e-11	17.2651
ANKHD1-EIF4EBP3	-0.270057	9.93684	-3.26353	0.00116682	0.0040668	-1.90481	0.0299243	9.93684	0.481429	0.630398	0.729787	-6.97452
ANKIB1	0.0987413	10.5139	1.5221	0.128544	0.214164	-6.00703	0.400961	10.5139	8.84163	1.19828e-17	4.61767e-16	29.3182
ANKK1	-0.949771	3.35997	-6.45621	2.31398e-10	5.1564e-09	12.862	-0.475121	3.35997	-4.25397	2.45784e-05	0.000100335	1.77055
ANKLE1	0.00172448	2.97279	0.0140996	0.988756	1	-7.1581	0.0856452	2.97279	0.941525	0.346838	0.461603	-6.64915
ANKLE2	0.0913459	10.5873	2.42137	0.0157758	0.0374936	-4.25406	0.019921	10.5873	0.706122	0.480403	0.592629	-6.84186
ANKMY1	-0.451211	8.11006	-6.1341	1.61081e-09	2.92242e-08	10.9758	-0.178596	8.11006	-3.1868	0.00151801	0.00416248	-2.08277
ANKMY2	-0.254574	8.6906	-4.38428	1.38799e-05	8.62018e-05	2.25246	-0.0761946	8.6906	-1.73838	0.0826885	0.141597	-5.59048
ANKRA2	-0.286288	8.34689	-4.93225	1.07044e-06	9.13617e-06	4.69955	-0.0224276	8.34689	-0.508411	0.611364	0.713026	-6.96123
ANKRD1	0.377542	1.79794	2.26968	0.023603	0.0528143	-4.60494	0.125577	1.79794	1.01058	0.312649	0.42461	-6.5822
ANKRD10	-0.477435	10.4658	-6.67197	6.02832e-11	1.56044e-09	14.1718	-0.196892	10.4658	-3.59972	0.00034656	0.00110255	-0.71684
ANKRD11	0.571996	10.6	11.353	4.74489e-27	9.7275e-25	50.6135	0.0856235	10.6	2.06814	0.0390815	0.074684	-4.97007
ANKRD12	-0.347689	10.176	-4.5034	8.12774e-06	5.38722e-05	2.76168	0.245727	10.176	4.26853	2.30754e-05	9.47274e-05	1.83032
ANKRD13A	-0.0902521	9.93314	-1.99677	0.0463293	0.092351	-5.18	0.0337207	9.93314	0.999697	0.317885	0.430247	-6.59306
ANKRD13B	0.286859	7.45573	2.4754	0.0136009	0.0330958	-4.12374	0.25502	7.45573	2.96346	0.00317017	0.00808052	-2.75476
ANKRD13C	0.0564692	9.15448	1.28197	0.200379	0.307184	-6.34111	0.139566	9.15448	4.3203	1.84092e-05	7.71164e-05	2.04448
ANKRD13D	0.0911074	9.32545	1.0673	0.28629	0.407897	-6.59159	-0.2307	9.32545	-3.67029	0.000265229	0.000863226	-0.467461
ANKRD16	-0.240058	7.52322	-4.08453	5.05505e-05	0.000269318	1.02765	-0.193164	7.52322	-4.42667	1.1489e-05	5.00395e-05	2.49208
ANKRD17	0.0388537	11.335	0.547783	0.584057	0.695865	-7.00884	0.406565	11.335	8.13753	2.57981e-15	6.67486e-14	24.049
ANKRD19	-0.0646944	5.78927	-0.642188	0.521011	0.639255	-6.95294	-0.335197	5.78927	-4.54978	6.57709e-06	3.00104e-05	3.02279
ANKRD2	-0.352417	1.57405	-2.56016	0.0107211	0.0270582	-3.91357	-0.281011	1.57405	-2.74503	0.00624302	0.0148323	-3.36617
ANKRD20A3	-0.624068	2.48593	-4.71419	3.06008e-06	2.28126e-05	3.69384	-0.200935	2.48593	-2.00742	0.0451809	0.0845716	-5.09227
ANKRD20A4	-0.07683	0.837162	-0.742027	0.458379	0.581908	-6.88419	0.0678009	0.837162	0.879935	0.379268	0.494964	-6.70487
ANKRD20B	-0.298737	2.3042	-2.20622	0.02777	0.0604622	-4.74511	-0.0914777	2.3042	-0.904414	0.366161	0.482	-6.68317
ANKRD22	0.185666	7.08447	1.23184	0.218521	0.329386	-6.40368	0.244004	7.08447	2.18121	0.029579	0.0586063	-4.73294
ANKRD23	0.216444	5.26484	2.18439	0.029344	0.0633176	-4.79243	-0.0310197	5.26484	-0.418895	0.675452	0.76815	-7.00251
ANKRD24	-0.92995	4.85964	-6.56282	1.1959e-10	2.86081e-09	13.5045	-0.741972	4.85964	-7.0752	4.43489e-12	6.24448e-11	16.7641
ANKRD26	-0.270016	8.06527	-2.8432	0.00462781	0.0132544	-3.16189	0.437475	8.06527	6.36128	4.13422e-10	4.09844e-09	12.3482
ANKRD26P1	0.0349031	0.359154	0.456836	0.647964	0.751438	-7.05431	-0.0261814	0.359154	-0.460397	0.645408	0.741926	-6.98437
ANKRD27	0.436706	9.57853	7.05694	5.00465e-12	1.60297e-10	16.5994	0.257405	9.57853	5.49876	5.79937e-08	3.87021e-07	7.56077
ANKRD28	-0.197956	10.3826	-2.99686	0.0028475	0.00874686	-2.72175	0.131362	10.3826	2.66749	0.00786109	0.018237	-3.57226
ANKRD29	-0.569503	5.31319	-3.40592	0.000706266	0.00264218	-1.44114	-0.559863	5.31319	-4.53319	7.09601e-06	3.21991e-05	2.95047
ANKRD30A	-2.13054	8.48197	-6.01193	3.29069e-09	5.57081e-08	10.2826	-0.163028	8.48197	-0.599381	0.549159	0.656423	-6.91113
ANKRD30B	-0.746285	6.15098	-2.46115	0.0141471	0.0342137	-4.15838	-0.318419	6.15098	-1.40577	0.160342	0.246313	-6.10842
ANKRD31	-0.0607094	1.44687	-0.56525	0.572128	0.684999	-6.99916	0.330112	1.44687	4.19193	3.20984e-05	0.00012743	1.51788
ANKRD32	0.0116243	7.55549	0.179771	0.857397	0.913496	-7.14211	0.476261	7.55549	10.8829	3.57835e-25	3.98694e-23	46.3648
ANKRD33	-0.0448291	0.277585	-0.743408	0.457543	0.581119	-6.88316	-0.0322911	0.277585	-0.719415	0.472182	0.584272	-6.83244
ANKRD34A	-0.0503654	4.3453	-0.416916	0.676898	0.774768	-7.07167	-0.0714989	4.3453	-0.795487	0.426664	0.540841	-6.77517
ANKRD34B	0.528427	1.10728	3.41959	0.000672387	0.00253207	-1.39561	0.268403	1.10728	2.32076	0.020655	0.0426894	-4.42322
ANKRD34C	-0.51132	0.906075	-3.90188	0.000106947	0.000511671	0.321398	-0.132019	0.906075	-1.33774	0.181518	0.273031	-6.20095
ANKRD35	-0.335754	5.20957	-2.11641	0.0347463	0.0729402	-4.93681	-0.666114	5.20957	-5.78278	1.21673e-08	9.21127e-08	9.06919
ANKRD36	-0.218194	7.13771	-2.42701	0.0155354	0.0370124	-4.2406	0.113156	7.13771	1.68649	0.0922527	0.154908	-5.67842
ANKRD36B	-0.150177	4.6839	-1.15644	0.247989	0.363767	-6.49311	0.485524	4.6839	5.13279	3.93249e-07	2.27098e-06	5.71807
ANKRD36BP1	-0.00402197	6.27098	-0.0254083	0.979738	1	-7.15788	0.990676	6.27098	8.98938	3.7228e-18	1.59002e-16	30.4661
ANKRD37	0.341148	6.44138	3.87298	0.00012009	0.000564669	0.212447	-0.150231	6.44138	-2.2719	0.0234674	0.0477713	-4.5338
ANKRD39	0.312848	7.32099	4.05803	5.64586e-05	0.000297318	0.923277	-0.289897	7.32099	-5.093	4.8098e-07	2.73373e-06	5.52467
ANKRD40	0.202686	10.396	2.99151	0.00289708	0.0088754	-2.73746	0.0708773	10.396	1.39686	0.163005	0.249721	-6.1208
ANKRD42	-0.38509	8.44054	-5.10305	4.57184e-07	4.35132e-06	5.51633	-0.0723252	8.44054	-1.26074	0.207922	0.305388	-6.30019
ANKRD43	-1.88191	6.56533	-6.93202	1.13621e-11	3.3661e-10	15.7991	-0.560033	6.56533	-2.67751	0.00763267	0.0177734	-3.54595
ANKRD44	-0.189914	5.83512	-1.28996	0.197591	0.303842	-6.3309	0.550988	5.83512	5.13656	3.85791e-07	2.23106e-06	5.73647
ANKRD45	0.0299455	2.31995	0.254653	0.799084	0.869442	-7.12592	0.170065	2.31995	1.94941	0.051741	0.0950951	-5.20567
ANKRD46	0.177315	8.90379	2.16994	0.0304269	0.0653243	-4.82348	0.261573	8.90379	4.35411	1.5864e-05	6.72467e-05	2.18565
ANKRD49	-0.0799865	8.00324	-1.28036	0.200945	0.307764	-6.34316	0.0487076	8.00324	1.047	0.295549	0.40613	-6.54499
ANKRD5	0.0306566	8.36751	0.346058	0.729428	0.816578	-7.09858	0.444869	8.36751	7.03532	5.77244e-12	7.96372e-11	16.5069
ANKRD50	-0.00148887	10.6707	-0.0135775	0.989172	1	-7.15811	0.476946	10.6707	6.02848	2.98926e-09	2.51056e-08	10.4283
ANKRD52	0.230291	10.4756	3.92845	9.60737e-05	0.00046651	0.422248	0.259821	10.4756	6.06312	2.443e-09	2.08857e-08	10.624
ANKRD53	-0.523448	3.01557	-4.09922	4.75333e-05	0.000255437	1.08578	-0.483343	3.01557	-5.12663	4.05735e-07	2.33848e-06	5.68804
ANKRD54	0.217439	8.68931	3.70984	0.000227882	0.000983127	-0.388127	-0.0735472	8.68931	-1.66982	0.0955088	0.159448	-5.70612
ANKRD55	-0.36454	2.03598	-2.63054	0.00875738	0.0227479	-3.73384	-0.0847066	2.03598	-0.816715	0.414435	0.529037	-6.75816
ANKRD56	-0.664442	6.16463	-5.02789	6.66784e-07	6.05928e-06	5.15379	-0.12423	6.16463	-1.23732	0.216483	0.315477	-6.32922
ANKRD57	-0.359625	9.21676	-4.22851	2.74351e-05	0.00015724	1.60582	0.0219652	9.21676	0.341661	0.732733	0.815823	-7.03173
ANKRD58	0.262206	3.96876	2.33876	0.0196952	0.045475	-4.4479	-0.241229	3.96876	-2.89818	0.003899	0.00974205	-2.94225
ANKRD6	-0.36591	7.36118	-3.71459	0.000223742	0.000967913	-0.370975	-0.150031	7.36118	-2.02907	0.0429191	0.0809014	-5.0491
ANKRD7	0.0446043	0.713132	0.474099	0.635613	0.74037	-7.04631	0.108811	0.713132	1.55686	0.120063	0.192796	-5.8866
ANKRD9	-0.0059366	6.01997	-0.0519034	0.958624	0.987009	-7.15686	-0.359482	6.01997	-4.29078	2.09463e-05	8.6857e-05	1.92206
ANKS1A	0.0823347	9.8523	1.59375	0.111551	0.19048	-5.89634	0.166776	9.8523	4.40108	1.28805e-05	5.55336e-05	2.38346
ANKS1B	-0.28977	6.82695	-2.23179	0.0260202	0.0572445	-4.6891	0.345288	6.82695	3.59777	0.0003491	0.00110961	-0.723641
ANKS3	-0.379199	8.18228	-3.71233	0.000225705	0.000974759	-0.379147	-0.428806	8.18228	-5.73218	1.61481e-08	1.1986e-07	8.79548
ANKS4B	0.0789396	0.351715	0.946721	0.344186	0.470398	-6.71229	0.079289	0.351715	1.27839	0.201636	0.297756	-6.27796
ANKS6	0.386132	6.71172	3.10524	0.00199654	0.00643165	-2.39785	-0.158092	6.71172	-1.69801	0.0900559	0.151854	-5.65912
ANKZF1	-0.0212245	9.13152	-0.342397	0.73218	0.818846	-7.09984	-0.0626005	9.13152	-1.35886	0.174733	0.264766	-6.17272
ANLN	0.823668	8.96403	6.20123	1.08231e-09	2.06788e-08	11.362	1.18302	8.96403	13.2577	4.01386e-35	1.67935e-32	68.9664
ANO1	-0.464245	11.351	-3.53266	0.000445023	0.00176537	-1.01246	-0.129676	11.351	-1.31333	0.189605	0.282966	-6.23305
ANO10	0.253623	9.70941	5.03433	6.45682e-07	5.89627e-06	5.18467	-0.0648479	9.70941	-1.69616	0.0904055	0.152305	-5.66223
ANO2	-0.428663	4.36478	-2.33089	0.0201097	0.0462238	-4.46602	-0.340233	4.36478	-2.48719	0.013163	0.0287002	-4.0292
ANO3	0.150182	2.70501	0.546803	0.58473	0.696545	-7.00937	-0.299407	2.70501	-1.46698	0.142937	0.223589	-6.02126
ANO4	-0.251671	1.59919	-1.87008	0.0619894	0.117573	-5.42231	0.113776	1.59919	1.13363	0.257431	0.363271	-6.45121
ANO5	-0.0259149	4.4553	-0.0954698	0.923976	0.961635	-7.15366	-0.304747	4.4553	-1.51136	0.131256	0.207934	-5.95576
ANO6	-0.22815	10.9995	-3.215	0.00137892	0.00468576	-2.05847	0.213666	10.9995	4.06693	5.44031e-05	0.000206058	1.01948
ANO7	0.261588	4.2467	1.88475	0.0599766	0.114401	-5.39506	-0.160155	4.2467	-1.54873	0.122006	0.195516	-5.89911
ANO8	-0.0848358	8.23792	-1.01489	0.310594	0.43454	-6.64583	-0.0338502	8.23792	-0.5437	0.586862	0.69141	-6.94277
ANO9	-0.113861	7.73944	-0.906134	0.365251	0.491598	-6.74968	-0.317496	7.73944	-3.42728	0.000654025	0.00195341	-1.30666
ANP32A	-0.0264175	11.5483	-0.576787	0.564313	0.678055	-6.9926	-0.107282	11.5483	-3.17398	0.00158542	0.00432908	-2.12261
ANP32B	0.223266	11.3922	4.4362	1.10085e-05	7.03119e-05	2.47286	0.104916	11.3922	2.77186	0.00575741	0.0137889	-3.29353
ANP32C	-0.0565774	1.38057	-0.746654	0.455583	0.579148	-6.88076	-0.173631	1.38057	-3.10313	0.00201058	0.00535448	-2.34005
ANP32D	-0.0264222	0.167122	-0.793899	0.427588	0.552828	-6.84456	0.00473875	0.167122	0.191196	0.848441	0.907444	-7.07161
ANP32E	0.133018	10.1186	1.46198	0.144302	0.235724	-6.09599	0.405891	10.1186	6.18111	1.21974e-09	1.10646e-08	11.2977
ANPEP	-0.650555	9.76483	-3.10814	0.00197737	0.00638294	-2.38902	-0.52401	9.76483	-3.36846	0.000807365	0.00236454	-1.50148
ANTXR1	-0.139517	11.97	-1.08508	0.278351	0.399054	-6.57258	0.153153	11.97	1.60225	0.109659	0.179019	-5.81559
ANTXR2	-0.218248	9.36248	-2.33262	0.020018	0.046049	-4.46204	-0.0409346	9.36248	-0.585163	0.558672	0.665427	-6.9195
ANTXRL	0.118011	0.378419	1.53085	0.126365	0.211341	-5.99377	-0.00516165	0.378419	-0.0897732	0.928499	0.965125	-7.08578
ANUBL1	-1.01343	7.60352	-11.083	5.75945e-26	1.09328e-23	48.1501	-0.133475	7.60352	-1.78244	0.0752142	0.130686	-5.51373
ANXA1	-0.125116	10.9334	-1.10895	0.267925	0.386704	-6.54656	-0.161585	10.9334	-1.92838	0.054308	0.0991512	-5.24596
ANXA10	-0.0971663	0.46873	-1.0061	0.314796	0.439327	-6.65465	0.0317723	0.46873	0.441675	0.658893	0.753373	-6.99276
ANXA11	-0.112627	11.6059	-1.9577	0.050757	0.0995474	-5.2564	-0.372564	11.6059	-9.31287	2.74281e-19	1.40928e-17	33.0286
ANXA13	-0.719123	2.1888	-5.64327	2.64188e-08	3.5124e-07	8.26523	-0.381298	2.1888	-3.9654	8.26822e-05	0.000302043	0.625115
ANXA2	-0.00118722	13.5759	-0.0171871	0.986293	1	-7.15806	-0.111186	13.5759	-2.17153	0.0303066	0.059857	-4.75374
ANXA2P1	-0.0092709	5.92784	-0.118659	0.905588	0.948815	-7.15119	-0.0625749	5.92784	-1.07711	0.281892	0.390636	-6.51324
ANXA2P2	0.0079194	11.9408	0.115532	0.908064	0.950292	-7.15156	-0.0572903	11.9408	-1.12412	0.261439	0.367701	-6.46187
ANXA2P3	-0.0201413	2.20694	-0.19688	0.843992	0.902874	-7.1389	-0.199438	2.20694	-2.63512	0.00864146	0.019812	-3.65659
ANXA3	-0.814991	8.04161	-4.22672	2.76477e-05	0.000158326	1.59851	-0.638135	8.04161	-4.45386	1.01687e-05	4.47644e-05	2.60813
ANXA4	-0.0516691	10.5815	-1.13657	0.256201	0.373569	-6.51575	-0.0260669	10.5815	-0.769892	0.441686	0.555456	-6.79508
ANXA5	0.224678	12.5364	3.86911	0.000121958	0.000572274	0.19794	-0.0550677	12.5364	-1.25928	0.20845	0.305966	-6.30202
ANXA6	-0.0925862	12.4237	-1.42197	0.155587	0.25023	-6.15324	-0.304311	12.4237	-6.49792	1.78925e-10	1.88497e-09	13.1623
ANXA7	-0.00507807	11.6056	-0.116	0.907694	0.950001	-7.1515	-0.0151176	11.6056	-0.464048	0.642792	0.74	-6.98269
ANXA8	-0.667416	5.51458	-2.41742	0.0159463	0.0378242	-4.26348	-0.482159	5.51458	-2.34561	0.0193406	0.0402581	-4.36607
ANXA8L1	0.10576	0.0910695	2.65683	0.00811083	0.0212989	-3.66548	0.0334214	0.0910695	1.12227	0.262223	0.368511	-6.46393
ANXA8L2	-0.627021	4.20604	-2.38491	0.0174119	0.0408947	-4.34043	-0.349367	4.20604	-1.78137	0.075389	0.130935	-5.51562
ANXA9	-0.644437	9.338	-4.29708	2.0378e-05	0.000120882	1.88778	-0.271204	9.338	-2.40301	0.016582	0.0351404	-4.23183
AOAH	-0.0604522	6.61106	-0.40521	0.685476	0.781881	-7.07646	0.15154	6.61106	1.36676	0.172245	0.26159	-6.16204
AOC2	-0.119654	3.64059	-0.933208	0.351111	0.477234	-6.72492	-0.143059	3.64059	-1.50084	0.133956	0.211411	-5.97147
AOC3	-0.608606	9.36447	-4.24538	2.55095e-05	0.000147274	1.67478	-0.408249	9.36447	-3.8146	0.000151434	0.000522917	0.0567712
AOX1	-0.946397	6.93277	-5.19531	2.85811e-07	2.87649e-06	5.9681	0.0351031	6.93277	0.25294	0.800407	0.870881	-7.05797
AOX2P	-0.0950787	0.612511	-1.23528	0.21724	0.327786	-6.39946	-0.0910343	0.612511	-1.59042	0.112299	0.182471	-5.83429
AP1AR	-0.221357	9.60545	-3.36669	0.000812464	0.0029786	-1.57077	0.0944284	9.60545	1.91668	0.0557828	0.101392	-5.2682
AP1B1	0.187787	11.4025	3.39981	0.000721899	0.00269182	-1.46141	0.0129705	11.4025	0.312343	0.754895	0.834516	-7.04126
AP1G1	0.836132	11.147	14.9524	7.7951e-43	3.19615e-40	86.533	0.312611	11.147	6.59803	9.59756e-11	1.06184e-09	13.7682
AP1G2	-0.106367	10.5262	-1.50271	0.133472	0.221027	-6.03611	-0.195699	10.5262	-3.75302	0.000192775	0.000648945	-0.16927
AP1M1	-0.0249684	9.93871	-0.52965	0.596563	0.705965	-7.01856	-0.103896	9.93871	-2.9835	0.00297276	0.00762857	-2.69639
AP1M2	0.00664978	11.0955	0.0834242	0.933544	0.968797	-7.15474	-0.153486	11.0955	-2.60242	0.00949963	0.0215614	-3.74076
AP1S1	0.267497	9.88609	4.12171	4.32445e-05	0.000235036	1.17515	-0.0433617	9.88609	-0.885066	0.376497	0.492068	-6.70037
AP1S2	-0.0317531	8.36396	-0.442741	0.658122	0.760079	-7.06062	0.248487	8.36396	4.74592	2.63299e-06	1.29694e-05	3.89616
AP1S3	-0.210605	7.20147	-2.55131	0.0109942	0.0276147	-3.93585	0.124103	7.20147	2.01553	0.0443224	0.083172	-5.07616
AP2A1	0.22079	11.0444	4.18076	3.36664e-05	0.000188681	1.41198	-0.0755804	11.0444	-1.89975	0.0579751	0.104801	-5.30014
AP2A2	0.0157222	10.709	0.368271	0.712809	0.803768	-7.09068	-0.102575	10.709	-3.25784	0.00119	0.00334424	-1.85915
AP2B1	-0.000276055	13.0365	-0.00377131	0.996992	1	-7.1582	0.19741	13.0365	3.66615	0.000269455	0.000875314	-0.482216
AP2M1	0.221468	12.5956	4.59495	5.34227e-06	3.73922e-05	3.16171	-0.057001	12.5956	-1.56339	0.11852	0.190841	-5.87651
AP2S1	0.160148	10.5163	2.3704	0.0181033	0.0422897	-4.37444	-0.148186	10.5163	-2.95483	0.00325876	0.00828366	-2.77977
AP3B1	0.0321783	10.5556	0.686708	0.492549	0.613621	-6.9235	0.180239	10.5556	5.29204	1.73336e-07	1.06281e-06	6.50579
AP3B2	0.459098	4.76567	1.82423	0.0686456	0.127937	-5.50614	0.159476	4.76567	0.849396	0.396021	0.511068	-6.73111
AP3D1	-0.0638787	11.6913	-1.52198	0.128573	0.214195	-6.0072	0.0274782	11.6913	0.878402	0.380099	0.495732	-6.70621
AP3M1	-0.0532008	10.5868	-0.987834	0.323657	0.448326	-6.67276	0.274308	10.5868	7.13873	2.90709e-12	4.23715e-11	17.1762
AP3M2	0.0764941	9.2804	0.933996	0.350705	0.476777	-6.72419	0.256646	9.2804	4.27432	2.2502e-05	9.26704e-05	1.85417
AP3S1	0.0816991	10.0031	1.13612	0.256386	0.373706	-6.51625	0.104162	10.0031	1.95039	0.0516233	0.0949174	-5.20377
AP3S2	-0.0656642	10.6555	-1.2095	0.226977	0.33906	-6.43076	-0.0195812	10.6555	-0.484046	0.62854	0.728376	-6.97326
AP4B1	0.103015	8.26388	2.3124	0.0211138	0.0480482	-4.50836	0.0112665	8.26388	0.338218	0.735325	0.817926	-7.03289
AP4E1	0.128456	8.4407	1.99527	0.0464934	0.0926029	-5.18297	0.257318	8.4407	5.49194	6.01607e-08	3.99894e-07	7.52539
AP4M1	0.0257519	8.77896	0.456951	0.647882	0.751398	-7.05426	-0.0604703	8.77896	-1.44399	0.149295	0.232117	-6.05442
AP4S1	-0.0684102	6.11646	-1.06775	0.286089	0.407642	-6.59111	-0.0215616	6.11646	-0.451765	0.651612	0.746838	-6.98828
APAF1	0.0500563	8.93174	0.786877	0.431684	0.556775	-6.85008	0.376777	8.93174	8.43939	2.68601e-16	8.2434e-15	26.2667
APBA1	-0.181533	6.50857	-1.73597	0.0831149	0.149757	-5.66172	0.0189689	6.50857	0.243072	0.808038	0.876579	-7.0604
APBA2	0.786988	5.79692	4.99518	7.84669e-07	6.96989e-06	4.9975	-0.0510641	5.79692	-0.426213	0.670115	0.76356	-6.99944
APBA3	-0.350743	7.77163	-4.80009	2.03292e-06	1.58951e-05	4.08503	-0.332824	7.77163	-6.19904	1.09651e-09	1.0031e-08	11.401
APBB1	-0.622036	8.82999	-6.34353	4.60458e-10	9.5836e-09	12.1926	-0.338853	8.82999	-4.56777	6.05575e-06	2.78298e-05	3.10145
APBB1IP	-0.197036	8.0398	-1.80476	0.071644	0.132597	-5.54111	0.0351066	8.0398	0.430851	0.666741	0.760987	-6.99746
APBB2	-0.22415	11.2192	-2.74395	0.00626336	0.0171116	-3.43422	0.0736788	11.2192	1.20533	0.228582	0.3295	-6.36799
APBB3	-0.497524	7.95112	-5.2638	2.00743e-07	2.10746e-06	6.3082	-0.240829	7.95112	-3.3758	0.000786563	0.0023103	-1.47736
APC	-0.0288238	9.71431	-0.383216	0.701703	0.795018	-7.08509	0.378104	9.71431	7.04302	5.48661e-12	7.58868e-11	16.5565
APC2	0.0673765	3.11443	0.511202	0.60941	0.717458	-7.02812	-0.0133984	3.11443	-0.136548	0.891437	0.938208	-7.08052
APCDD1	-0.342485	8.13919	-2.7497	0.00615586	0.0168876	-3.41868	-0.40128	8.13919	-4.37189	1.46638e-05	6.25517e-05	2.26032
APCDD1L	-0.016007	4.79708	-0.0979209	0.92203	0.960233	-7.15343	-0.0901314	4.79708	-0.741121	0.458928	0.571562	-6.81668
APCS	0.00801988	0.0412976	0.247533	0.804585	0.873797	-7.1277	-0.0504235	0.0412976	-2.09898	0.0362615	0.0698747	-4.90662
APEH	0.155882	11.1231	2.81364	0.00506891	0.0143414	-3.24398	-0.0957452	11.1231	-2.31667	0.0208785	0.043096	-4.43256
APEX1	0.145617	11.582	3.18947	0.00150429	0.0050429	-2.13842	0.0351786	11.582	1.02698	0.30487	0.416232	-6.56561
APEX2	0.240515	9.47007	4.93119	1.07607e-06	9.18036e-06	4.69452	0.0302564	9.47007	0.816543	0.414534	0.529097	-6.7583
APH1A	-0.0453581	12.5844	-0.934722	0.350331	0.476396	-6.72351	-0.0106974	12.5844	-0.29597	0.767362	0.844836	-7.04622
APH1B	-0.636571	9.09926	-7.79858	3.03433e-14	1.59504e-12	21.5934	-0.228006	9.09926	-3.60664	0.000337654	0.00107672	-0.692589
API5	0.000837868	11.3014	0.0179091	0.985718	1	-7.15804	0.241745	11.3014	7.25864	1.29929e-12	2.03179e-11	17.9624
APIP	0.0638985	8.56575	1.11607	0.264866	0.383448	-6.53868	0.116372	8.56575	2.74594	0.00622602	0.0147954	-3.36373
APITD1	0.0957608	7.95874	1.64857	0.0997921	0.174143	-5.80826	0.0712216	7.95874	1.6473	0.100053	0.165887	-5.74311
APLF	-0.414602	5.55416	-3.59931	0.000347094	0.0014223	-0.781034	0.162506	5.55416	1.87987	0.0606396	0.108669	-5.33727
APLN	0.317136	7.00178	2.42191	0.015753	0.037448	-4.25279	-0.0320781	7.00178	-0.327461	0.74344	0.82528	-7.03645
APLNR	-0.355148	9.39409	-3.1968	0.00146728	0.00493127	-2.11554	-0.266482	9.39409	-3.22314	0.00134102	0.00372979	-1.96898
APLP1	1.40381	6.30175	7.44171	3.72227e-13	1.57341e-11	19.1393	0.147473	6.30175	1.00324	0.316174	0.428412	-6.58954
APLP2	0.345739	13.45	4.75969	2.46598e-06	1.88639e-05	3.90025	-0.0887602	13.45	-1.61344	0.107207	0.175701	-5.79777
APOA1	-0.0579893	2.04594	-0.323749	0.746248	0.830285	-7.10602	-0.555243	2.04594	-4.22972	2.72927e-05	0.000110057	1.67136
APOA1BP	-0.00256207	11.2327	-0.0363765	0.970995	0.995966	-7.15754	-0.23591	11.2327	-4.58292	5.64762e-06	2.61418e-05	3.16794
APOA2	0.136727	0.134078	1.84354	0.0657741	0.123449	-5.47109	-0.135138	0.134078	-2.45367	0.0144416	0.0311322	-4.11071
APOA4	-0.00130721	0.019358	-0.102266	0.918582	0.957683	-7.15299	0.0019869	0.019358	0.208864	0.83463	0.897652	-7.06809
APOA5	0.062311	0.469083	0.761176	0.44687	0.570922	-6.86987	-0.131308	0.469083	-2.16281	0.0309745	0.061035	-4.77238
APOB	-0.28351	1.83497	-1.5401	0.124096	0.208141	-5.9797	-0.125372	1.83497	-0.913762	0.361232	0.477012	-6.67473
APOB48R	-0.0861952	8.13105	-0.613804	0.539592	0.656937	-6.97067	-0.659457	8.13105	-6.54152	1.36544e-10	1.47176e-09	13.4252
APOBEC1	0.0308223	0.177693	0.515417	0.606463	0.714505	-7.02596	0.0821869	0.177693	1.85161	0.0646029	0.114848	-5.38941
APOBEC2	-0.0348772	1.24521	-0.366911	0.713822	0.804556	-7.09118	-0.00351061	1.24521	-0.0496126	0.960449	0.988611	-7.08857
APOBEC3A	0.611801	3.94431	3.42316	0.000663805	0.00250391	-1.3837	0.349629	3.94431	2.61712	0.00910492	0.02077	-3.70306
APOBEC3B	0.669056	7.06811	4.13029	4.1707e-05	0.000227888	1.20938	0.468239	7.06811	3.87675	0.00011829	0.00041754	0.288488
APOBEC3C	-0.260187	7.23702	-2.3272	0.0203069	0.0465933	-4.4745	0.0331983	7.23702	0.397095	0.691448	0.781744	-7.01136
APOBEC3D	-0.289931	6.17585	-2.34491	0.0193767	0.0448304	-4.4337	-0.207057	6.17585	-2.24902	0.0248954	0.0502986	-4.58479
APOBEC3F	-0.081465	7.34907	-0.858659	0.390893	0.516846	-6.79134	-0.12686	7.34907	-1.80043	0.0723266	0.126527	-5.48185
APOBEC3G	-0.135391	7.7628	-1.06304	0.28822	0.410048	-6.59611	-0.175839	7.7628	-1.85868	0.0635923	0.113287	-5.37644
APOBEC3H	-0.118108	2.88117	-0.839341	0.401633	0.527846	-6.80765	0.0396318	2.88117	0.378207	0.705419	0.793732	-7.01864
APOBEC4	-0.570047	1.0002	-3.3457	0.000875242	0.00317076	-1.63956	0.443009	1.0002	3.49636	0.000508691	0.00155955	-1.07368
APOC1	0.391227	9.75437	2.76257	0.0059215	0.0163607	-3.38383	-0.00918004	9.75437	-0.0865087	0.931093	0.966987	-7.08607
APOC1P1	0.066604	0.38871	1.01991	0.308208	0.432216	-6.64075	-0.000277393	0.38871	-0.00570165	0.995453	1	-7.08978
APOC2	0.327936	6.38226	1.99741	0.0462591	0.0922551	-5.17873	-0.0544538	6.38226	-0.444115	0.657129	0.751477	-6.99169
APOC3	0.00924231	0.163132	0.134837	0.892789	0.93992	-7.14915	-0.0580815	0.163132	-1.13972	0.254885	0.360372	-6.44434
APOC4	0.0579179	0.841526	0.705659	0.480691	0.602611	-6.91038	-0.0956806	0.841526	-1.56891	0.117228	0.18928	-5.86794
APOD	-0.994497	11.3247	-4.12551	4.25564e-05	0.000231973	1.19031	-0.621802	11.3247	-3.45025	0.000601877	0.00181523	-1.22969
APOE	0.262239	11.8443	1.73729	0.0828816	0.149468	-5.65945	-0.438364	11.8443	-3.94449	9.00273e-05	0.000325741	0.545049
APOF	-0.565963	2.84792	-2.60139	0.00952803	0.0244535	-3.80887	-0.265424	2.84792	-1.63318	0.102988	0.169955	-5.76603
APOH	0.192276	0.096259	2.58146	0.0100891	0.0257162	-3.85969	-0.139113	0.096259	-2.50846	0.0124049	0.02724	-3.97693
APOL1	0.146431	10.4725	1.30876	0.191147	0.295864	-6.30665	-0.0424412	10.4725	-0.508977	0.610967	0.712645	-6.96095
APOL2	0.105333	9.71813	1.22337	0.2217	0.33309	-6.41401	-0.161905	9.71813	-2.53735	0.0114372	0.0253814	-3.90521
APOL3	-0.19923	9.35134	-1.8375	0.0666617	0.124852	-5.4821	-0.148361	9.35134	-1.83837	0.0665319	0.117756	-5.41356
APOL4	-0.143598	7.58993	-0.994357	0.320475	0.445149	-6.66633	-0.105128	7.58993	-0.978005	0.32849	0.441599	-6.61437
APOL5	-0.0995749	0.428082	-1.73998	0.0824065	0.148834	-5.65481	-0.15119	0.428082	-3.57989	0.000373311	0.00118031	-0.78607
APOL6	-0.067156	10.6605	-0.637779	0.523876	0.641959	-6.95574	0.306811	10.6605	3.9674	8.20109e-05	0.000299751	0.632786
APOLD1	-0.441585	9.14029	-3.62327	0.000317123	0.00131208	-0.696822	-0.258022	9.14029	-2.83176	0.00479426	0.0117113	-3.12885
APOM	-0.754239	5.15156	-6.69576	5.18614e-11	1.36484e-09	14.3184	-0.431849	5.15156	-5.06923	5.42128e-07	3.0525e-06	5.40978
APOO	0.125917	8.15999	2.10191	0.0360027	0.0750627	-4.96702	0.0531214	8.15999	1.18821	0.235249	0.337332	-6.38832
APOOL	0.17248	7.39997	1.48061	0.139268	0.229015	-6.0688	0.597644	7.39997	7.18679	2.10779e-12	3.16107e-11	17.49
APP	-0.0962716	14.2215	-1.21892	0.223381	0.335007	-6.4194	-0.0470076	14.2215	-0.79903	0.424608	0.538936	-6.77236
APPBP2	0.459606	10.3904	5.67343	2.23718e-08	3.02735e-07	8.42602	0.125416	10.3904	2.0305	0.0427731	0.080656	-5.04623
APPL1	-0.198697	10.7272	-3.04158	0.00246256	0.00770644	-2.58945	0.214695	10.7272	4.45599	1.00715e-05	4.43557e-05	2.61726
APPL2	-0.342636	10.0546	-5.97244	4.13497e-09	6.84189e-08	10.0611	-0.0851423	10.0546	-1.94025	0.0528469	0.0968632	-5.22328
APRT	1.10086	10.3625	15.2574	2.88499e-44	1.25841e-41	89.7938	-0.160197	10.3625	-2.52449	0.0118591	0.0261536	-3.93722
APTX	-0.0462479	9.29809	-0.912965	0.36165	0.488065	-6.7435	0.0214074	9.29809	0.567511	0.570593	0.676638	-6.92962
AQP1	-0.688928	11.4101	-5.82978	9.33735e-09	1.40444e-07	9.2717	-0.637714	11.4101	-7.37231	5.99625e-13	1.00597e-11	18.7176
AQP10	-0.291906	0.577106	-4.04583	5.9392e-05	0.000310179	0.875471	-0.176239	0.577106	-3.26563	0.00115833	0.00326508	-1.83433
AQP11	0.190649	5.13934	1.48157	0.139012	0.228686	-6.06739	-0.320759	5.13934	-3.37599	0.00078604	0.00230934	-1.47675
AQP12A	-0.00308838	0.0166454	-0.185073	0.853238	0.910011	-7.14115	0.0221277	0.0166454	1.7866	0.0745384	0.129765	-5.50639
AQP12B	0.10257	0.179521	1.80449	0.0716875	0.132665	-5.5416	0.103958	0.179521	2.46324	0.0140658	0.0304534	-4.08755
AQP2	-0.15681	0.633282	-1.51677	0.129883	0.216096	-6.01505	-0.0839933	0.633282	-1.09045	0.275979	0.384182	-6.49888
AQP3	0.301295	8.68121	1.27076	0.204335	0.311873	-6.35531	-0.189785	8.68121	-1.07498	0.282843	0.391663	-6.51551
AQP4	-0.771911	2.44951	-4.90287	1.2361e-06	1.03139e-05	4.56159	0.0525586	2.44951	0.439335	0.660587	0.755014	-6.99379
AQP5	-0.74246	3.64105	-2.52019	0.0120034	0.0297883	-4.01353	-0.5163	3.64105	-2.35284	0.0189723	0.0395348	-4.34933
AQP6	-0.177859	1.88403	-1.07001	0.285071	0.406464	-6.58871	-0.0799182	1.88403	-0.645533	0.518844	0.628245	-6.88257
AQP7	-1.34527	4.27889	-4.91071	1.18964e-06	9.97087e-06	4.59832	-0.846144	4.27889	-4.12464	4.27142e-05	0.000165006	1.24781
AQP7P1	-0.814648	2.16483	-4.05395	5.74238e-05	0.000301935	0.907276	-0.657612	2.16483	-4.40792	1.24935e-05	5.41213e-05	2.41244
AQP7P3	-0.318258	0.643566	-3.06839	0.00225527	0.00712958	-2.50921	-0.270701	0.643566	-3.51537	0.000474351	0.0014639	-1.00879
AQP8	-0.274392	0.935884	-2.87344	0.00421287	0.0122127	-3.07704	-0.241125	0.935884	-3.40226	0.000715601	0.00211849	-1.38994
AQP9	1.36775	4.5147	5.82156	9.78113e-09	1.45941e-07	9.22673	0.993671	4.5147	5.67414	2.22839e-08	1.60464e-07	8.4842
AQPEP	-0.582099	2.73104	-3.43167	0.00064374	0.00243837	-1.35526	-0.132608	2.73104	-1.04053	0.298539	0.409305	-6.5517
AQR	-0.0795932	10.1604	-1.21649	0.224308	0.336052	-6.42235	0.294387	10.1604	6.24166	8.5037e-10	7.90274e-09	11.6478
AR	-1.04805	8.9259	-5.32531	1.45679e-07	1.58438e-06	6.61707	0.484097	8.9259	3.2549	0.00120215	0.00337561	-1.86849
ARAF	-0.149994	10.2978	-3.2155	0.00137654	0.00467871	-2.05689	-0.16466	10.2978	-4.79432	2.08997e-06	1.05195e-05	4.11693
ARAP1	-0.13713	11.0183	-1.89843	0.0581482	0.111432	-5.36944	-0.337719	11.0183	-6.49071	1.8707e-10	1.96471e-09	13.119
ARAP2	-0.236481	8.00645	-2.05876	0.039975	0.081724	-5.05574	0.222201	8.00645	2.60474	0.00943634	0.0214473	-3.73483
ARAP3	-0.33854	7.92584	-3.72362	0.000216075	0.000938505	-0.33835	-0.336389	7.92584	-5.01931	6.95924e-07	3.83113e-06	5.17014
ARC	-0.782178	4.30791	-3.10159	0.00202089	0.00649887	-2.40894	-0.682375	4.30791	-3.64693	0.000289921	0.000936748	-0.550517
ARCN1	0.162572	12.0265	3.00089	0.00281068	0.00865191	-2.70991	0.186562	12.0265	4.67829	3.62358e-06	1.74015e-05	3.59119
AREG	-0.891979	7.88425	-3.11521	0.00193135	0.006258	-2.36748	-0.0792268	7.88425	-0.368638	0.712536	0.799614	-7.0222
ARF1	0.202837	13.6901	3.77348	0.000177984	0.000793541	-0.156754	-0.041092	13.6901	-1.01528	0.310405	0.422104	-6.57747
ARF3	0.202742	12.6425	4.52222	7.4603e-06	4.99816e-05	2.84331	0.0478476	12.6425	1.4111	0.158767	0.24425	-6.10098
ARF4	0.0875861	12.3468	1.65668	0.098139	0.171727	-5.79497	-0.0162524	12.3468	-0.412076	0.68044	0.772024	-7.00533
ARF5	0.0979594	11.4318	1.46577	0.143267	0.234463	-6.09049	-0.210392	11.4318	-4.28968	2.10468e-05	8.72475e-05	1.91753
ARF6	0.00494406	11.9375	0.0978498	0.922086	0.960233	-7.15343	0.0600603	11.9375	1.60061	0.110023	0.179555	-5.81819
ARFGAP1	0.377702	10.6269	5.13198	3.9487e-07	3.84024e-06	5.65719	-0.240225	10.6269	-4.35794	1.55981e-05	6.62064e-05	2.20169
ARFGAP2	0.0145794	11.0146	0.331165	0.740642	0.825596	-7.1036	-0.182548	11.0146	-5.72988	1.63565e-08	1.21143e-07	8.78308
ARFGAP3	0.00340754	9.93986	0.0458469	0.963448	0.990406	-7.15716	-0.0276801	9.93986	-0.500465	0.616943	0.718347	-6.96522
ARFGEF1	0.206034	11.4239	2.38286	0.0175081	0.0410772	-4.34524	0.42539	11.4239	6.84399	2.01048e-11	2.51629e-10	15.2903
ARFGEF2	0.241429	11.2761	2.7674	0.00583573	0.0161564	-3.37072	0.468959	11.2761	7.52434	2.10028e-13	3.88457e-12	19.7429
ARFIP1	-0.0170047	10.1789	-0.351689	0.725202	0.813288	-7.09662	0.038553	10.1789	1.07222	0.284078	0.393001	-6.51845
ARFIP2	-0.141142	10.9522	-2.03176	0.0426454	0.0862288	-5.11032	-0.251432	10.9522	-4.94892	9.86242e-07	5.26005e-06	4.83585
ARFRP1	0.178096	9.23648	2.01286	0.0446033	0.0895079	-5.14811	-0.425612	9.23648	-6.68977	5.38672e-11	6.23564e-10	14.3303
ARG1	0.0461264	0.37264	0.733922	0.463301	0.586739	-6.89014	-0.0289737	0.37264	-0.61928	0.535981	0.644466	-6.89907
ARG2	0.120615	7.24079	1.7928	0.0735397	0.135384	-5.56242	0.163012	7.24079	3.27679	0.00111436	0.00315676	-1.79871
ARGFX	0.0125072	0.0380249	0.638458	0.523434	0.64161	-6.95531	-0.012706	0.0380249	-0.871723	0.38373	0.499324	-6.71202
ARGFXP2	-0.0839657	0.887814	-1.07237	0.284011	0.405439	-6.5862	0.199392	0.887814	3.45372	0.000594338	0.00179475	-1.21801
ARGLU1	-0.310909	10.2673	-3.63759	0.000300386	0.00125091	-0.646225	-0.0604857	10.2673	-0.940564	0.34733	0.462048	-6.65004
ARHGAP1	-0.0869913	11.9311	-1.95756	0.0507738	0.0995612	-5.25667	-0.0664365	11.9311	-2.00894	0.0450184	0.0843005	-5.08925
ARHGAP10	0.0892455	7.63741	0.838558	0.402072	0.52822	-6.8083	-0.0966291	7.63741	-1.22067	0.222721	0.322575	-6.34952
ARHGAP11A	0.734298	8.24752	6.14325	1.52611e-09	2.78599e-08	11.0283	1.05854	8.24752	13.169	9.87507e-35	3.96958e-32	68.0776
ARHGAP11B	0.588069	4.15244	3.95443	8.64633e-05	0.000426204	0.521454	1.31432	4.15244	13.4602	5.07427e-36	2.41924e-33	71.0084
ARHGAP12	0.0366932	9.72688	0.487007	0.626442	0.732278	-7.04013	0.169343	9.72688	3.04367	0.00244584	0.00638265	-2.51887
ARHGAP15	-0.272178	6.12308	-2.2295	0.0261725	0.0575218	-4.69413	-0.0606028	6.12308	-0.66429	0.506776	0.616927	-6.87035
ARHGAP17	-0.0770737	10.1179	-1.79798	0.0727137	0.134113	-5.55321	0.0861996	10.1179	2.71141	0.0069035	0.0162471	-3.45623
ARHGAP18	-0.0843717	9.33315	-1.16712	0.243653	0.358357	-6.48078	0.160508	9.33315	3.00312	0.00279055	0.00720608	-2.63889
ARHGAP19	-0.331059	8.80577	-5.84574	8.53111e-09	1.30325e-07	9.35917	0.105594	8.80577	2.4454	0.0147732	0.0317669	-4.13064
ARHGAP20	-0.585863	5.36106	-4.35126	1.60651e-05	9.78462e-05	2.11354	-0.00174725	5.36106	-0.0171497	0.986323	1	-7.08965
ARHGAP21	0.026522	10.3471	0.378683	0.705065	0.797624	-7.08681	0.263506	10.3471	5.17239	3.21409e-07	1.88425e-06	5.9119
ARHGAP22	0.0287792	5.96398	0.254455	0.799236	0.869515	-7.12597	-0.352707	5.96398	-4.25612	2.43508e-05	9.95445e-05	1.77936
ARHGAP23	-0.0686489	8.7632	-0.693299	0.488407	0.60998	-6.91898	-0.311235	8.7632	-4.28932	2.10796e-05	8.73564e-05	1.91605
ARHGAP24	-0.257514	7.48652	-2.69623	0.00722206	0.019324	-3.5618	-0.0394824	7.48652	-0.552002	0.581165	0.685961	-6.93825
ARHGAP25	-0.108748	7.88861	-1.02113	0.307632	0.431585	-6.63951	-0.0423375	7.88861	-0.533746	0.593727	0.697856	-6.94811
ARHGAP26	-0.39117	8.37112	-3.21836	0.00136316	0.00464399	-2.04791	0.165223	8.37112	1.81509	0.0700403	0.123077	-5.45563
ARHGAP27	0.0106817	8.79454	0.136546	0.891438	0.938836	-7.14892	-0.101282	8.79454	-1.74409	0.0816865	0.14015	-5.58063
ARHGAP28	-0.447666	6.63171	-2.93422	0.00347967	0.0103672	-2.9039	0.114441	6.63171	1.00106	0.317226	0.429412	-6.59171
ARHGAP29	-0.239246	10.8616	-2.20724	0.0276987	0.060352	-4.7429	0.140347	10.8616	1.73676	0.0829739	0.142002	-5.59326
ARHGAP30	-0.043389	8.90203	-0.407248	0.68398	0.780663	-7.07564	0.0142246	8.90203	0.179353	0.857725	0.913893	-7.07379
ARHGAP31	-0.225242	9.20273	-2.5102	0.0123444	0.0305127	-4.03827	0.0719874	9.20273	1.07298	0.283739	0.392651	-6.51765
ARHGAP32	-0.129713	11.0082	-1.34405	0.17947	0.281186	-6.26018	0.151976	11.0082	2.12069	0.0343826	0.0667204	-4.8614
ARHGAP33	-0.169626	7.71819	-1.4162	0.157267	0.252339	-6.16136	0.00980284	7.71819	0.109764	0.912635	0.954053	-7.0838
ARHGAP36	-0.567097	2.09181	-1.79954	0.072466	0.133818	-5.55042	-0.0697811	2.09181	-0.296672	0.766826	0.844427	-7.04601
ARHGAP39	0.215298	8.87373	2.50361	0.0125741	0.0310042	-4.05455	0.0294535	8.87373	0.457709	0.647337	0.743727	-6.98559
ARHGAP4	0.0388952	8.5083	0.320721	0.74854	0.831797	-7.10699	-0.33263	8.5083	-3.72971	0.000211037	0.000703721	-0.253932
ARHGAP42	-0.268839	6.50353	-2.06662	0.0392246	0.0805044	-5.03971	0.163027	6.50353	1.68159	0.0932017	0.15622	-5.6866
ARHGAP5	-0.0484327	10.6247	-0.567899	0.570329	0.683505	-6.99767	0.258534	10.6247	4.1327	4.12859e-05	0.000160061	1.27993
ARHGAP6	-0.53019	5.88328	-4.28932	2.10799e-05	0.00012436	1.85565	-0.26154	5.88328	-2.81713	0.00501491	0.01219	-3.16938
ARHGAP8	0.066596	8.92547	0.698077	0.485416	0.606948	-6.91567	-0.270404	8.92547	-3.85622	0.000128396	0.000450032	0.211546
ARHGAP9	-0.291998	6.83256	-2.19142	0.0288288	0.0624558	-4.77724	-0.128562	6.83256	-1.29271	0.19664	0.291631	-6.2597
ARHGDIA	0.221999	12.4482	3.40181	0.000716759	0.00267655	-1.4548	-0.287017	12.4482	-6.03486	2.88037e-09	2.43106e-08	10.4643
ARHGDIB	-0.557168	12.279	-5.48953	6.09451e-08	7.38001e-07	7.45762	-0.360245	12.279	-4.73766	2.73826e-06	1.34525e-05	3.8587
ARHGDIG	0.342275	2.05925	1.7425	0.0819647	0.148193	-5.65046	0.251805	2.05925	1.72217	0.0855863	0.145683	-5.61824
ARHGEF1	-0.103607	10.4176	-1.29997	0.19414	0.299455	-6.31803	-0.324163	10.4176	-5.60602	3.24064e-08	2.25974e-07	8.12246
ARHGEF10	-0.439381	8.99271	-5.58659	3.60345e-08	4.63162e-07	7.96519	-0.0633145	8.99271	-1.05391	0.292375	0.402469	-6.53778
ARHGEF10L	-0.0767809	9.63899	-1.09252	0.275071	0.395292	-6.56453	-0.180268	9.63899	-3.4792	0.000541678	0.00165031	-1.13199
ARHGEF11	-0.0887936	10.6759	-1.61059	0.107827	0.185248	-5.86959	0.156488	10.6759	3.85451	0.000129271	0.000452713	0.205172
ARHGEF12	-0.220031	12.0559	-2.86096	0.00437989	0.0126254	-3.11217	0.16759	12.0559	2.92864	0.0035418	0.00891145	-2.85528
ARHGEF15	-0.605739	8.00729	-6.02563	3.03922e-09	5.16642e-08	10.3597	-0.549151	8.00729	-7.45593	3.37428e-13	6.00487e-12	19.2795
ARHGEF16	0.144737	8.73025	1.58751	0.112956	0.1924	-5.90618	-0.286775	8.73025	-4.28444	2.15325e-05	8.90713e-05	1.8959
ARHGEF17	-0.318567	10.3259	-4.33271	1.74322e-05	0.000105111	2.03598	-0.198954	10.3259	-3.61766	0.000323908	0.00103611	-0.653865
ARHGEF18	-0.307225	9.99663	-5.95175	4.65818e-09	7.60329e-08	9.94556	-0.117328	9.99663	-2.98559	0.00295283	0.00758267	-2.69027
ARHGEF19	-0.0721463	8.93864	-0.778928	0.436348	0.561238	-6.85627	-0.102785	8.93864	-1.49306	0.135979	0.214142	-5.983
ARHGEF2	-0.354882	10.987	-4.54757	6.64408e-06	4.51416e-05	2.95374	0.00536665	10.987	0.0907482	0.927725	0.96476	-7.0857
ARHGEF3	-0.603269	10.0585	-7.7443	4.46924e-14	2.23473e-12	21.2141	-0.0719494	10.0585	-1.18134	0.237966	0.340641	-6.3964
ARHGEF33	-0.386413	3.06606	-3.7985	0.000161352	0.00073086	-0.0647891	-0.0896268	3.06606	-1.17028	0.242381	0.345457	-6.4093
ARHGEF35	-0.217398	8.94563	-2.17685	0.0299046	0.0643415	-4.80866	0.114933	8.94563	1.54298	0.123396	0.197404	-5.90792
ARHGEF37	-0.625057	9.23978	-5.12756	4.03833e-07	3.91812e-06	5.63561	-0.123055	9.23978	-1.3278	0.18478	0.277075	-6.21409
ARHGEF38	-0.86788	5.12065	-5.0337	6.47729e-07	5.9097e-06	5.18163	-0.116303	5.12065	-0.887231	0.375332	0.490952	-6.69847
ARHGEF4	-0.156212	5.48271	-0.981841	0.326598	0.4515	-6.67862	-0.214075	5.48271	-1.81143	0.0706058	0.123908	-5.4622
ARHGEF5	-0.170078	8.84547	-2.52453	0.0118579	0.0294772	-4.00276	0.0300254	8.84547	0.595614	0.551671	0.658888	-6.91337
ARHGEF6	-0.663083	9.92643	-5.75127	1.45163e-08	2.06237e-07	8.84449	-0.011468	9.92643	-0.129891	0.896699	0.941715	-7.0814
ARHGEF7	-0.0891424	10.146	-1.73456	0.0833643	0.150154	-5.66414	0.0281294	10.146	0.733774	0.463391	0.575931	-6.82207
ARHGEF9	0.00809708	8.89893	0.137066	0.891028	0.9385	-7.14885	-0.00641274	8.89893	-0.145844	0.884097	0.933405	-7.07921
ARID1A	-0.0954783	11.5603	-1.62661	0.104377	0.1805	-5.84389	0.308756	11.5603	7.38274	5.58295e-13	9.44357e-12	18.7874
ARID1B	-0.161691	10.7406	-2.84107	0.00465847	0.0133273	-3.16785	0.157736	10.7406	3.74288	0.000200526	0.000671728	-0.206149
ARID2	-0.163618	10.0939	-2.5338	0.0115525	0.0288158	-3.97969	0.347796	10.0939	7.5495	1.76274e-13	3.3154e-12	19.9142
ARID3A	0.153716	6.45072	2.11969	0.0344673	0.0724806	-4.92994	0.175177	6.45072	3.2629	0.00116935	0.00329261	-1.84304
ARID3B	-0.163607	6.89149	-2.53214	0.0116066	0.0289369	-3.98383	-0.00989397	6.89149	-0.20458	0.837974	0.899817	-7.06897
ARID3C	0.093623	0.520189	1.36108	0.174031	0.274236	-6.23732	0.0726258	0.520189	1.41872	0.156533	0.241329	-6.09029
ARID4A	-0.176744	8.99463	-2.76308	0.00591236	0.0163399	-3.38244	0.23454	8.99463	5.00028	7.65028e-07	4.17568e-06	5.07934
ARID4B	-0.12783	10.6425	-2.08363	0.0376422	0.0778083	-5.00482	0.291403	10.6425	6.59744	9.63292e-11	1.06461e-09	13.7646
ARID5A	-0.724651	9.33575	-6.36328	4.08437e-10	8.60572e-09	12.3092	-0.63254	9.33575	-7.56484	1.5837e-13	2.99791e-12	20.0189
ARID5B	-0.637077	10.4565	-7.14373	2.81173e-12	9.57529e-11	17.1626	0.0213982	10.4565	0.308755	0.757621	0.836853	-7.04237
ARIH1	-0.0414326	10.6957	-0.811527	0.417405	0.542454	-6.83048	0.185855	10.6957	4.99466	7.86698e-07	4.28597e-06	5.05256
ARIH2	0.0572004	10.31	1.37845	0.168611	0.267124	-6.21371	-0.0410416	10.31	-1.32864	0.184502	0.276719	-6.21298
ARL1	-0.0182081	11.4086	-0.343595	0.731279	0.81807	-7.09943	-0.00973412	11.4086	-0.246774	0.805173	0.874442	-7.0595
ARL10	-0.114976	4.4094	-0.899766	0.368628	0.495005	-6.75539	0.363069	4.4094	3.86462	0.000124169	0.000436485	0.242961
ARL11	0.443412	5.96797	3.37485	0.000789236	0.00290226	-1.54394	-0.0362826	5.96797	-0.367371	0.71348	0.800386	-7.02266
ARL13A	-0.0735567	0.478305	-1.37816	0.168699	0.267231	-6.2141	0.0232947	0.478305	0.585572	0.558397	0.665215	-6.91926
ARL13B	-0.140808	7.76136	-2.11732	0.0346687	0.0728145	-4.9349	0.239761	7.76136	4.92715	1.0976e-06	5.79799e-06	4.73334
ARL14	0.157211	0.511398	1.71856	0.086243	0.154353	-5.69151	0.00063382	0.511398	0.00928442	0.992595	1	-7.08975
ARL15	-0.428027	8.21075	-4.03937	6.10036e-05	0.000317662	0.850208	0.0298145	8.21075	0.372721	0.709496	0.79705	-7.02069
ARL16	0.000993214	8.75559	0.0133527	0.989351	1	-7.15811	-0.304552	8.75559	-5.65429	2.48633e-08	1.77171e-07	8.37837
ARL17A	-0.263818	6.5201	-3.29934	0.00103014	0.00365631	-1.78998	0.017507	6.5201	0.291383	0.770865	0.847737	-7.04756
ARL17B	-0.421585	1.81529	-4.41142	1.22999e-05	7.73974e-05	2.36735	0.170509	1.81529	2.3685	0.0181959	0.0381192	-4.31293
ARL2	0.041152	9.60388	0.552697	0.580689	0.693303	-7.00614	-0.418106	9.60388	-7.95324	9.95303e-15	2.30562e-13	22.7265
ARL2BP	0.403901	10.2971	9.12998	1.2081e-18	1.2261e-16	31.5396	0.0898045	10.2971	2.56074	0.0107036	0.0239321	-3.84657
ARL3	-0.318194	9.80769	-4.9697	8.90157e-07	7.78878e-06	4.87646	-0.129182	9.80769	-2.67002	0.00780289	0.0181245	-3.56563
ARL4A	-0.430879	8.31581	-4.11706	4.41004e-05	0.000239021	1.15663	-0.219501	8.31581	-2.79559	0.00535664	0.0129318	-3.22869
ARL4C	0.0847407	9.5781	0.76607	0.443955	0.568347	-6.86615	-0.024824	9.5781	-0.301368	0.763245	0.841218	-7.04461
ARL4D	-0.585367	6.98581	-4.93771	1.04211e-06	8.93158e-06	4.72527	-0.525106	6.98581	-6.00989	3.32988e-09	2.76716e-08	10.3238
ARL5A	0.0167403	9.69027	0.316706	0.751584	0.834061	-7.10826	0.0989299	9.69027	2.52853	0.0117252	0.0259197	-3.92719
ARL5B	0.215898	7.77115	2.24665	0.0250479	0.0554902	-4.65626	0.620292	7.77115	9.26631	4.0085e-19	1.98498e-17	32.6557
ARL5C	0.089729	0.333357	1.3746	0.1698	0.268685	-6.21897	0.0122419	0.333357	0.251555	0.801476	0.8718	-7.05831
ARL6	-0.302252	6.10956	-4.43662	1.09879e-05	7.02191e-05	2.47464	0.299285	6.10956	5.98288	3.89325e-09	3.20357e-08	10.1723
ARL6IP1	0.185828	12.9611	2.6275	0.00883518	0.0229279	-3.74172	0.354621	12.9611	6.97828	8.39793e-12	1.11869e-10	16.1413
ARL6IP4	0.0178148	10.7067	0.194756	0.845654	0.904086	-7.13932	-0.601471	10.7067	-9.51524	5.1893e-20	2.99678e-18	34.6654
ARL6IP5	-0.251571	11.912	-4.85772	1.53972e-06	1.2452e-05	4.35111	-0.0950862	11.912	-2.42943	0.015433	0.0329918	-4.16896
ARL6IP6	0.0592771	8.16174	1.02807	0.304354	0.427895	-6.63244	0.200072	8.16174	4.74964	2.58678e-06	1.27622e-05	3.91308
ARL8A	0.00260988	10.6276	0.0500754	0.96008	0.987884	-7.15695	-0.134471	10.6276	-3.50381	0.000494977	0.00152182	-1.04831
ARL8B	0.111219	11.373	2.18024	0.0296519	0.0638945	-4.80138	0.0719593	11.373	1.89326	0.0588343	0.105999	-5.31231
ARL9	0.717515	2.61515	4.7662	2.39066e-06	1.83699e-05	3.92992	0.226729	2.61515	1.99089	0.0469737	0.0874746	-5.12491
ARMC1	0.329414	9.64592	4.40407	1.27096e-05	7.97552e-05	2.33619	0.384727	9.64592	7.09064	4.00347e-12	5.67994e-11	16.8639
ARMC10	-0.0241326	9.69534	-0.52929	0.596812	0.706219	-7.01875	0.0898574	9.69534	2.66373	0.00794853	0.0184148	-3.58212
ARMC2	-0.430841	5.58267	-5.77505	1.27066e-08	1.83838e-07	8.97337	0.128873	5.58267	2.26545	0.0238629	0.0484995	-4.54824
ARMC3	-1.11814	4.39567	-4.70066	3.26173e-06	2.41055e-05	3.63285	0.459563	4.39567	2.5611	0.0106927	0.0239158	-3.84568
ARMC4	-0.683334	2.77547	-3.03151	0.00254486	0.00793251	-2.61942	0.206468	2.77547	1.22233	0.222091	0.321942	-6.3475
ARMC5	-0.102625	8.4221	-1.27267	0.203657	0.311138	-6.3529	-0.423766	8.4221	-7.38247	5.59307e-13	9.4451e-12	18.7856
ARMC6	0.0687955	9.26282	1.19386	0.233032	0.346187	-6.44942	-0.127677	9.26282	-2.99659	0.00285005	0.00734954	-2.65807
ARMC7	-0.0916802	8.59302	-1.47815	0.139925	0.230004	-6.07242	-0.269267	8.59302	-6.00423	3.44089e-09	2.85132e-08	10.292
ARMC8	0.0632168	9.3627	1.44615	0.14869	0.241373	-6.11884	0.237611	9.3627	7.65825	8.2216e-14	1.64761e-12	20.66
ARMC9	-0.265434	8.59515	-4.28333	2.16374e-05	0.000127212	1.83089	-0.0470714	8.59515	-1.00525	0.315207	0.42747	-6.58753
ARMCX1	-0.815517	9.16475	-7.28896	1.0581e-12	4.09287e-11	18.1176	-0.20037	9.16475	-2.31121	0.0211804	0.0436271	-4.44502
ARMCX2	-0.716072	9.75724	-6.31568	5.44984e-10	1.12176e-08	12.0288	-0.194553	9.75724	-2.23793	0.0256144	0.0515987	-4.60933
ARMCX3	-0.352369	10.8378	-5.40382	9.63108e-08	1.10739e-06	7.01605	0.0214364	10.8378	0.430753	0.666812	0.761027	-6.9975
ARMCX5	-0.187147	8.3947	-3.52421	0.000459144	0.00181052	-1.04151	-0.0710545	8.3947	-1.78325	0.0750827	0.130524	-5.51231
ARMCX6	-0.38505	7.92173	-5.67603	2.20525e-08	2.99204e-07	8.43992	-0.148086	7.92173	-2.87337	0.00421381	0.0104509	-3.01243
ARMS2	-0.00821991	0.285187	-0.17578	0.86053	0.915644	-7.14282	-0.0815245	0.285187	-2.35364	0.0189321	0.0394558	-4.34749
ARNT	-0.248848	10.5908	-4.86248	1.50461e-06	1.22114e-05	4.37321	0.0793752	10.5908	2.04908	0.0409155	0.0776675	-5.00881
ARNT2	-0.972529	10.0644	-5.7649	1.34502e-08	1.92692e-07	8.91832	-0.0305438	10.0644	-0.23641	0.8132	0.88106	-7.06199
ARNTL	-0.0662226	7.89323	-0.962931	0.335994	0.461584	-6.6969	0.080747	7.89323	1.57964	0.114749	0.185922	-5.85122
ARNTL2	0.324375	5.30356	1.95747	0.0507842	0.0995722	-5.25685	0.790644	5.30356	6.63253	7.72946e-11	8.68283e-10	13.9788
ARPC1A	0.0310107	11.2132	0.63117	0.528184	0.646003	-6.95992	0.0262226	11.2132	0.71713	0.47359	0.585538	-6.83407
ARPC1B	0.308874	11.2642	3.79776	0.000161819	0.000731923	-0.0675016	-0.168865	11.2642	-2.77325	0.00573312	0.0137355	-3.28973
ARPC2	0.129409	12.0078	2.86236	0.00436089	0.0125831	-3.10825	0.048429	12.0078	1.43143	0.15286	0.236619	-6.07233
ARPC3	0.258969	11.927	5.11175	4.37504e-07	4.19184e-06	5.55862	-0.0539254	11.927	-1.40054	0.161899	0.248267	-6.11569
ARPC4	0.134651	11.7196	3.00725	0.00275348	0.0085001	-2.69119	-0.17097	11.7196	-5.21031	2.64621e-07	1.57337e-06	6.0988
ARPC5	0.185569	11.8414	3.73384	0.000207685	0.000907837	-0.30129	0.0920952	11.8414	2.47272	0.0137021	0.0297539	-4.06452
ARPC5L	0.266994	9.72759	4.90357	1.23184e-06	1.02826e-05	4.5649	0.0352919	9.72759	0.853417	0.39379	0.509086	-6.72771
ARPM1	-0.075552	5.06629	-0.954796	0.340089	0.465898	-6.70466	0.0332677	5.06629	0.564549	0.572605	0.678357	-6.93129
ARPP19	-0.018769	11.9247	-0.306994	0.758961	0.83945	-7.11128	0.146058	11.9247	3.23901	0.00126986	0.00354727	-1.91887
ARPP21	-0.359779	1.02183	-2.01107	0.0447924	0.089817	-5.15167	0.0102447	1.02183	0.0766631	0.938919	0.973143	-7.08687
ARR3	-0.0723306	0.213957	-1.39692	0.162987	0.25999	-6.18828	-0.0882247	0.213957	-2.29588	0.0220479	0.0452003	-4.47981
ARRB1	0.162122	9.166	1.64167	0.101214	0.176113	-5.8195	-0.294235	9.166	-4.05101	5.81292e-05	0.000218341	0.957005
ARRB2	0.109495	9.35418	1.74956	0.0807374	0.146322	-5.63826	-0.07668	9.35418	-1.64559	0.100403	0.166387	-5.74588
ARRDC1	0.0540265	10.0976	0.678312	0.497851	0.618306	-6.9292	-0.332616	10.0976	-5.77119	1.29849e-08	9.79771e-08	9.00629
ARRDC2	-0.218912	9.16833	-2.80434	0.00521543	0.0146991	-3.26965	-0.430137	9.16833	-7.73106	4.91037e-14	1.02617e-12	21.1643
ARRDC3	0.0208879	10.5672	0.222151	0.824277	0.888179	-7.13363	0.0932944	10.5672	1.3351	0.18238	0.274037	-6.20445
ARRDC4	-0.25738	8.79246	-2.73522	0.0064296	0.0174772	-3.45771	-0.263483	8.79246	-3.78434	0.000170572	0.00058204	-0.0547248
ARRDC5	-0.298193	1.65438	-2.68697	0.00742267	0.0197549	-3.5863	-0.181556	1.65438	-2.19331	0.0286917	0.0570523	-4.70684
ARSA	-0.0763523	9.61901	-0.846919	0.397399	0.523322	-6.80129	-0.419323	9.61901	-6.47235	2.0951e-10	2.18139e-09	13.0088
ARSB	0.296068	8.33767	3.4704	0.000559358	0.00215229	-1.22493	0.247165	8.33767	3.90313	0.000106411	0.000379728	0.387883
ARSD	-0.116891	11.4163	-1.39944	0.162231	0.258926	-6.18478	-0.0900473	11.4163	-1.44856	0.148016	0.230513	-6.04788
ARSE	-0.254081	4.88914	-1.52656	0.12743	0.212824	-6.00028	-0.496582	4.88914	-4.05804	5.64554e-05	0.000212795	0.984558
ARSF	-0.0136083	0.529297	-0.139853	0.888826	0.937033	-7.14846	-0.0242662	0.529297	-0.335079	0.73769	0.819981	-7.03394
ARSG	-0.377066	8.55866	-3.10901	0.00197165	0.00636949	-2.38637	-0.268474	8.55866	-2.97189	0.0030857	0.00788776	-2.73025
ARSH	-0.688712	2.32724	-4.86169	1.51039e-06	1.22389e-05	4.36954	0.259191	2.32724	2.42077	0.0158019	0.0336716	-4.18966
ARSI	-0.163715	6.1218	-1.02599	0.305334	0.428832	-6.63456	-0.321821	6.1218	-2.72483	0.00663275	0.0156783	-3.42042
ARSJ	-0.282721	6.28175	-1.97084	0.0492295	0.0969877	-5.23087	0.0241458	6.28175	0.225376	0.821768	0.887903	-7.06452
ARSK	-0.314173	6.96414	-4.12061	4.3446e-05	0.000235943	1.17076	0.135127	6.96414	2.35761	0.0187327	0.0390879	-4.33826
ART1	-0.0202828	0.517988	-0.242279	0.808652	0.876827	-7.12898	-0.0382193	0.517988	-0.613525	0.539776	0.647965	-6.9026
ART3	0.308711	1.3084	1.82978	0.0678102	0.126656	-5.49611	0.398864	1.3084	3.19533	0.00147461	0.00405458	-2.05616
ART4	0.206088	1.45798	1.36516	0.172745	0.272524	-6.2318	0.0163133	1.45798	0.144946	0.884805	0.933928	-7.07934
ART5	-0.485051	2.7209	-3.40946	0.000697332	0.0026121	-1.42935	-0.591925	2.7209	-5.68958	2.04599e-08	1.48477e-07	8.56672
ARTN	-0.376503	5.47711	-1.98057	0.0481244	0.0952224	-5.21187	-0.195788	5.47711	-1.38127	0.167743	0.255852	-6.14227
ARV1	-0.476446	9.22722	-7.22365	1.64528e-12	5.98049e-11	17.6862	-0.117734	9.22722	-2.30537	0.0215072	0.0442158	-4.4583
ARVCF	-0.385032	8.40674	-3.48884	0.000522905	0.00202724	-1.16236	-0.468036	8.40674	-5.8029	1.08663e-08	8.27834e-08	9.17858
ARX	0.803548	2.45841	3.12914	0.00184362	0.00600413	-2.32492	-0.332143	2.45841	-1.72739	0.0846433	0.144299	-5.60932
AS3MT	-1.35102	7.71711	-8.26573	9.94602e-16	6.72948e-14	24.9445	-0.300647	7.71711	-2.34551	0.0193458	0.0402607	-4.3663
ASAH1	-0.714568	12.6346	-6.44851	2.4262e-10	5.37725e-09	12.8159	-0.000562817	12.6346	-0.00658576	0.994748	1	-7.08977
ASAH2	-0.0694661	2.55662	-0.540495	0.589069	0.699965	-7.01278	0.43753	2.55662	4.65951	3.95686e-06	1.88694e-05	3.50722
ASAH2B	0.271295	3.07344	1.6114	0.107651	0.185038	-5.8683	0.777188	3.07344	6.40864	3.09766e-10	3.1376e-09	12.6287
ASAM	-0.360116	7.43591	-2.48398	0.013281	0.0324484	-4.10277	0.337076	7.43591	3.13369	0.00181572	0.00488248	-2.24683
ASAP1	-0.0535783	10.1091	-0.718438	0.472784	0.595255	-6.90132	0.389877	10.1091	7.3483	7.06564e-13	1.16628e-11	18.5573
ASAP1IT1	-0.00923278	0.101079	-0.313927	0.753693	0.835575	-7.10914	-0.0191193	0.101079	-0.873921	0.382533	0.498019	-6.71011
ASAP2	0.337204	9.6259	4.30053	2.00735e-05	0.000119214	1.90206	0.31739	9.6259	5.49241	6.00091e-08	3.99042e-07	7.52782
ASAP3	-0.119815	9.83541	-1.56834	0.117362	0.198338	-5.93618	-0.136766	9.83541	-2.41229	0.01617	0.0343667	-4.20982
ASB1	-0.201779	8.45861	-3.50233	0.000497664	0.00194114	-1.1164	-0.147836	8.45861	-3.44632	0.000610504	0.00183896	-1.24288
ASB10	0.038041	0.0429322	1.12614	0.260583	0.378584	-6.52746	0.0237196	0.0429322	0.943088	0.346039	0.460719	-6.64768
ASB11	0.0283857	0.0474777	0.930081	0.352726	0.47889	-6.72782	0.0504572	0.0474777	2.22926	0.0261886	0.0526444	-4.62842
ASB12	-0.211025	0.975117	-2.09907	0.0362535	0.0755242	-4.97292	-0.160402	0.975117	-2.14395	0.0324625	0.06357	-4.81245
ASB13	-0.566367	10.3926	-6.03542	2.87101e-09	4.89673e-08	10.4149	-0.267798	10.3926	-3.76241	0.000185849	0.000628208	-0.13503
ASB14	-0.359492	3.50679	-4.42588	1.15295e-05	7.3201e-05	2.42887	-0.116243	3.50679	-1.89626	0.0584359	0.105428	-5.30669
ASB15	-0.00452592	0.571711	-0.0454234	0.963786	0.990703	-7.15717	0.137916	0.571711	1.86535	0.0626497	0.111792	-5.36415
ASB16	-0.409343	4.79501	-3.04281	0.00245269	0.00767983	-2.58579	-0.250849	4.79501	-2.49861	0.0127511	0.0279345	-4.00119
ASB17	-0.00276829	0.0230765	-0.212002	0.832182	0.894506	-7.13582	0.00358593	0.0230765	0.369023	0.712249	0.799399	-7.02206
ASB18	-0.00178759	0.00617491	-0.264287	0.791655	0.863885	-7.12343	0.00447081	0.00617491	0.888963	0.374401	0.48995	-6.69694
ASB2	-0.497777	4.391	-3.26768	0.00115013	0.00401799	-1.89154	-0.223557	4.391	-1.95993	0.0504955	0.0931111	-5.18535
ASB3	-0.109592	8.15109	-2.3992	0.0167538	0.039502	-4.30674	0.0733646	8.15109	2.15574	0.0315251	0.061971	-4.78744
ASB4	-0.000718515	0.545745	-0.00856735	0.993167	1	-7.15817	-0.0881997	0.545745	-1.41543	0.157494	0.242583	-6.09491
ASB5	0.0514191	0.343015	0.518307	0.604447	0.712785	-7.02447	-0.0479653	0.343015	-0.649664	0.516173	0.625603	-6.87991
ASB6	0.035058	9.50967	0.784604	0.433015	0.558036	-6.85185	-0.0725856	9.50967	-2.19057	0.0288905	0.0574197	-4.71276
ASB7	-0.0479954	8.85187	-0.894041	0.371681	0.497995	-6.7605	0.144607	8.85187	3.65904	0.000276867	0.000897684	-0.507538
ASB8	0.0520163	9.58922	1.17936	0.238749	0.352713	-6.46651	0.0673702	9.58922	2.05734	0.0401114	0.0764197	-4.99205
ASB9	-0.331486	4.78987	-2.47823	0.0134947	0.0328959	-4.11683	0.0180724	4.78987	0.18055	0.856786	0.913177	-7.07358
ASCC1	0.159788	8.93848	3.30498	0.00101002	0.00359426	-1.7718	0.19703	8.93848	5.56991	3.94619e-08	2.71753e-07	7.93228
ASCC2	0.120116	10.243	2.31008	0.021243	0.048314	-4.51366	-0.136618	10.243	-3.55248	0.000413486	0.00129497	-0.881163
ASCC3	0.067954	10.0424	0.884975	0.376546	0.502659	-6.76852	0.475002	10.0424	8.86377	1.00662e-17	3.9383e-16	29.4893
ASCL1	1.09211	2.47872	3.07973	0.00217252	0.0069061	-2.47507	0.539599	2.47872	2.03483	0.0423342	0.0799607	-5.03755
ASCL2	0.705772	5.39793	3.41882	0.00067427	0.0025387	-1.3982	-0.361908	5.39793	-2.34263	0.0194946	0.0405296	-4.37297
ASCL3	-0.0255043	0.157901	-0.731891	0.464538	0.587907	-6.89162	-0.00161787	0.157901	-0.0623476	0.950308	0.981771	-7.08786
ASCL4	0.0183233	1.49612	0.107314	0.914578	0.954815	-7.15247	-0.236125	1.49612	-1.86363	0.0628916	0.112175	-5.36733
ASF1A	0.0267685	8.79901	0.464374	0.642559	0.746647	-7.05085	0.112541	8.79901	2.63859	0.0085546	0.0196348	-3.6476
ASF1B	0.45527	8.72048	4.00965	6.89711e-05	0.000352437	0.734427	0.734105	8.72048	9.18206	7.93758e-19	3.81097e-17	31.9844
ASFMR1	-0.0648195	0.756752	-0.917253	0.359401	0.485733	-6.7396	0.211686	0.756752	4.08038	5.1435e-05	0.000195816	1.07241
ASGR1	-0.156145	3.07798	-1.29055	0.197387	0.303686	-6.33015	-0.469483	3.07798	-5.33506	1.38416e-07	8.64352e-07	6.72236
ASGR2	-0.18805	2.51207	-1.64158	0.101234	0.17612	-5.81965	-0.299549	2.51207	-3.54353	0.000427454	0.00133342	-0.912056
ASH1L	-0.199777	11.4038	-2.31382	0.0210354	0.0479081	-4.50513	0.394405	11.4038	6.3205	5.29331e-10	5.1333e-09	12.1081
ASH2L	0.189956	10.4186	2.13189	0.0334467	0.0706825	-4.90433	0.0819219	10.4186	1.23196	0.218478	0.317878	-6.33579
ASIP	0.0639273	0.703046	0.781017	0.43512	0.560255	-6.85465	-0.209212	0.703046	-3.4685	0.000563237	0.00170964	-1.16818
ASL	0.144689	9.13369	1.98269	0.047886	0.0948521	-5.20771	-0.327402	9.13369	-6.20814	1.03869e-09	9.53182e-09	11.4536
ASMT	-0.201909	0.932931	-2.072	0.0387185	0.0796396	-5.02871	-0.323284	0.932931	-4.51988	7.54039e-06	3.40224e-05	2.89264
ASMTL	-0.278808	9.35538	-3.4403	0.000623958	0.00237324	-1.32632	-0.470685	9.35538	-8.16543	2.09849e-15	5.55111e-14	24.2514
ASNA1	-0.00933933	10.6255	-0.195966	0.844707	0.903545	-7.13908	-0.191104	10.6255	-5.5311	4.87097e-08	3.29788e-07	7.72908
ASNS	0.656143	8.82131	7.37472	5.89821e-13	2.40396e-11	18.689	0.10099	8.82131	1.45925	0.145052	0.226362	-6.03247
ASNSD1	-0.0353688	9.81129	-1.01681	0.30968	0.433628	-6.64389	0.0307243	9.81129	1.18711	0.235682	0.337835	-6.38961
ASPA	-0.860748	3.00195	-5.9585	4.48085e-09	7.34308e-08	9.9832	-0.217695	3.00195	-1.97063	0.0492535	0.0911652	-5.16456
ASPDH	-0.035311	0.314179	-0.679869	0.496866	0.617461	-6.92815	-0.0647385	0.314179	-1.67812	0.0938764	0.157164	-5.69237
ASPG	-0.0405038	0.991604	-0.345569	0.729795	0.816883	-7.09875	-0.19786	0.991604	-2.27812	0.0230918	0.0471049	-4.51985
ASPH	-0.476451	12.265	-3.84594	0.000133758	0.0006199	0.111199	0.118482	12.265	1.27023	0.204524	0.301262	-6.28827
ASPHD1	0.991442	4.89981	5.09487	4.76469e-07	4.51182e-06	5.47662	-0.33943	4.89981	-2.30214	0.0216902	0.0445472	-4.46564
ASPHD2	-0.199053	6.41677	-2.29154	0.0222992	0.0503199	-4.55575	-0.0802787	6.41677	-1.23759	0.21638	0.315416	-6.32888
ASPM	0.55815	8.58699	3.77464	0.00017718	0.000790506	-0.152514	1.43334	8.58699	15.2938	1.94432e-44	5.69434e-41	90.1508
ASPN	-0.790467	10.6787	-3.9944	7.34331e-05	0.000371533	0.675333	-0.419219	10.6787	-2.82652	0.0048723	0.01188	-3.1434
ASPRV1	-0.638268	5.40639	-7.29135	1.04111e-12	4.05006e-11	18.1335	-0.273435	5.40639	-4.07054	5.35924e-05	0.00020335	1.03365
ASPSCR1	0.0482066	8.85083	0.53788	0.590872	0.701245	-7.01419	-0.439637	8.85083	-6.8574	1.84375e-11	2.32179e-10	15.3747
ASRGL1	-0.132594	6.88854	-0.665974	0.5057	0.625368	-6.93746	-0.18528	6.88854	-1.2515	0.21127	0.309397	-6.31171
ASS1	0.362992	9.90384	1.93863	0.0530437	0.103262	-5.29314	0.0228924	9.90384	0.16372	0.87001	0.923527	-7.07646
ASTE1	-0.205591	7.71723	-4.71679	3.02265e-06	2.25664e-05	3.70561	0.0476139	7.71723	1.44223	0.149791	0.232783	-6.05695
ASTL	-0.635586	2.08181	-4.35452	1.5835e-05	9.67036e-05	2.12724	0.0580995	2.08181	0.526161	0.598983	0.702583	-6.9521
ASTN1	-1.06568	3.22078	-5.44303	7.81796e-08	9.22186e-07	7.21726	-0.177786	3.22078	-1.1907	0.234273	0.336088	-6.38538
ASTN2	-0.265866	8.32268	-1.95938	0.0505598	0.0992366	-5.25315	-0.291069	8.32268	-2.89345	0.00395729	0.00986963	-2.95567
ASXL1	-0.0677424	10.5701	-1.52754	0.127186	0.212488	-5.99879	0.135503	10.5701	4.1589	3.69489e-05	0.000144669	1.38481
ASXL2	-0.0215334	9.01471	-0.154569	0.877216	0.927517	-7.14631	0.749926	9.01471	7.59187	1.31089e-13	2.52437e-12	20.2038
ASXL3	-0.549642	2.52941	-3.48585	0.000528664	0.00204595	-1.17253	0.0410773	2.52941	0.346336	0.729219	0.813015	-7.03013
ASZ1	-0.0177263	0.14429	-0.226411	0.820964	0.885732	-7.13268	0.0978128	0.14429	1.6826	0.0930048	0.155967	-5.68491
ATAD1	-0.0576297	9.9852	-0.995543	0.319898	0.444536	-6.66516	0.108393	9.9852	2.52766	0.011754	0.0259721	-3.92936
ATAD2	0.50426	10.3297	4.37074	1.47388e-05	9.09026e-05	2.1954	0.992387	10.3297	12.9408	9.8701e-34	3.37245e-31	65.805
ATAD2B	0.100109	8.6146	1.61961	0.105873	0.182687	-5.85515	0.377314	8.6146	8.71482	3.23115e-17	1.16623e-15	28.3445
ATAD3A	0.478838	8.86021	5.10587	4.50705e-07	4.29963e-06	5.53005	-0.14962	8.86021	-2.10384	0.0358334	0.0691669	-4.89653
ATAD3B	0.177825	7.53749	1.45857	0.145238	0.236819	-6.10093	-0.229306	7.53749	-2.53648	0.0114653	0.0254218	-3.90739
ATAD3C	-0.37316	6.49246	-1.94512	0.0522561	0.102029	-5.28068	-0.525608	6.49246	-3.71312	0.000225018	0.000744887	-0.313896
ATAD5	0.302567	6.56647	2.72976	0.00653572	0.0177375	-3.47239	0.954036	6.56647	13.1226	1.57868e-34	6.10649e-32	67.6144
ATCAY	0.0613062	0.291275	0.7898	0.429976	0.555118	-6.84779	-0.0404778	0.291275	-0.700518	0.483892	0.595896	-6.84578
ATE1	0.00671037	7.75993	0.0604166	0.951845	0.982814	-7.15638	0.51054	7.75993	6.39516	3.36352e-10	3.38847e-09	12.5487
ATF1	-0.0757525	8.75838	-1.54987	0.121732	0.20471	-5.96472	0.162625	8.75838	4.54144	6.83311e-06	3.10749e-05	2.98642
ATF2	-0.00695377	8.80022	-0.0766118	0.938959	0.973136	-7.15528	0.514204	8.80022	8.03404	5.52238e-15	1.3335e-13	23.3034
ATF3	-0.457333	8.99764	-2.62521	0.00889408	0.0230457	-3.74763	-0.207513	8.99764	-1.59426	0.111437	0.181327	-5.82824
ATF4	0.27518	12.2635	4.371	1.47222e-05	9.08272e-05	2.19648	-0.11695	12.2635	-2.46782	0.0138892	0.0301027	-4.07644
ATF5	0.157808	9.89397	2.26856	0.0236716	0.0529564	-4.60745	-0.088906	9.89397	-1.71376	0.0871208	0.147767	-5.63253
ATF6	-0.0201993	10.8627	-0.308125	0.758101	0.838784	-7.11093	0.247012	10.8627	5.1807	3.08024e-07	1.81096e-06	5.95279
ATF6B	-0.110337	11.2406	-2.30708	0.0214111	0.0486423	-4.5205	-0.0232917	11.2406	-0.651502	0.514988	0.624461	-6.87872
ATF7	-0.226972	10.5372	-4.32679	1.78917e-05	0.000107534	2.01128	0.167314	10.5372	4.28382	2.1591e-05	8.92772e-05	1.89333
ATF7IP	0.0906059	9.95439	1.06535	0.287171	0.408783	-6.59366	0.630868	9.95439	10.9637	1.71544e-25	1.9869e-23	47.0893
ATF7IP2	-0.360898	6.63597	-2.75252	0.00610384	0.0167651	-3.41106	-0.0750326	6.63597	-0.764133	0.445107	0.558714	-6.79947
ATG10	-0.053606	6.62514	-0.939133	0.348064	0.474193	-6.7194	-0.050323	6.62514	-1.18501	0.23651	0.33888	-6.39209
ATG12	0.0554879	9.15636	1.30705	0.191727	0.296424	-6.30887	0.120226	9.15636	3.84856	0.000132368	0.000462847	0.18296
ATG16L1	-0.0797473	9.97968	-1.30877	0.191144	0.295864	-6.30664	-0.0735835	9.97968	-1.62377	0.104983	0.172664	-5.78121
ATG16L2	-0.413099	8.36952	-3.45984	0.000581272	0.002227	-1.26059	-0.333739	8.36952	-3.76244	0.000185825	0.000628208	-0.134908
ATG2A	-0.0152735	9.42926	-0.242221	0.808697	0.87683	-7.12899	-0.106846	9.42926	-2.28691	0.0225699	0.046146	-4.50007
ATG2B	-0.184105	9.81738	-2.82706	0.00486412	0.0138403	-3.20681	0.151664	9.81738	3.1339	0.00181447	0.0048804	-2.2462
ATG3	0.111271	9.63181	2.8918	0.00397789	0.0116186	-3.02513	0.0808418	9.63181	2.82173	0.00494457	0.0120376	-3.15666
ATG4A	-0.0442718	8.36551	-0.870991	0.384129	0.509975	-6.78073	0.0050884	8.36551	0.134408	0.893127	0.939071	-7.08081
ATG4B	0.0846538	9.7101	1.38867	0.16548	0.263148	-6.19967	-0.254499	9.7101	-5.7615	1.37093e-08	1.03064e-07	8.95379
ATG4C	-0.0562761	7.4298	-1.06518	0.287249	0.408866	-6.59384	0.178515	7.4298	4.61988	4.75973e-06	2.23549e-05	3.33099
ATG4D	-0.0010901	8.49944	-0.0167268	0.98666	1	-7.15806	-0.186276	8.49944	-3.89122	0.000111627	0.000395859	0.342935
ATG5	0.0318829	9.56652	0.465773	0.641558	0.745738	-7.0502	0.168662	9.56652	3.34228	0.000885868	0.0025655	-1.58717
ATG7	0.0775732	9.62278	1.93182	0.0538809	0.104534	-5.30618	-0.126903	9.62278	-4.30065	2.00625e-05	8.35297e-05	1.96293
ATG9A	0.134823	10.2769	3.64501	0.00029205	0.00122215	-0.619956	-0.100554	10.2769	-3.65258	0.000283759	0.00091814	-0.530476
ATG9B	0.732248	4.57949	4.93747	1.04336e-06	8.93853e-06	4.72412	0.067505	4.57949	0.598949	0.549447	0.656729	-6.91139
ATHL1	-0.555143	9.55962	-2.80879	0.00514475	0.0145219	-3.25736	-0.521427	9.55962	-3.5592	0.000403275	0.0012657	-0.857909
ATIC	0.0821838	11.2046	1.65224	0.0990405	0.173038	-5.80225	0.0114598	11.2046	0.308814	0.757577	0.836849	-7.04235
ATL1	-0.360496	7.73542	-3.42786	0.000652646	0.00246589	-1.36799	0.00879695	7.73542	0.111233	0.911471	0.953225	-7.08364
ATL2	0.130121	9.8659	2.23453	0.0258385	0.0569279	-4.68306	0.238794	9.8659	5.63736	2.72908e-08	1.93127e-07	8.28838
ATL3	0.290826	9.07376	3.38536	0.000760183	0.00280751	-1.50924	0.497175	9.07376	8.13609	2.6073e-15	6.73202e-14	24.0387
ATM	-0.249224	9.80917	-3.03084	0.00255042	0.00794623	-2.62141	0.282002	9.80917	4.65741	3.99598e-06	1.9025e-05	3.49783
ATMIN	0.613029	10.5037	13.6244	9.3879e-37	3.10422e-34	72.687	0.214382	10.5037	5.7119	1.8077e-08	1.3264e-07	8.6864
ATN1	-0.068793	12.026	-1.33044	0.183911	0.286959	-6.27826	-0.054655	12.026	-1.42043	0.156035	0.240662	-6.08789
ATOH1	0.00377756	0.0119462	0.351667	0.725219	0.813288	-7.09663	-0.00976208	0.0119462	-1.22264	0.221977	0.321835	-6.34714
ATOH7	0.549351	0.584599	6.97149	8.77996e-12	2.65876e-10	16.0507	-0.0813618	0.584599	-1.33323	0.182994	0.274799	-6.20693
ATOH8	-0.79067	5.05579	-4.54516	6.71771e-06	4.55573e-05	2.94324	-0.829436	5.05579	-6.52457	1.51702e-10	1.61729e-09	13.3228
ATOX1	0.193328	9.99578	2.66755	0.00785981	0.020754	-3.63742	-0.204087	9.99578	-3.80765	0.000155638	0.000535988	0.0311088
ATP10A	-0.363053	8.1143	-3.05298	0.00237236	0.00745488	-2.55541	0.0430136	8.1143	0.4821	0.629922	0.729396	-6.97419
ATP10B	0.515587	1.64809	2.97956	0.00301067	0.00918068	-2.77243	0.126809	1.64809	0.977741	0.328621	0.441745	-6.61462
ATP10D	-0.280335	8.56394	-2.78173	0.00558755	0.0155808	-3.33166	0.0953648	8.56394	1.26452	0.206564	0.303763	-6.29545
ATP11A	0.365524	8.69751	3.60368	0.000341436	0.0014022	-0.765711	0.371767	8.69751	4.97407	8.7116e-07	4.7061e-06	4.95478
ATP11B	0.171327	9.48059	1.38812	0.165648	0.263354	-6.20043	0.429559	9.48059	4.76062	2.45516e-06	1.21755e-05	3.96298
ATP11C	-0.00363425	8.71227	-0.0424034	0.966192	0.992473	-7.15731	0.297749	8.71227	4.76007	2.46154e-06	1.21923e-05	3.9605
ATP12A	0.13959	0.558157	1.05531	0.291734	0.41387	-6.60424	-0.0310953	0.558157	-0.315553	0.752458	0.83263	-7.04026
ATP13A1	0.0551025	10.7307	1.14096	0.254369	0.371479	-6.51078	-0.0483256	10.7307	-1.34498	0.179172	0.270128	-6.19133
ATP13A2	-0.0480079	10.5084	-0.605602	0.545022	0.661741	-6.97565	-0.0643297	10.5084	-1.09105	0.275717	0.383845	-6.49823
ATP13A3	0.142182	10.9992	2.04976	0.0408486	0.0832143	-5.07401	0.435913	10.9992	8.99375	3.59564e-18	1.53892e-16	30.5003
ATP13A4	-0.693246	4.59022	-2.42863	0.015467	0.036875	-4.23672	-0.290666	4.59022	-1.36322	0.173356	0.263044	-6.16683
ATP13A5	-0.466863	2.81389	-1.70864	0.0880662	0.157063	-5.70834	0.0942613	2.81389	0.46238	0.643987	0.740915	-6.98346
ATP1A1	-0.160753	13.578	-2.48349	0.0132992	0.0324889	-4.10398	-0.0414949	13.578	-0.857168	0.391716	0.507204	-6.72452
ATP1A2	-1.08634	5.07854	-4.67123	3.74567e-06	2.71919e-05	3.50066	-0.782581	5.07854	-4.51547	7.69334e-06	3.46487e-05	2.87352
ATP1A3	1.02569	4.33812	4.36248	1.5288e-05	9.37819e-05	2.16064	0.516338	4.33812	2.92389	0.00359545	0.00903977	-2.86889
ATP1A4	-1.25901	4.00546	-5.45627	7.28404e-08	8.6719e-07	7.28553	-0.426739	4.00546	-2.43437	0.0152262	0.0326178	-4.15713
ATP1B1	-0.965097	11.8857	-7.56153	1.62081e-13	7.417e-12	19.9528	-0.149038	11.8857	-1.49799	0.134694	0.21238	-5.9757
ATP1B2	-0.593001	5.16425	-4.79086	2.12493e-06	1.65325e-05	4.04267	-0.519968	5.16425	-5.68882	2.05462e-08	1.48998e-07	8.56265
ATP1B3	0.483288	10.4672	7.02316	6.25414e-12	1.9575e-10	16.3818	0.0818957	10.4672	1.53661	0.124949	0.199484	-5.91764
ATP1B4	-0.0380037	0.0888062	-0.798964	0.424647	0.549914	-6.84055	0.0270382	0.0888062	0.763662	0.445387	0.558908	-6.79983
ATP2A1	0.405614	2.92712	3.01208	0.00271075	0.008377	-2.67695	0.237747	2.92712	2.36476	0.0183785	0.038431	-4.32163
ATP2A2	0.290063	12.4063	4.99808	7.7346e-07	6.87628e-06	5.01131	0.393539	12.4063	9.61753	2.2153e-20	1.36795e-18	35.5024
ATP2A3	0.139184	10.4885	0.970315	0.332304	0.457527	-6.68981	-0.46725	10.4885	-4.44864	1.04106e-05	4.57312e-05	2.58578
ATP2B1	0.0530432	10.041	0.715516	0.474586	0.597011	-6.90341	0.18625	10.041	3.40838	0.000700052	0.00207696	-1.36961
ATP2B2	0.404992	2.61922	2.2647	0.0239091	0.0533943	-4.61608	-0.012529	2.61922	-0.0937046	0.925377	0.963639	-7.08542
ATP2B3	0.330388	0.457184	3.26463	0.00116237	0.00405339	-1.90129	0.0958723	0.457184	1.26269	0.20722	0.304576	-6.29775
ATP2B4	-0.14445	11.5095	-1.5341	0.125565	0.210253	-5.98884	0.297168	11.5095	4.3	2.01202e-05	8.37531e-05	1.96021
ATP2C1	0.131308	11.3581	2.49523	0.0128717	0.0316255	-4.07518	0.267717	11.3581	7.09383	3.91951e-12	5.56853e-11	16.8846
ATP2C2	0.86888	8.15454	5.82822	9.42018e-09	1.41522e-07	9.26315	-0.0486543	8.15454	-0.425924	0.670325	0.76356	-6.99956
ATP4A	-0.0322941	0.255009	-0.53406	0.59351	0.703413	-7.01622	-0.0620555	0.255009	-1.38074	0.167906	0.256024	-6.143
ATP4B	0.00536429	0.2748	0.110876	0.911754	0.952986	-7.15208	-0.0404693	0.2748	-1.12506	0.261043	0.367313	-6.46082
ATP5A1	0.0356557	13.0686	0.728764	0.466448	0.589527	-6.89389	0.0141396	13.0686	0.388144	0.698056	0.786858	-7.01486
ATP5B	0.344134	13.3246	8.08249	3.87071e-15	2.32708e-13	23.6116	0.161167	13.3246	4.91677	1.15484e-06	6.06749e-06	4.68465
ATP5C1	0.352613	11.5242	6.9443	1.04874e-11	3.13873e-10	15.8773	0.0828942	11.5242	2.11362	0.0349856	0.0677344	-4.87619
ATP5D	-0.267857	9.58499	-2.53519	0.011507	0.0287234	-3.9762	-0.642333	9.58499	-8.64183	5.69172e-17	1.96772e-15	27.7889
ATP5E	0.36933	12.0549	5.26088	2.03802e-07	2.13607e-06	6.29363	-0.0977317	12.0549	-1.83157	0.0675413	0.119316	-5.42591
ATP5EP2	0.335864	5.13868	3.73315	0.000208241	0.000909877	-0.30379	-0.137422	5.13868	-2.03473	0.0423447	0.0799732	-5.03776
ATP5F1	0.138966	11.3259	3.35459	0.000848116	0.00308722	-1.61047	0.00278153	11.3259	0.0893264	0.928854	0.965347	-7.08582
ATP5G1	0.314832	9.69106	3.49782	0.000505976	0.00196981	-1.13179	-0.228768	9.69106	-3.41298	0.00068858	0.00204529	-1.35432
ATP5G2	-0.103085	12.4135	-1.82328	0.0687886	0.128133	-5.50785	-0.255484	12.4135	-6.25964	7.63567e-10	7.14463e-09	11.7523
ATP5G3	0.195605	11.3213	4.14173	3.97383e-05	0.000217886	1.2551	-0.0338002	11.3213	-0.948019	0.343525	0.457996	-6.64305
ATP5H	0.317236	11.1776	4.51157	7.83127e-06	5.20418e-05	2.79707	-0.175257	11.1776	-3.32184	0.000952021	0.00273659	-1.65362
ATP5I	0.0668732	10.3412	0.859763	0.390284	0.516341	-6.79039	-0.380493	10.3412	-6.83397	2.14457e-11	2.67107e-10	15.2274
ATP5J	0.120058	10.4641	2.1187	0.0345518	0.0726138	-4.93203	-0.151231	10.4641	-3.61244	0.000330358	0.00105477	-0.672239
ATP5J2	0.284035	10.4361	3.96591	8.25118e-05	0.000409384	0.565506	-0.0860072	10.4361	-1.595	0.11127	0.181126	-5.82706
ATP5L	-0.00314283	11.0807	-0.051313	0.959094	0.987217	-7.15689	-0.198988	11.0807	-4.4404	1.08029e-05	4.73024e-05	2.55061
ATP5L2	-0.0234972	0.356818	-0.432365	0.665641	0.765834	-7.06514	-0.0687835	0.356818	-1.70452	0.0888331	0.150088	-5.64816
ATP5O	0.0841036	11.3085	1.56891	0.117228	0.198177	-5.93528	-0.144511	11.3085	-3.65647	0.000279594	0.000905521	-0.516681
ATP5S	-0.107981	6.87101	-1.94948	0.0517324	0.101131	-5.27228	-0.0396644	6.87101	-0.959647	0.337644	0.451771	-6.63203
ATP5SL	-0.0329919	9.64991	-0.787204	0.431492	0.556578	-6.84982	-0.130597	9.64991	-4.25065	2.49343e-05	0.000101525	1.75693
ATP6AP1	0.317172	12.5256	5.56605	4.02995e-08	5.12837e-07	7.8571	-0.111051	12.5256	-2.56412	0.0106011	0.0237288	-3.83805
ATP6AP1L	-0.60325	5.97596	-7.18489	2.13482e-12	7.55888e-11	17.4317	-0.103175	5.97596	-1.58387	0.113782	0.184545	-5.84459
ATP6AP2	-0.108413	12.0593	-1.98545	0.047577	0.0943486	-5.20228	0.0102531	12.0593	0.251414	0.801585	0.8718	-7.05835
ATP6V0A1	0.0183733	10.3925	0.314909	0.752947	0.834974	-7.10883	-0.040489	10.3925	-0.93298	0.351229	0.466307	-6.6571
ATP6V0A2	0.0999283	8.8472	1.96273	0.050168	0.0985619	-5.24665	0.0954992	8.8472	2.52567	0.01182	0.0260785	-3.9343
ATP6V0A4	1.47138	4.31475	4.8733	1.4276e-06	1.1676e-05	4.42355	0.142896	4.31475	0.623114	0.533461	0.642114	-6.8967
ATP6V0B	0.401066	11.3363	6.13502	1.60206e-09	2.9107e-08	10.9811	-0.180776	11.3363	-3.63925	0.000298497	0.000962637	-0.577704
ATP6V0C	0.188251	11.6294	2.75285	0.00609784	0.0167531	-3.41018	-0.230137	11.6294	-4.57374	5.89154e-06	2.71421e-05	3.12765
ATP6V0D1	0.728782	10.6733	15.2787	2.28937e-44	1.02031e-41	90.0225	-0.0432396	10.6733	-1.0255	0.305567	0.417017	-6.56712
ATP6V0D2	0.593306	4.03174	2.87741	0.00416106	0.0120813	-3.06585	0.139522	4.03174	0.903149	0.366832	0.482542	-6.68431
ATP6V0E1	0.0578789	11.7311	1.09336	0.2747	0.394842	-6.56361	-0.238978	11.7311	-6.2657	7.36292e-10	6.91151e-09	11.7876
ATP6V0E2	-0.138634	10.3855	-1.47599	0.140504	0.23077	-6.07558	-0.268909	10.3855	-3.89009	0.000112133	0.000397584	0.338687
ATP6V1A	0.199944	11.0764	3.52481	0.000458132	0.00180688	-1.03946	0.283963	11.0764	6.92976	1.15303e-11	1.49894e-10	15.8322
ATP6V1B1	0.516919	7.46234	2.00504	0.0454346	0.0908471	-5.16363	-0.127529	7.46234	-0.66249	0.507927	0.61802	-6.87154
ATP6V1B2	0.0298061	10.9257	0.504186	0.614327	0.721283	-7.03166	0.104687	10.9257	2.3906	0.0171472	0.0361885	-4.26112
ATP6V1C1	0.245483	10.9391	3.10793	0.00197876	0.00638642	-2.38967	0.259715	10.9391	4.45666	1.00412e-05	4.42316e-05	2.62013
ATP6V1C2	0.38474	5.86785	3.53103	0.000447711	0.001775	-1.01806	0.0550549	5.86785	0.671748	0.502019	0.612493	-6.8654
ATP6V1D	-0.0481054	10.2993	-1.06696	0.286445	0.408033	-6.59195	-0.104057	10.2993	-3.12428	0.00187379	0.00502347	-2.27563
ATP6V1E1	0.131067	11.1012	2.49249	0.0129704	0.0318222	-4.08192	-0.192661	11.1012	-5.00281	7.5548e-07	4.12466e-06	5.09138
ATP6V1E2	0.0666989	5.79461	0.699081	0.484789	0.606423	-6.91497	-0.150531	5.79461	-2.12725	0.0338318	0.0658426	-4.84766
ATP6V1F	0.281299	10.7124	4.72084	2.96541e-06	2.21876e-05	3.72388	-0.155577	10.7124	-3.47725	0.000545541	0.00166085	-1.13858
ATP6V1G1	0.147928	11.537	2.76092	0.00595116	0.0164183	-3.38832	-0.107372	11.537	-2.69148	0.00732419	0.0171466	-3.50911
ATP6V1G2	-0.582596	5.14731	-4.381	1.40834e-05	8.72803e-05	2.23863	-0.0881915	5.14731	-0.876831	0.380951	0.496575	-6.70758
ATP6V1G3	0.00784202	0.0798804	0.285794	0.77514	0.851707	-7.11754	-0.0506328	0.0798804	-2.49259	0.0129667	0.028337	-4.01596
ATP6V1H	0.237273	10.4734	3.56748	0.000391015	0.00157706	-0.892048	0.0175836	10.4734	0.351296	0.725497	0.810319	-7.02841
ATP7A	-0.158853	9.14013	-1.90172	0.0577166	0.110656	-5.36327	0.135908	9.14013	2.18818	0.0290651	0.0577164	-4.71792
ATP7B	-0.551876	9.01038	-3.85729	0.000127847	0.000596357	0.153644	0.131237	9.01038	1.21804	0.223716	0.323738	-6.3527
ATP8A1	0.0600691	7.76336	0.419348	0.675121	0.773394	-7.07066	0.0110562	7.76336	0.103683	0.917458	0.957922	-7.08444
ATP8A2	-0.0141537	3.83898	-0.0653704	0.947902	0.980024	-7.15607	0.443959	3.83898	2.77349	0.00572898	0.0137272	-3.28908
ATP8B1	-0.0504648	11.0212	-0.53	0.59632	0.705759	-7.01837	0.167774	11.0212	2.37852	0.0177134	0.0372186	-4.28948
ATP8B2	-0.323811	9.63831	-3.29752	0.00103671	0.0036742	-1.79585	-0.199727	9.63831	-2.72438	0.00664167	0.0156958	-3.42163
ATP8B3	-0.336497	5.39583	-2.45082	0.014555	0.0350471	-4.18337	-0.266384	5.39583	-2.60845	0.00933592	0.021238	-3.72532
ATP8B4	-0.415444	5.93685	-4.21082	2.96036e-05	0.000168117	1.53375	0.0100125	5.93685	0.134257	0.893247	0.939097	-7.08083
ATP8B5P	-0.327975	4.97949	-4.17951	3.38458e-05	0.000189583	1.40696	-0.322489	4.97949	-5.586	3.61506e-08	2.50464e-07	8.01689
ATP9A	0.347221	11.3528	3.70148	0.000235335	0.00101336	-0.418223	0.454575	11.3528	6.68233	5.64622e-11	6.50299e-10	14.2845
ATP9B	-0.262092	8.76848	-4.53811	6.9381e-06	4.69073e-05	2.91247	0.027998	8.76848	0.639993	0.522437	0.631663	-6.88611
ATPAF1	-0.101946	10.249	-2.08887	0.0371663	0.0769798	-4.99403	0.042566	10.249	1.1687	0.243018	0.346197	-6.41114
ATPAF2	-0.187988	8.29245	-2.77813	0.005649	0.0157329	-3.3415	-0.312094	8.29245	-6.37192	3.87526e-10	3.86414e-09	12.411
ATPBD4	0.260182	6.7637	3.59111	0.000357942	0.00146208	-0.809719	0.133629	6.7637	2.46328	0.0140643	0.0304534	-4.08746
ATPIF1	-0.0535751	10.5263	-0.743764	0.457328	0.58094	-6.8829	-0.263972	10.5263	-5.03001	6.59766e-07	3.64972e-06	5.22133
ATR	-0.00277849	9.62007	-0.0458583	0.963439	0.990406	-7.15716	0.381169	9.62007	9.04307	2.42598e-18	1.06271e-16	30.8868
ATRIP	-0.249235	8.62642	-3.94936	8.82621e-05	0.000432886	0.502067	-0.166602	8.62642	-3.53741	0.000437262	0.00136112	-0.933144
ATRN	0.0493465	10.9272	0.834984	0.40408	0.530416	-6.81128	0.194535	10.9272	4.49814	8.32395e-06	3.73004e-05	2.79854
ATRNL1	-0.447921	5.46898	-1.4843	0.138286	0.227771	-6.06338	-0.26327	5.46898	-1.17123	0.241998	0.345104	-6.4082
ATRX	-0.188048	10.891	-2.47562	0.0135925	0.0330821	-4.12319	0.312725	10.891	5.65497	2.47698e-08	1.76567e-07	8.38201
ATXN1	-0.504165	10.0379	-5.94736	4.77737e-09	7.74848e-08	9.92107	0.0840154	10.0379	1.29363	0.196321	0.291313	-6.25852
ATXN10	-0.0478693	11.1874	-0.920176	0.357873	0.484115	-6.73693	0.0333454	11.1874	0.861096	0.38955	0.504741	-6.72117
ATXN1L	0.545702	9.88366	8.06577	4.37639e-15	2.60167e-13	23.4912	0.320032	9.88366	6.22083	9.63059e-10	8.88554e-09	11.527
ATXN2	-0.0185503	9.73919	-0.403337	0.686853	0.782897	-7.07721	0.117377	9.73919	3.46454	0.000571416	0.0017319	-1.18155
ATXN2L	0.0696134	11.3516	1.48189	0.138928	0.228584	-6.06693	0.112427	11.3516	3.23882	0.0012707	0.00354904	-1.91949
ATXN3	-0.0920152	8.72389	-2.02456	0.0433828	0.087461	-5.12477	0.0841657	8.72389	2.49261	0.012966	0.028337	-4.01592
ATXN3L	-0.01673	0.0139515	-1.27102	0.204244	0.311781	-6.35499	-0.00237424	0.0139515	-0.24203	0.808845	0.877129	-7.06065
ATXN7	-0.277735	9.30747	-4.19548	3.16148e-05	0.000178501	1.47151	0.261045	9.30747	5.34772	1.29516e-07	8.10996e-07	6.78636
ATXN7L1	-0.244198	7.63039	-3.77728	0.000175359	0.000784087	-0.142831	0.149484	7.63039	3.0939	0.00207312	0.00550459	-2.36803
ATXN7L2	0.11937	6.19717	1.37381	0.170045	0.26901	-6.22005	-0.0570173	6.19717	-0.880753	0.378826	0.494575	-6.70416
ATXN7L3	-0.120729	10.4465	-2.93754	0.00344317	0.0102764	-2.89433	-0.0637763	10.4465	-2.077	0.0382523	0.0732565	-4.95192
ATXN7L3B	0.271098	11.6044	4.62447	4.65922e-06	3.31317e-05	3.29226	0.202493	11.6044	4.64136	4.30692e-06	2.03964e-05	3.42634
ATXN8OS	-0.245118	0.210981	-2.47177	0.0137381	0.0333703	-4.13257	-0.0977303	0.210981	-1.31897	0.187712	0.28059	-6.22568
AUH	-0.276964	7.89298	-5.27913	1.85377e-07	1.96709e-06	6.3849	-0.0479008	7.89298	-1.19901	0.231025	0.332392	-6.37552
AUP1	0.254917	11.1976	4.61841	4.79224e-06	3.39715e-05	3.26539	-0.186123	11.1976	-4.52718	7.29325e-06	3.30721e-05	2.92436
AURKA	1.19353	8.28112	9.50833	5.49477e-20	6.58761e-18	34.5801	1.0523	8.28112	11.6446	3.0713e-28	5.0778e-26	53.3251
AURKAIP1	0.145955	10.0736	1.43616	0.151511	0.245098	-6.13312	-0.57265	10.0736	-7.96987	8.81998e-15	2.06414e-13	22.8449
AURKAPS1	0.585315	3.32013	6.66429	6.32815e-11	1.63392e-09	14.1245	0.320038	3.32013	4.80939	1.94416e-06	9.83885e-06	4.18609
AURKB	1.03089	6.89296	7.0972	3.83272e-12	1.26123e-10	16.86	0.865169	6.89296	8.10091	3.37996e-15	8.52307e-14	23.7844
AURKC	-0.161073	3.50922	-1.22762	0.220099	0.331215	-6.40883	-0.165905	3.50922	-1.70088	0.0895155	0.151054	-5.6543
AUTS2	-0.236702	10.4601	-2.12278	0.0342063	0.0720484	-4.92347	-0.0485367	10.4601	-0.582668	0.560349	0.666844	-6.92095
AVEN	0.402801	7.34095	6.42317	2.83421e-10	6.17498e-09	12.6646	-0.0191247	7.34095	-0.395599	0.69255	0.782732	-7.01195
AVIL	0.2774	5.17002	2.33742	0.0197655	0.0456011	-4.451	0.167876	5.17002	1.89736	0.0582894	0.105253	-5.30461
AVL9	0.329388	8.6337	3.64478	0.000292295	0.00122268	-0.62074	0.563714	8.6337	8.83748	1.238e-17	4.73511e-16	29.2862
AVP	0.00233688	0.0201407	0.181034	0.856406	0.912619	-7.14188	-0.000943616	0.0201407	-0.0982195	0.921793	0.961273	-7.08499
AVPI1	-0.0798377	7.24693	-0.986872	0.324128	0.448891	-6.6737	-0.279832	7.24693	-4.73439	2.78102e-06	1.36364e-05	3.8439
AVPR1A	-0.303642	4.70637	-1.94334	0.0524718	0.102362	-5.28411	0.429044	4.70637	3.72168	0.000217696	0.000723219	-0.282976
AVPR1B	-0.00715612	0.131579	-0.221662	0.824657	0.888542	-7.13374	0.00118598	0.131579	0.049354	0.960655	0.988773	-7.08858
AVPR2	-0.823005	3.6388	-4.64453	4.24367e-06	3.04407e-05	3.38145	-1.02012	3.6388	-8.01028	6.57024e-15	1.56234e-13	23.1333
AWAT1	-0.110057	0.386536	-1.13907	0.255158	0.372366	-6.51292	-0.0537508	0.386536	-0.746919	0.455423	0.568405	-6.8124
AWAT2	0.164821	0.505796	1.75074	0.0805337	0.146018	-5.63622	0.127048	0.505796	1.81344	0.0702948	0.123415	-5.4586
AXIN1	-0.155047	9.86842	-2.30737	0.021395	0.0486111	-4.51985	-0.160303	9.86842	-3.21918	0.00135932	0.00377197	-1.98142
AXIN2	-0.535224	7.75632	-5.19353	2.88442e-07	2.8987e-06	5.95928	-0.0947035	7.75632	-1.20773	0.227657	0.328444	-6.36511
AXL	-0.134182	10.1041	-1.53293	0.125851	0.210653	-5.99061	-0.0593846	10.1041	-0.91025	0.363079	0.478862	-6.67791
AZGP1	-1.36504	13.8897	-7.33572	7.69883e-13	3.08269e-11	18.4285	-0.864796	13.8897	-6.16349	1.35405e-09	1.21273e-08	11.1963
AZI1	0.0512973	8.30846	0.463954	0.642859	0.746827	-7.05105	-0.431935	8.30846	-5.38028	1.09093e-07	6.93066e-07	6.95165
AZI2	-0.0654906	9.85944	-1.50551	0.132752	0.220082	-6.03193	0.0741336	9.85944	2.29567	0.0220599	0.0452204	-4.48028
AZIN1	0.199011	12.2638	2.43251	0.015304	0.0365631	-4.22743	0.436315	12.2638	7.47157	3.02865e-13	5.44176e-12	19.3851
AZU1	-0.657534	2.65301	-3.06934	0.00224825	0.00711066	-2.50636	-0.760758	2.65301	-4.82839	1.7743e-06	9.05074e-06	4.27354
B2M	0.225207	15.1549	2.33523	0.0198805	0.0458098	-4.45605	0.0652002	15.1549	0.904619	0.366053	0.481889	-6.68299
B3GALNT1	0.218786	9.1433	2.75155	0.00612168	0.0168029	-3.41368	0.205342	9.1433	3.48337	0.000533484	0.00162752	-1.11784
B3GALNT2	-0.0421927	9.71467	-0.685074	0.493578	0.614716	-6.92462	0.331645	9.71467	7.59138	1.31545e-13	2.52983e-12	20.2004
B3GALT1	-0.333725	1.056	-2.85652	0.00444073	0.012781	-3.12463	-0.0933001	1.056	-1.06634	0.286726	0.396184	-6.5247
B3GALT2	-0.421211	2.362	-3.57247	0.0003838	0.00155304	-0.874703	-0.104816	2.362	-1.18256	0.237479	0.340102	-6.39496
B3GALT4	0.117797	7.68958	1.2905	0.197406	0.303686	-6.33022	-0.558835	7.68958	-8.75206	2.41721e-17	8.86498e-16	28.6293
B3GALT5	-0.0709465	4.5243	-0.257387	0.796974	0.868021	-7.12522	1.05959	4.5243	5.29059	1.74647e-07	1.06911e-06	6.49853
B3GALT6	-0.0641466	9.22329	-0.964355	0.33528	0.460788	-6.69554	-0.338127	9.22329	-7.12361	3.21542e-12	4.64875e-11	17.0778
B3GALTL	-0.210214	7.909	-3.3758	0.00078655	0.00289395	-1.54079	0.0218317	7.909	0.466437	0.641082	0.738652	-6.98158
B3GAT1	0.0268261	2.99336	0.138893	0.889584	0.937654	-7.1486	0.0767867	2.99336	0.534256	0.593374	0.697521	-6.94783
B3GAT2	-0.110459	2.70741	-1.0884	0.276884	0.39734	-6.569	0.0439552	2.70741	0.58145	0.561169	0.667742	-6.92166
B3GAT3	0.0249684	9.43294	0.294729	0.768309	0.846215	-7.11495	-0.382697	9.43294	-6.27667	6.89373e-10	6.52486e-09	11.8515
B3GNT1	-0.259452	8.91436	-4.2606	2.38826e-05	0.000138993	1.73726	-0.174541	8.91436	-3.83954	0.000137197	0.00047825	0.149343
B3GNT2	-0.00705177	9.84507	-0.11148	0.911275	0.952534	-7.15201	0.0914069	9.84507	1.94791	0.051921	0.0953792	-5.20856
B3GNT3	0.583567	4.77199	2.43594	0.0151613	0.036277	-4.21921	0.23651	4.77199	1.3215	0.18687	0.279637	-6.22238
B3GNT4	0.606763	2.28285	4.38979	1.35444e-05	8.42969e-05	2.27572	0.330342	2.28285	3.18575	0.00152343	0.00417538	-2.08604
B3GNT5	0.0341857	6.71294	0.29169	0.770631	0.848023	-7.11584	0.225853	6.71294	2.60436	0.00944667	0.0214684	-3.7358
B3GNT6	-0.0356396	0.313531	-0.436962	0.662306	0.763577	-7.06315	-0.0370404	0.313531	-0.610234	0.541952	0.650234	-6.9046
B3GNT7	0.47306	6.27743	4.36559	1.5079e-05	9.26938e-05	2.17372	0.0989605	6.27743	1.20833	0.227424	0.328157	-6.36439
B3GNT8	0.133136	6.23782	1.19736	0.231668	0.344536	-6.44527	-0.31325	6.23782	-3.82888	0.00014312	0.000497138	0.109708
B3GNT9	0.196919	8.27096	2.24471	0.0251729	0.055725	-4.66056	-0.181827	8.27096	-2.79137	0.00542608	0.0130794	-3.24027
B3GNTL1	0.0581905	6.17345	0.639647	0.522661	0.64088	-6.95456	-0.301127	6.17345	-4.52533	7.35504e-06	3.33302e-05	2.91633
B4GALNT1	0.558388	5.17233	3.73479	0.000206926	0.000905484	-0.297863	0.07438	5.17233	0.66054	0.509177	0.619136	-6.87282
B4GALNT2	0.51702	2.19242	2.17585	0.02998	0.0644728	-4.81081	0.424221	2.19242	2.40075	0.0166838	0.035316	-4.23718
B4GALNT3	-0.820085	7.8021	-4.40442	1.269e-05	7.96562e-05	2.33767	-0.209469	7.8021	-1.48906	0.137031	0.215583	-5.98892
B4GALNT4	-0.15666	8.90552	-1.13955	0.254956	0.372124	-6.51237	-0.261703	8.90552	-2.5695	0.0104398	0.0234088	-3.82447
B4GALT1	-0.363961	12.5269	-4.27924	2.20263e-05	0.000129202	1.81399	0.153097	12.5269	2.39211	0.0170775	0.0360599	-4.25756
B4GALT2	0.0883618	10.0289	1.45454	0.146353	0.238258	-6.10677	-0.171165	10.0289	-3.82703	0.000144173	0.000500539	0.102839
B4GALT3	0.0653117	10.5544	0.952879	0.341059	0.466914	-6.70648	-0.00456522	10.5544	-0.0894138	0.928785	0.965347	-7.08582
B4GALT4	0.203923	8.98144	3.70427	0.000232818	0.00100336	-0.408166	0.0569665	8.98144	1.37599	0.16937	0.257853	-6.14949
B4GALT5	0.0176461	10.4976	0.222381	0.824097	0.888079	-7.13358	0.477394	10.4976	8.59458	8.19588e-17	2.73654e-15	27.4311
B4GALT6	0.133234	5.68194	1.17968	0.238625	0.352606	-6.46615	0.0965351	5.68194	1.14828	0.25134	0.356089	-6.43462
B4GALT7	-0.0307682	8.97159	-0.467428	0.640374	0.744531	-7.04944	-0.374549	8.97159	-8.07187	4.18501e-15	1.03494e-13	23.5751
B9D1	-0.157844	7.28813	-1.61081	0.107779	0.185197	-5.86924	-0.226306	7.28813	-3.12229	0.00188625	0.00505293	-2.2817
B9D2	-0.310185	6.53547	-4.04501	5.95944e-05	0.000311035	0.87226	-0.450045	6.53547	-8.22531	1.34483e-15	3.67115e-14	24.6874
BAALC	0.163114	5.19729	0.896124	0.370568	0.496934	-6.75865	0.0996878	5.19729	0.735629	0.462262	0.574736	-6.82071
BAAT	0.0973559	0.731008	1.14083	0.254423	0.371531	-6.51092	0.14165	0.731008	2.23734	0.0256532	0.0516515	-4.61063
BACE1	0.137533	9.70004	1.95559	0.0510064	0.09996	-5.26049	0.0815913	9.70004	1.55675	0.120089	0.192817	-5.88677
BACE2	-0.296163	9.8798	-2.32983	0.0201664	0.0463229	-4.46847	-0.173574	9.8798	-1.83116	0.0676026	0.119394	-5.42665
BACH1	-0.180019	9.43659	-2.10992	0.0353046	0.0738776	-4.95037	0.23926	9.43659	3.80044	0.00016012	0.000549667	0.00450973
BACH2	-0.549702	6.28545	-4.01149	6.84496e-05	0.000350208	0.741583	-0.0714024	6.28545	-0.690586	0.490109	0.601599	-6.85264
BAD	-0.206586	9.56757	-2.53054	0.011659	0.0290463	-3.98781	-0.476154	9.56757	-8.24771	1.13794e-15	3.15682e-14	24.8512
BAG1	-0.34542	10.73	-3.96917	8.14204e-05	0.000404912	0.578048	-0.320164	10.73	-4.9811	8.41379e-07	4.55723e-06	4.98812
[truncated: 19,165 more rows]

## Sheet: HER2
	UbiquitinationSignature_logFC	UbiquitinationSignature_AveExpr	UbiquitinationSignature_t	UbiquitinationSignature_P.Value	UbiquitinationSignature_adj.P.Val	UbiquitinationSignature_B	SKP2Expression_logFC	SKP2Expression_AveExpr	SKP2Expression_t	SKP2Expression_P.Value	SKP2Expression_adj.P.Val	SKP2Expression_B
[truncated: 20,501 more rows]

[truncated: 1 more sheets: TNBC]
